# Supplementary material for: F-Box Gene D5RF Is Regulated by Agrobacterium Virulence Protein VirD5 and Essential for Agrobacterium-Mediated Plant Transformation
Source: Int J Mol Sci. 2020 Sep 14;21(18):6731. doi: 10.3390/ijms21186731 (PMC7555846; doi:10.3390/ijms21186731)
Supplement: Supplementary file 1 [file ijms-21-06731-s001.zip]

Archive with 5 entries (5 files):
- Supp for conversion/Supp for conversion.pdf
- Supp for conversion/Supplement Table 2 align_pct and align_ region .xls
- Supp for conversion/Supplement Table 3 d5rf vs col_0_deg_all.xls
- Supp for conversion/Supplement Table 4 d5rf vs col_0_GOenrich.xls
- Supp for conversion/Supplement Table 5 d5rf vs col_0_KEGGenrich.xls
