# Supplementary material for: F-Box Gene D5RF Is Regulated by Agrobacterium Virulence Protein VirD5 and Essential for Agrobacterium-Mediated Plant Transformation
Source: Int J Mol Sci. 2020 Sep 14;21(18):6731. doi: 10.3390/ijms21186731 (PMC7555846; doi:10.3390/ijms21186731)
Supplement: Supplementary file 1 [file ijms-21-06731-s001.zip › Supp for conversion/Supplement Table 2 align_pct and align_ region .xls]

align_pct
sample	total_reads	total_map	unique_map	multi_map	read1_map	read2_map	positive_map	negative_map	splice_map	unsplice_map	proper_map
col_0	49895246	48637898(97.48%)	47824753(95.85%)	813145(1.63%)	23972238(48.05%)	23852515(47.81%)	23901656(47.9%)	23923097(47.95%)	18344305(36.77%)	29480448(59.08%)	46850968(93.9%)
d5rf	49156668	46618726(94.84%)	45804953(93.18%)	813773(1.66%)	22958860(46.71%)	22846093(46.48%)	22888670(46.56%)	22916283(46.62%)	17405567(35.41%)	28399386(57.77%)	44751656(91.04%)
align_ region
sample	exon	intron	intergenic
col_0	7216896788(99.07%)	40117645(0.5507%)	27624812(0.3792%)
d5rf	6898222485(98.8113%)	40179428(0.5755%)	42803184(0.6131%)
