# Supplementary material for: F-Box Gene D5RF Is Regulated by Agrobacterium Virulence Protein VirD5 and Essential for Agrobacterium-Mediated Plant Transformation
Source: Int J Mol Sci. 2020 Sep 14;21(18):6731. doi: 10.3390/ijms21186731 (PMC7555846; doi:10.3390/ijms21186731)
Supplement: Supplementary file 1 [file ijms-21-06731-s001.zip › Supp for conversion/Supplement Table 3 d5rf vs col_0_deg_all.xls]

gene_id	d5rf	col_0	log2FoldChange	pvalue	padj	gene_name	gene_chr	gene_start	gene_end	gene_strand	gene_length	gene_biotype	gene_description	tf_family
AT4G28520	1.38777878078145e-17	24032.8578313513	-17.5533818462361	5.70136056993647e-71	1.36878264563035e-66	CRC	4	14087556	14089796	+	1798	protein_coding	PF00190:Cupin	-
AT5G44120	1.93809879550893	17890.6701204197	-13.0803548269932	3.14569028392538e-65	3.77608661682402e-61	CRA1	5	17756238	17758336	-	1865	protein_coding	PF00190:Cupin	-
AT4G27160	1.38777878078145e-17	9202.9784420337	-16.1685582242961	1.41459858563351e-60	1.13205609479631e-56	AT2S3	4	13611796	13612563	+	768	protein_coding	PF00234:Protease inhibitor/seed storage/LTP family	-
AT1G03880	1.38777878078145e-17	8265.16119086653	-16.0135025080195	2.05525192342528e-59	1.23356220443985e-55	CRB	1	985751	988146	+	1633	protein_coding	PF00190:Cupin	-
AT4G27170	3.87880526509421	9659.52024672265	-11.2354848791936	9.87817688933947e-57	4.74310541518524e-53	AT2S4	4	13613596	13614283	+	688	protein_coding	PF00234:Protease inhibitor/seed storage/LTP family	-
AT4G27140	1.38777878078145e-17	3850.20613151434	-14.9114197338006	3.56520380911775e-51	1.42655688415498e-47	AT2S1	4	13607329	13608031	+	703	protein_coding	PF00234:Protease inhibitor/seed storage/LTP family	-
AT4G27150	14.5525650801768	9024.69010747118	-9.26389941973716	3.23060851259557e-50	1.10800641671992e-46	AT2S2	4	13609341	13610075	+	735	protein_coding	PF00234:Protease inhibitor/seed storage/LTP family	-
AT4G25140	1.38777878078145e-17	2935.06138531083	-14.5198890219598	2.92577568341095e-48	8.78025282591627e-45	OLEO1	4	12900430	12901577	+	908	protein_coding	PF01277:Oleosin	-
AT5G54740	1.38777878078145e-17	1684.98190652485	-13.7192760718908	2.46431213691251e-42	6.57368953144396e-39	SESA5	5	22238358	22239187	-	830	protein_coding	PF00234:Protease inhibitor/seed storage/LTP family	-
AT5G40420	1.38777878078145e-17	1136.71951349768	-13.151469819918	3.63231966501256e-38	8.45185761344112e-35	OLEO2	5	16173340	16174783	-	925	protein_coding	PF01277:Oleosin	-
AT1G47540	1.38777878078145e-17	1133.62780827374	-13.147540985169	3.87247724707815e-38	8.45185761344112e-35	-	1	17455533	17456186	-	509	protein_coding	PF00537:Scorpion toxin-like domain	-
AT4G31970	1206.12802630688	1.03320520636795	10.0277878022693	2.08996417557547e-37	4.18132166060132e-34	CYP82C2	4	15462350	15464563	+	1835	protein_coding	PF00067:Cytochrome P450	p450
AT2G05580	5.81949696559584	1628.30064408898	-8.09710424482968	3.53661569291783e-36	6.53131304273624e-33	-	2	2055519	2056745	+	1150	protein_coding	-	-
AT1G26240	913.085858652789	1.38777878078145e-17	12.8354619448592	7.07378516452333e-36	1.21305310164197e-32	-	1	9077874	9079646	-	1773	protein_coding	-	-
AT1G01060	13854.4878060793	144.282136160173	6.58410692975238	1.59671001661086e-35	2.5555876052529e-32	LHY	1	33365	37871	-	3421	protein_coding	-	-
AT2G28490	1.38777878078145e-17	872.894001047545	-12.7705188258843	2.13144324682298e-35	3.19823059185788e-32	-	2	12178597	12181012	-	1780	protein_coding	PF00190:Cupin	-
AT5G12030	1169.25517077846	3.09431044108961	8.50597298294368	5.16354829567463e-35	7.29214514603274e-32	HSP17.7	5	3883957	3884838	-	882	protein_coding	PF00011:Hsp20/alpha crystallin family	-
AT3G22640	1.38777878078145e-17	814.151601788246	-12.6700244070287	1.10810270161244e-34	1.47796275890619e-31	PAP85	3	8011724	8013941	-	1697	protein_coding	PF00190:Cupin	-
AT1G26390	1410.86940830558	7.21655529570969	7.58693083189656	4.99968569674686e-34	6.31749758986835e-31	FOX2	1	9130013	9131779	-	1767	protein_coding	PF08031:Berberine and berberine like|PF01565:FAD binding domain	FAD_binding_4
AT1G70820	65.0101746937323	4929.21125456651	-6.24175804344902	4.84332765562871e-32	5.81393051781671e-29	-	1	26705420	26708265	+	2355	protein_coding	PF02879:Phosphoglucomutase/phosphomannomutase, alpha/beta/alpha domain II|PF02878:Phosphoglucomutase/phosphomannomutase, alpha/beta/alpha domain I|PF02880:Phosphoglucomutase/phosphomannomutase, alpha/beta/alpha domain III	PGM_PMM_II
AT4G14630	1589.41165610022	15.4610901416454	6.67244821164275	6.53506156794128e-31	7.47113133919687e-28	GLP9	4	8392825	8393860	+	944	protein_coding	PF00190:Cupin	-
AT2G30750	5542.56990269959	85.5397367500422	6.01578701588092	9.50513063925247e-31	1.03726898357806e-27	CYP71A12	2	13099486	13101371	-	1494	protein_coding	PF00067:Cytochrome P450	p450
AT5G38910	547.268318009715	1.38777878078145e-17	12.0970943188769	1.30124035951987e-30	1.35826863266752e-27	-	5	15578749	15579733	+	880	protein_coding	PF00190:Cupin	-
AT2G26400	1187.69159854278	11.3388202757182	6.69541365600002	1.41746068993408e-29	1.41793317683072e-26	ARD	2	11231770	11233388	-	1120	protein_coding	PF03079:ARD/ARD' family	-
AT1G73190	1.38777878078145e-17	485.400279576367	-11.9240487352283	2.24751598270604e-29	2.15833454851226e-26	TIP3-1	1	27521944	27523332	+	1179	protein_coding	PF00230:Major intrinsic protein	-
AT1G03890	1.38777878078145e-17	482.308574351234	-11.914832585069	2.59593272441646e-29	2.39704434029963e-26	CRD	1	989198	991020	+	1520	protein_coding	PF00190:Cupin	-
AT1G22770	59.1881442189111	3350.38045368998	-5.81982272562043	7.46600613151614e-29	6.63866204464591e-26	GI	1	8061751	8067790	+	4303	protein_coding	-	-
AT1G04560	1.38777878078145e-17	459.636069366385	-11.8453861959257	8.06371093041462e-29	6.91405614347836e-26	-	1	1244947	1246059	+	855	protein_coding	PF05512:AWPM-19-like family	-
AT3G02840	842.251162482085	7.21655529570969	6.8427567539619	1.09693692997375e-28	9.08112476372751e-26	-	3	618398	619686	+	1289	protein_coding	-	-
AT3G28510	930.551948118307	9.27768678373468	6.62947061075638	1.4792440164717e-28	1.15211209687812e-25	-	3	10685470	10687429	+	1960	protein_coding	PF00004:ATPase family associated with various cellular activities (AAA)|PF14363:Domain associated at C-terminal with AAA	AAA
AT2G15010	1.38777878078145e-17	447.269248465128	-11.8060483689138	1.48764890883129e-28	1.15211209687812e-25	-	2	6484338	6485213	+	704	protein_coding	PF00321:Plant thionin	-
AT1G48130	1.38777878078145e-17	446.238680056676	-11.8027212816863	1.5666111651387e-28	1.17535002664531e-25	PER1	1	17780429	17781727	+	1059	protein_coding	PF00578:AhpC/TSA family|PF10417:C-terminal domain of 1-Cys peroxiredoxin	-
AT1G71030	64.0398362885641	3431.79535791302	-5.74103352817207	2.14363499106141e-28	1.55952693531522e-25	ATMYBL2	1	26795052	26796532	-	1395	protein_coding	PF00249:Myb-like DNA-binding domain	Myb_DNA-binding
AT5G45340	3365.13075074638	62.8672317881762	5.73945935883259	2.46683693410536e-28	1.74187709158828e-25	CYP707A3	5	18368532	18371021	-	2042	protein_coding	PF00067:Cytochrome P450	p450
AT1G68050	12.611885657302	1040.87665155481	-6.35253423846422	3.32041329754921e-28	2.27761378421604e-25	ADO3	1	25508639	25510907	+	2168	protein_coding	PF13415:Galactose oxidase, central domain|PF13426:PAS domain|PF13418:Galactose oxidase, central domain	-
AT4G26530	292.069343434426	13251.0511481678	-5.50303607803638	4.63108161439636e-28	3.08841687217855e-25	FBA5	4	13390754	13393265	+	2217	protein_coding	PF00274:Fructose-bisphosphate aldolase class-I	-
AT5G42380	1249.7932499578	17.5222258348693	6.14646549217339	1.10847972932629e-27	7.19253549774745e-25	CML37	5	16942447	16943820	-	1374	protein_coding	PF13833:EF-hand domain pair|PF13499:EF-hand domain pair	-
AT2G33790	16.4932439455592	1134.65837668172	-6.09328911826825	2.0218296237902e-27	1.27737067389356e-24	AGP30	2	14293561	14295353	-	1137	protein_coding	PF01190:Pollen proteins Ole e I like	-
AT1G69830	121.289799595547	5213.64813514132	-5.42428199995758	6.06816294704152e-27	3.73549887263007e-24	AMY3	1	26288228	26293173	-	3124	protein_coding	PF00128:Alpha amylase, catalytic domain|PF07821:Alpha-amylase C-terminal beta-sheet domain	-
AT3G62550	113.527092893164	4809.6653192524	-5.40324619005113	9.47134576341396e-27	5.68470172720106e-24	-	3	23135630	23137173	+	1152	protein_coding	PF00582:Universal stress protein family	Usp
AT5G66400	6.78984019200386	680.177708734516	-6.61981605468451	1.68224894543142e-26	9.85059333705304e-24	RAB18	5	26518277	26519447	-	1089	protein_coding	PF00257:Dehydrin	-
AT1G56300	44.6330673994344	2097.20926969039	-5.55018488148496	1.7881609655508e-26	1.02214686811771e-23	-	1	21078023	21080423	-	1865	protein_coding	PF04677:Protein similar to CwfJ C-terminus 1|PF04676:Protein similar to CwfJ C-terminus 2	-
AT5G47240	13.5822254515097	903.811053288768	-6.04294978070883	2.55758572021973e-26	1.42796553421012e-23	atnudt8	5	19183523	19185644	+	1657	protein_coding	PF00293:NUDIX domain	NUDIX
AT4G26740	3.87880526509421	541.050973626135	-7.07767778415957	2.97691770788792e-26	1.62431455297666e-23	PXG1	4	13473516	13475371	-	1106	protein_coding	PF05042:Caleosin related protein	-
AT5G17350	4092.88447801161	104.08996813713	5.29556466401942	7.3539019848882e-26	3.92338841895991e-23	-	5	5718498	5719608	+	1111	protein_coding	PF14009:Domain of unknown function (DUF4228)	-
AT4G13420	1044.08152963458	18.552793795318	5.80514489040296	1.69141220311027e-25	8.8277009070155e-23	POT5	4	7796782	7802251	-	2691	protein_coding	PF02705:K+ potassium transporter	K_trans
AT3G25770	62.0991594698317	2479.5501490218	-5.31647450048948	2.50953665229631e-25	1.27325469241316e-22	AOC2	3	9406669	9408071	+	1300	protein_coding	PF06351:Allene oxide cyclase	-
AT3G26740	930.551948118307	31163.3606454334	-5.06542843983996	2.54566083121592e-25	1.27325469241316e-22	CCL	3	9827682	9828917	+	1068	protein_coding	PF07207:Light regulated protein Lir1	-
AT5G12020	403.658248801791	2.06375968778775	7.52909961661461	4.27677661974092e-25	2.09544598136204e-22	HSP17.6	5	3882231	3883111	-	881	protein_coding	PF00011:Hsp20/alpha crystallin family	-
AT3G05945	359.993024999919	1.03320520636795	8.28380378459593	4.84466675557229e-25	2.32621518935559e-22	-	3	11510090	11510510	-	421	lncRNA	-	-
AT5G47450	25.2262951096503	1174.85054459277	-5.53428517165678	7.67691552469722e-25	3.61387035131237e-22	TIP2-3	5	19248249	19249622	-	1169	protein_coding	PF00230:Major intrinsic protein	-
AT2G47520	499.721741065048	5.15542790304409	6.5654163246156	1.00008509095101e-24	4.61731593529843e-22	ERF071	2	19502776	19503702	-	843	protein_coding	PF00847:AP2 domain	AP2
AT3G21370	1.93809879550893	372.03775464101	-7.4932048809127	2.76323820072402e-24	1.25169476835816e-21	BGLU19	3	7524054	7527677	-	1914	protein_coding	PF00232:Glycosyl hydrolase family 1	Glyco_hydro_1
AT2G27380	1.38777878078145e-17	286.50057670652	-11.1636642805932	3.67344150187659e-24	1.63318488105654e-21	EPR1	2	11713411	11715774	+	2364	protein_coding	-	-
AT1G53540	488.077681402267	6.18599086549904	6.27408000898139	8.1999752997762e-24	3.57936376358231e-21	HSP17.6C	1	19980299	19981199	+	901	protein_coding	PF00011:Hsp20/alpha crystallin family	-
AT5G07190	0.967751070470234	317.417628976023	-8.17949266953251	8.38676257937422e-24	3.59552492867172e-21	ATS3	5	2237474	2238720	+	1099	protein_coding	PF06232:Embryo-specific protein 3, (ATS3)	-
AT3G49480	487.107343096978	6.18599086549904	6.27120970862473	8.59103377555671e-24	3.61848313830817e-21	-	3	18342544	18344137	-	1350	protein_coding	PF07723:Leucine Rich Repeat|PF08387:FBD|PF00646:F-box domain	LRR_2
AT1G18970	758.802068350618	14.4305224432782	5.70458718430015	9.52968005769718e-24	3.94463032457231e-21	GLP1	1	6554496	6555610	-	1115	protein_coding	PF00190:Cupin	-
AT4G04330	54.33645206361	1830.2920520415	-5.07072654107582	2.05521846807032e-23	8.36299745448003e-21	RBCX1	4	2116553	2118617	-	726	protein_coding	PF02341:RbcX protein	-
AT2G33830	770.446127997833	21492.506705941	-4.80176548394706	2.43282871839691e-23	9.73455864521215e-21	DRMH1	2	14308754	14310608	-	1119	protein_coding	PF05564:Dormancy/auxin associated protein	-
AT3G21150	722.899551102749	14.4305224432782	5.63467079821158	2.90247777162844e-23	1.14233912034845e-20	BBX32	3	7412445	7413727	-	1283	protein_coding	-	-
AT2G16060	10653.3417445397	392.649122813589	4.76148921822661	6.81846386827805e-23	2.64028517015515e-20	AHB1	2	6982531	6983777	-	989	protein_coding	PF00042:Globin	-
AT4G15210	0.967751070470234	288.561713524659	-8.04204591079074	7.02034355724101e-23	2.67530806543242e-20	BAM5	4	8666334	8669526	-	2642	protein_coding	PF01373:Glycosyl hydrolase family 14	-
AT3G46230	320.209154386434	2.06375968778775	7.19509844595244	7.45581240755496e-23	2.79686162938405e-20	HSP17.4A	3	16984118	16984867	-	750	protein_coding	PF00011:Hsp20/alpha crystallin family	-
AT5G15960	24.2559562842896	913.086168961073	-5.22697310300765	1.32822599337224e-22	4.90585379213551e-20	KIN1	5	5209717	5210826	+	829	protein_coding	-	-
AT5G45690	1.38777878078145e-17	233.941587833667	-10.8714129813728	2.96512600300156e-22	1.0785870466676e-19	OBAP2A	5	18534999	18536316	-	941	protein_coding	PF06884:Protein of unknown function (DUF1264)	-
AT5G40590	1075.13235534597	31.9501804369468	5.06720175440633	3.38423438042098e-22	1.21266714933055e-19	-	5	16251318	16252434	-	1117	protein_coding	PF03107:C1 domain	-
AT2G42530	25.2262951096503	844.038085622094	-5.05724683157676	1.50813545757422e-21	5.32460530374144e-19	COR15B	2	17708593	17710433	-	1584	protein_coding	-	-
AT1G65090	1.38777878078145e-17	213.330219641636	-10.7384258564898	2.23074032615795e-21	7.76168315223188e-19	-	1	24180830	24183300	-	1519	protein_coding	-	-
AT4G29780	10659.1637743576	459.636069366385	4.53509159711594	2.29679376002325e-21	7.87734637009117e-19	-	4	14579563	14582057	+	2495	protein_coding	PF13359:DDE superfamily endonuclease	-
AT4G10500	660.797899637487	17.5222258348693	5.22718813887165	2.75662924845553e-21	9.32128943618595e-19	DLO1	4	6491017	6492578	+	1358	protein_coding	PF14226:non-haem dioxygenase in morphine synthesis N-terminal|PF03171:2OG-Fe(II) oxygenase superfamily	2OG-FeII_Oxy
AT4G16880	20.3746005808154	704.911350529842	-5.10385237239558	2.95095733211909e-21	9.83980328187711e-19	-	4	9495983	9497313	-	1193	protein_coding	PF07725:Leucine Rich Repeat	LRR_3
novel.57	1040.20017642059	35.0418854266389	4.88678386542302	3.30019431607824e-21	1.0853570567179e-18	-	3	18024676	18026296	+	1415	-	PF05055:Protein of unknown function (DUF677)	-
AT1G13480	606.458954593091	15.4610901416454	5.28262473802052	3.65150524149774e-21	1.18466672753889e-18	-	1	4622550	4624081	-	1435	protein_coding	PF06880:Protein of unknown function (DUF1262)	-
novel.103	441.501442737257	9.27768678373468	5.55402086412343	4.04242011143802e-21	1.28500995267615e-18	-	5	14088541	14089983	-	1443	-	-	-
AT5G45830	0.967751070470234	239.094429881021	-7.77087306997701	4.06784223606244e-21	1.28500995267615e-18	DOG1	5	18589418	18591506	-	1735	protein_coding	PF14144:Seed dormancy control	-
AT1G50745	362.904039921261	6.18599086549904	5.84668722477573	6.15721236794535e-21	1.91977083804717e-18	-	1	18808866	18810504	-	1568	protein_coding	-	-
AT3G46370	6.78984019200386	385.43514395334	-5.80059090577104	6.8379222458628e-21	2.10467740100864e-18	-	3	17051520	17055514	+	2817	protein_coding	PF12819:Carbohydrate-binding protein of the ER|PF07714:Protein tyrosine kinase|PF13855:Leucine rich repeat	Pkinase_Tyr
AT5G24470	110.616077870547	2539.32311667981	-4.51921945478875	1.51632575843115e-20	4.60809478587533e-18	APRR5	5	8356204	8358546	-	1677	protein_coding	PF00072:Response regulator receiver domain|PF06203:CCT motif	Response_reg
AT4G21020	1.38777878078145e-17	194.779988264805	-10.607261747059	1.61222092035369e-20	4.83827498198143e-18	-	4	11228187	11229616	+	1101	protein_coding	-	-
AT3G53800	85.3872807172436	2011.67209183406	-4.55616643955996	1.64629301302601e-20	4.87953119218871e-18	Fes1B	3	19930798	19932961	+	1804	protein_coding	-	-
AT4G25470	2444.27970115362	106.151104958773	4.52363093650152	1.67455532753767e-20	4.90277125652735e-18	DREB1C	4	13015250	13016235	-	986	protein_coding	PF00847:AP2 domain	AP2
AT1G07400	921.818903385604	32.9807487589443	4.79964312551069	1.88168500057922e-20	5.44283054143445e-18	HSP17.8	1	2274926	2275783	+	858	protein_coding	PF00011:Hsp20/alpha crystallin family	-
AT4G30650	101.88303276725	2338.36227713968	-4.51878489570982	2.11207105622186e-20	6.03650022830647e-18	-	4	14954204	14955114	+	837	protein_coding	-	-
AT1G35140	2846.97009692386	126.762473176841	4.48790009898488	2.17799499567956e-20	6.15168280662059e-18	EXL1	1	12851983	12853235	+	1253	protein_coding	PF04674:Phosphate-induced protein 1 conserved region	-
AT4G10250	190.183820635199	1.38777878078145e-17	10.5728709479542	2.23611047396687e-20	6.2423884022089e-18	HSP22.0	4	6370338	6371372	+	1035	protein_coding	PF00011:Hsp20/alpha crystallin family	-
AT1G14540	492.929372928577	12.369387471203	5.3027047051817	2.52880088055293e-20	6.97832776325458e-18	PER4	1	4974021	4975705	-	1265	protein_coding	PF00141:Peroxidase	-
AT2G15890	534.653920046477	11089.9491968538	-4.3741757180565	2.58322425234555e-20	7.04750543753544e-18	MEE14	2	6920369	6922161	-	1622	protein_coding	-	-
AT5G37260	2963.41069328944	133.976452052759	4.46595199166808	2.66174690698598e-20	7.14179826540634e-18	RVE2	5	14751344	14753088	-	980	protein_coding	PF00249:Myb-like DNA-binding domain	Myb_DNA-binding
AT1G60750	448.293810877443	10.3082533507715	5.42595676434589	2.67728192221997e-20	7.14179826540634e-18	-	1	22362293	22363854	-	993	protein_coding	PF00248:Aldo/keto reductase family	Aldo_ket_red
AT2G30770	574.437790542338	16.4916579452883	5.11199600783917	2.8017487286231e-20	7.39169049195423e-18	CYP71A13	2	13109909	13111988	-	1494	protein_coding	PF00067:Cytochrome P450	p450
AT1G66090	1617.55146689301	68.0200738113761	4.56922745990436	2.84947225867561e-20	7.4358836941613e-18	-	1	24602033	24604763	+	1668	protein_coding	PF01582:TIR domain|PF00931:NB-ARC domain	TIR
AT4G34410	290.128666815908	4.12486725784958	6.09466473962164	3.49558104675484e-20	9.0238612656441e-18	ERF109	4	16451876	16453260	+	1385	protein_coding	PF00847:AP2 domain	AP2
AT2G39920	10.6712054168811	419.44390143605	-5.27997392167683	4.15586779343821e-20	1.06142631898792e-17	-	2	16663017	16664539	-	1247	protein_coding	PF03767:HAD superfamily, subfamily IIIB (Acid phosphatase)	-
AT2G46830	9047.43185310006	445.208111648221	4.34458034143413	4.62494123385107e-20	1.16879567518207e-17	CCA1	2	19245591	19248915	+	2722	protein_coding	PF00249:Myb-like DNA-binding domain	Myb_DNA-binding
AT3G01570	23.2856174231285	683.269413958955	-4.867327363629	4.82488052283539e-20	1.20662220408575e-17	-	3	221939	222827	-	814	protein_coding	PF01277:Oleosin	-
AT1G77120	12601.7810569295	628.649288326129	4.32496220583338	5.40204222675712e-20	1.33703329670087e-17	ADH1	1	28975255	28977417	+	1595	protein_coding	PF00107:Zinc-binding dehydrogenase|PF08240:Alcohol dehydrogenase GroES-like domain	ADH_zinc_N
AT3G29970	236.760059729673	2.06375968778775	6.7597118862688	5.48028123113579e-20	1.34255705915416e-17	-	3	11745197	11746570	+	574	protein_coding	-	-
AT4G25200	234.819383104905	2.06375968778775	6.74784407465716	6.56413336188376e-20	1.59183549244551e-17	HSP23.6	4	12916926	12918110	+	1048	protein_coding	PF00011:Hsp20/alpha crystallin family	-
AT3G03670	204.738895377779	1.03320520636795	7.47000710414703	1.06196745795661e-19	2.52815175792194e-17	PER28	3	901728	903411	-	1285	protein_coding	PF00141:Peroxidase	-
AT1G26410	380.370129445444	9.27768678373468	5.33907356877521	1.06357600612344e-19	2.52815175792194e-17	FOX4	1	9138604	9140439	-	1836	protein_coding	PF08031:Berberine and berberine like|PF01565:FAD binding domain	FAD_binding_4
AT2G03310	28.1373114037663	751.286928895038	-4.73252294327197	1.24862138152651e-19	2.93891197330279e-17	-	2	1006256	1007186	-	848	protein_coding	-	-
AT5G41750	2023.15287761079	96.8759892622659	4.38259183550678	1.97930308043598e-19	4.61350566554438e-17	-	5	16693832	16699028	+	4923	protein_coding	PF01582:TIR domain|PF07725:Leucine Rich Repeat|PF00931:NB-ARC domain	TIR
AT3G56790	219.293970095362	2.06375968778775	6.64921411501455	2.65291960661703e-19	6.12416287650592e-17	-	3	21033777	21034455	-	679	protein_coding	PF08572:pre-mRNA processing factor 3 (PRP3)	-
AT5G02810	265.870209069593	5093.07163141941	-4.25908533276896	2.68201384043762e-19	6.13236078868822e-17	APRR7	5	637681	642030	-	3233	protein_coding	PF06203:CCT motif	CCT
AT1G13520	514.27681564184	16.4916579452883	4.95242789103598	3.19263758411324e-19	7.23102293579156e-17	-	1	4631633	4633299	-	1464	protein_coding	PF06880:Protein of unknown function (DUF1262)	-
AT3G15670	5.81949696559584	301.95910284194	-5.66663839268231	3.36724040835174e-19	7.55520632931856e-17	LEA29	3	5309886	5310988	-	1020	protein_coding	-	-
AT3G28740	42.6923903910719	959.461747322207	-4.48605837063139	4.87578998018334e-19	1.08387005411335e-16	CYP81D11	3	10788698	10790553	-	1597	protein_coding	PF00067:Cytochrome P450	p450
AT1G50750	389.10317420523	10.3082533507715	5.22172729675595	6.16892025843078e-19	1.3587471336184e-16	-	1	18810603	18812050	-	1251	protein_coding	PF10536:Plant mobile domain	-
AT2G46400	1405.04737848599	68.0200738113761	4.36605181065901	6.72390473274221e-19	1.46752277112432e-16	WRKY46	2	19043411	19044955	-	1354	protein_coding	PF03106:WRKY DNA -binding domain	WRKY
AT4G01360	329.912537467004	8.24712070165232	5.30135710807385	7.16432781115794e-19	1.54956019901153e-16	-	4	564760	566408	+	1484	protein_coding	-	-
AT3G27660	47.5440828588202	1021.29585180281	-4.42130227845834	8.86093909244358e-19	1.89940558688737e-16	OL2	3	10243244	10245023	+	1385	protein_coding	PF01277:Oleosin	-
AT5G41740	3364.16041244335	182.413167344535	4.20405176106085	1.02542987961455e-18	2.16839109836135e-16	-	5	16688626	16693119	+	3851	protein_coding	PF00931:NB-ARC domain|PF01582:TIR domain	TIR
AT5G24770	36.8703591534109	839.915811989861	-4.50494358006418	1.0296425575358e-18	2.16839109836135e-16	VSP2	5	8500468	8502224	-	1516	protein_coding	PF03767:HAD superfamily, subfamily IIIB (Acid phosphatase)	-
AT5G46900	33.9593433826639	787.35682317826	-4.52995743551077	1.04783897600608e-18	2.18752331616991e-16	-	5	19039701	19040456	-	756	protein_coding	PF14547:Hydrophobic seed protein	-
AT5G52640	3561.13908795774	195.810556674738	4.18395853356406	1.2156776417556e-18	2.51603351924728e-16	HSP90-1	5	21352557	21355147	+	2103	protein_coding	PF00183:Hsp90 protein|PF02518:Histidine kinase-, DNA gyrase B-, and HSP90-like ATPase	HATPase_c
AT1G14550	156.221979435222	1.38777878078145e-17	10.2892838715593	1.27319768305812e-18	2.61255811750935e-16	PER5	1	4978922	4980466	+	1214	protein_coding	PF00141:Peroxidase	-
AT2G24600	2950.79629534987	160.771230728976	4.19698765020081	1.32679722323659e-18	2.69947014707323e-16	-	2	10452034	10454593	-	2381	protein_coding	PF13962:Domain of unknown function|PF12796:Ankyrin repeats (3 copies)|PF13637:Ankyrin repeats (many copies)	-
AT5G45820	37.840697718624	845.068654030152	-4.47641634641084	1.42057117092696e-18	2.86597249341298e-16	CIPK20	5	18586870	18588792	-	1923	protein_coding	PF00069:Protein kinase domain|PF03822:NAF domain	Pkinase
AT3G54940	1.38777878078145e-17	156.648957087147	-10.2931719463056	1.44905371662969e-18	2.89907346907047e-16	RD19D	3	20354351	20356363	+	1492	protein_coding	PF08246:Cathepsin propeptide inhibitor domain (I29)|PF00112:Papain family cysteine protease	Peptidase_C1
AT1G33760	332.823552390617	9.27768678373468	5.14649616573031	1.95396772974281e-18	3.87693035170789e-16	ERF022	1	12237547	12238710	+	1164	protein_coding	PF00847:AP2 domain	AP2
AT4G28460	177.569422500262	1.03320520636795	7.26474237193302	1.99391272456897e-18	3.92375874520096e-16	PIP1	4	14065992	14066661	+	670	protein_coding	-	-
AT3G60140	216.382955153614	3.09431044108961	6.07273408565582	2.71492852856604e-18	5.29918732632631e-16	BGLU30	3	22216540	22220824	+	2335	protein_coding	PF00232:Glycosyl hydrolase family 1	Glyco_hydro_1
AT3G09600	2827.56333086286	159.740662318542	4.14471595907363	3.00184614554195e-18	5.81196147275574e-16	RVE8	3	2946239	2949017	+	2345	protein_coding	-	-
AT5G43440	52.395775172819	1039.84608314681	-4.30744083694303	3.68839041702747e-18	7.08407017055965e-16	-	5	17455233	17456695	-	1387	protein_coding	PF03171:2OG-Fe(II) oxygenase superfamily|PF14226:non-haem dioxygenase in morphine synthesis N-terminal	2OG-FeII_Oxy
AT1G26790	167.866039300708	1.03320520636795	7.18372939576088	6.48748831447835e-18	1.23612396392061e-15	-	1	9273684	9275193	-	1381	protein_coding	PF02701:Dof domain, zinc finger	zf-Dof
AT3G12203	1.38777878078145e-17	144.282136160173	-10.1746260004381	7.22925965327071e-18	1.36661469098995e-15	SCPL17	3	3891160	3894631	-	1792	protein_coding	PF00450:Serine carboxypeptidase	Peptidase_S10
AT5G22555	225.115999976432	4.12486725784958	5.72882339601566	7.6374685792197e-18	1.43250270038989e-15	-	5	7489370	7490523	+	595	protein_coding	-	-
AT2G42540	4.84915225445754	242.186135109318	-5.60553077611765	8.35899648002842e-18	1.55268452531778e-15	COR15A	2	17710441	17712330	-	1584	protein_coding	-	-
AT5G42600	7.76018240512177	294.74512397892	-5.22432755175306	8.40757198814193e-18	1.55268452531778e-15	MRN1	5	17053453	17058245	+	2669	protein_coding	PF13249:Squalene-hopene cyclase N-terminal domain|PF13243:Squalene-hopene cyclase C-terminal domain	-
AT3G56970	633.628427116922	28.8584755309494	4.45075491970717	8.97196649554784e-18	1.64426695897033e-15	ORG2	3	21084035	21085245	-	1082	protein_coding	PF00010:Helix-loop-helix DNA-binding domain	HLH
AT3G44860	3.87880526509421	222.60533532859	-5.79686808755316	1.00941639020683e-17	1.835914295158e-15	FAMT	3	16379571	16381434	+	1660	protein_coding	PF03492:SAM dependent carboxyl methyltransferase	-
AT1G42980	181.45077577529	2.06375968778775	6.37610093164828	1.35309861239029e-17	2.44249560047113e-15	FH12	1	16133286	16135587	+	1089	protein_coding	PF02181:Formin Homology 2 Domain	FH2
AT3G26290	129.052506266912	2151.82939530937	-4.05819181615376	1.55881266284628e-17	2.79283391116518e-15	CYP71B26	3	9632608	9634822	-	2048	protein_coding	PF00067:Cytochrome P450	p450
AT1G23390	477.403960043588	7457.19555909138	-3.96498938155549	1.5803864769402e-17	2.81051248432447e-15	-	1	8308965	8310916	-	1952	protein_coding	-	-
AT1G14880	1260.46697129451	71.1117790304549	4.14539103195303	1.64474546226963e-17	2.90345948957127e-15	PCR1	1	5132506	5133860	-	938	protein_coding	PF04749:PLAC8 family	-
AT2G32100	30.0779888075581	616.282467427785	-4.35099835069927	2.85537547195088e-17	5.00378498763481e-15	OFP16	2	13647699	13649002	+	1304	protein_coding	PF04844:Transcriptional repressor, ovate	-
AT1G19210	322.149831002784	10.3082533507715	4.94940454644225	3.50424279092049e-17	6.09636673365356e-15	ERF017	1	6626794	6627688	-	895	protein_coding	PF00847:AP2 domain	AP2
AT1G80840	4302.47755146205	280.317166251941	3.93944866122607	3.61540733467895e-17	6.24451074035771e-15	WRKY40	1	30383561	30385499	+	1325	protein_coding	PF03106:WRKY DNA -binding domain	WRKY
AT5G44430	5.81949696559584	240.124998290463	-5.33622133405863	4.29952350031358e-17	7.37306858539488e-15	PDF1.2C	5	17908850	17909507	-	548	protein_coding	PF00304:Gamma-thionin family	-
AT1G07367	362.904039921261	13.3999548753602	4.74667866173469	4.80339533753276e-17	8.1787173945735e-15	-	1	17388989	17389500	+	505	lncRNA	-	-
AT4G19170	382.310806058856	5696.98471843657	-3.896930857395	5.07911215328696e-17	8.58727637859953e-15	CCD4	4	10481619	10483879	+	2261	protein_coding	PF03055:Retinal pigment epithelial membrane protein	RPE65
AT1G54870	1.38777878078145e-17	129.854178409439	-10.0227615964774	5.42820663771839e-17	9.11331363345057e-15	-	1	20458952	20460647	+	1297	protein_coding	PF13561:Enoyl-(Acyl carrier protein) reductase	-
AT3G45140	558.912377667127	8209.51049684121	-3.87629479130514	5.75430982559653e-17	9.59371321478622e-15	LOX2	3	16525245	16529352	+	3252	protein_coding	PF01477:PLAT/LH2 domain|PF00305:Lipoxygenase	Lipoxygenase
AT2G44840	1375.93722938783	84.5091683403826	4.02320881198845	7.43451738165756e-17	1.23095098826783e-14	ERF13	2	18495215	18496327	+	1113	protein_coding	PF00847:AP2 domain	AP2
AT3G48640	396.865880657189	16.4916579452883	4.57864003892351	8.68284530289553e-17	1.42779280843778e-14	-	3	18021356	18022648	-	1160	protein_coding	-	-
AT2G34430	5777.39177202477	81494.2605491905	-3.81817856979378	8.87019111030289e-17	1.44867719847722e-14	LHB1B1	2	14524607	14525918	+	1312	protein_coding	PF00504:Chlorophyll A-B binding protein	-
AT3G17520	0.967751070470234	147.373841392122	-7.07323231072423	9.41460860615735e-17	1.52720218524747e-14	-	3	5999174	6000447	-	1274	protein_coding	-	-
AT5G23240	69.8618666817961	1149.08633439341	-4.0373626292918	9.50400568668833e-17	1.53135683574506e-14	DJC76	5	7826732	7828724	-	1713	protein_coding	PF13370:4Fe-4S single cluster domain of Ferredoxin I|PF00226:DnaJ domain	DnaJ
AT1G70880	1.93809879550893	164.893504370556	-6.31988628329126	9.8093053722566e-17	1.56485948692323e-14	-	1	26722846	26723978	-	981	protein_coding	PF00407:Pathogenesis-related protein Bet v I family	-
AT1G26380	978.098524994537	57.7143897799675	4.08010874609934	9.84229350738953e-17	1.56485948692323e-14	FOX1	1	9126737	9128568	-	1832	protein_coding	PF01565:FAD binding domain|PF08031:Berberine and berberine like	FAD_binding_4
AT4G23600	72.7728818476868	1184.12566026452	-4.02190240905582	1.08550203889069e-16	1.71452190458472e-14	CORI3	4	12310379	12313212	+	2310	protein_coding	PF00155:Aminotransferase class I and II	Aminotran_1_2
AT1G07050	4.84915225445754	212.299651231917	-5.41561907779805	1.28661972030408e-16	2.01889975457911e-14	-	1	2163575	2165261	-	1596	protein_coding	PF06203:CCT motif	CCT
AT1G28480	238.700736354149	7.21655529570969	5.02426097326413	1.79399531779721e-16	2.79676880452439e-14	GRXC9	1	10013434	10014256	-	823	protein_coding	PF00462:Glutaredoxin	-
AT3G46970	672.441959288255	9320.46324053154	-3.79266558433951	1.84930442567367e-16	2.8643935904241e-14	PHS2	3	17301394	17306633	-	3168	protein_coding	PF00343:Carbohydrate phosphorylase	-
AT1G61290	119.349122923078	1.38777878078145e-17	9.9012376351639	2.54924804831577e-16	3.89823867159013e-14	SYP124	1	22604777	22606385	+	1284	protein_coding	PF05739:SNARE domain|PF00804:Syntaxin	SNARE
AT5G06520	119.349122923078	1.38777878078145e-17	9.9012376351639	2.54924804831577e-16	3.89823867159013e-14	-	5	1987181	1989372	-	2109	protein_coding	PF01805:Surp module	-
AT3G10930	2022.18253930767	139.129294106635	3.86023751949613	2.6291105380075e-16	3.99491682256228e-14	-	3	3420081	3420932	-	852	protein_coding	-	-
AT4G34950	218.323631781538	3064.91300470497	-3.81052170967466	2.98064738498832e-16	4.50059008923268e-14	-	4	16642142	16644928	-	2275	protein_coding	PF06813:Nodulin-like	-
AT3G55980	14222.2460229093	1064.5797249387	3.73964050139965	3.21260454065086e-16	4.82051311324661e-14	SZF1	3	20776220	20778952	+	2338	protein_coding	-	-
AT2G43010	180.480437456773	2532.10913782453	-3.80947666961831	3.72099316841543e-16	5.54867105511289e-14	PIF4	2	17886101	17889087	+	2597	protein_coding	PF00010:Helix-loop-helix DNA-binding domain	HLH
AT1G04660	4.84915225445754	195.810556674738	-5.2990456157793	6.98902180378066e-16	1.03575577447633e-13	-	1	1300368	1301773	-	1406	protein_coding	-	-
AT2G43000	424.035353231155	21.6444979943272	4.28441150624261	7.49385339421366e-16	1.10375725330234e-13	JUB1	2	17880457	17882636	-	1375	protein_coding	PF02365:No apical meristem (NAM) protein	NAM
AT4G16160	1.93809879550893	147.373841392122	-6.15795937916766	9.62434771880975e-16	1.40891060995844e-13	OEP162	4	9157471	9158933	+	806	protein_coding	PF02466:Tim17/Tim22/Tim23/Pmp24 family	-
AT5G15180	10.6712054168811	261.766934886645	-4.60003238939449	9.69196842360411e-16	1.41021077523568e-13	PER56	5	4930425	4932406	+	1321	protein_coding	PF00141:Peroxidase	-
AT2G02930	492.929372928577	27.8279072534465	4.1408186818694	1.1086470148257e-15	1.60339744168286e-13	GSTF3	2	851156	852321	-	1046	protein_coding	PF00043:Glutathione S-transferase, C-terminal domain|PF02798:Glutathione S-transferase, N-terminal domain	GST_N
AT1G54860	1.38777878078145e-17	111.303947013157	-9.80060029465799	1.1189264594067e-15	1.60857403816983e-13	-	1	20457257	20458631	-	1065	protein_coding	-	-
AT1G05510	5.81949696559584	204.05510395373	-5.10152443037296	1.18381049542314e-15	1.68799712136234e-13	OBAP1A	1	1629446	1630863	+	980	protein_coding	PF06884:Protein of unknown function (DUF1264)	-
AT1G13930	2462.71612891201	30857.2818282948	-3.64721981094041	1.18823522788335e-15	1.68799712136234e-13	-	1	4760957	4762666	+	1032	protein_coding	-	-
AT3G50930	2487.94492479188	191.688283034925	3.69727357839255	1.98371288116433e-15	2.80146934417607e-13	HSR4	3	18929526	18932181	+	2656	protein_coding	PF00004:ATPase family associated with various cellular activities (AAA)|PF14363:Domain associated at C-terminal with AAA	AAA
AT1G17810	2.90845465233906	156.648957087147	-5.69036608249346	2.14860407381932e-15	3.01658985989791e-13	TIP3-2	1	6130025	6131627	+	1173	protein_coding	PF00230:Major intrinsic protein	-
AT4G33070	2757.69897304312	217.452493280396	3.66394775643207	2.8512064805379e-15	3.97975378981128e-13	PDC1	4	15952257	15954803	-	2213	protein_coding	PF02775:Thiamine pyrophosphate enzyme, C-terminal TPP binding domain|PF02776:Thiamine pyrophosphate enzyme, N-terminal TPP binding domain|PF00205:Thiamine pyrophosphate enzyme, central domain	TPP_enzyme_N
AT1G02520	1206.12802630688	88.6314419796772	3.76458233557658	2.96953943481208e-15	4.12096547693459e-13	ABCB11	1	523536	529069	+	4522	protein_coding	PF00664:ABC transporter transmembrane region|PF00005:ABC transporter	ABC_membrane
AT3G56350	6.78984019200386	205.085672363547	-4.89073214194965	4.00265533192778e-15	5.52274420740932e-13	MSD2	3	20893946	20895634	-	944	protein_coding	PF02777:Iron/manganese superoxide dismutases, C-terminal domain|PF00081:Iron/manganese superoxide dismutases, alpha-hairpin domain	-
AT1G12610	164.95502433719	4.12486725784958	5.28052517003778	4.02870190439564e-15	5.52691858975603e-13	DREB1F	1	4289883	4291017	-	1135	protein_coding	PF00847:AP2 domain	AP2
AT2G29170	0.967751070470234	121.60963112235	-6.79626291960103	4.06388899398173e-15	5.54351403224508e-13	-	2	12541650	12542465	-	723	protein_coding	PF00106:short chain dehydrogenase	adh_short
AT3G60270	163.984686015613	4.12486725784958	5.2720201311729	4.53749425044165e-15	6.15458542172899e-13	-	3	22277797	22278837	-	871	protein_coding	PF02298:Plastocyanin-like domain	Cu_bind_like
AT2G23840	83.4466039845387	1106.83302966622	-3.72739847007282	5.0177417584814e-15	6.7677496706529e-13	-	2	10153586	10155699	-	1350	protein_coding	PF14279:HNH endonuclease	-
AT3G43190	3173.00376674598	259.705798068124	3.61027734554547	5.12822664314264e-15	6.87812655019936e-13	SUS4	3	15179010	15184105	-	2949	protein_coding	PF00862:Sucrose synthase|PF00534:Glycosyl transferases group 1	Glycos_transf_1
AT5G64870	491.959034623333	30.9196121241465	3.98661861729504	5.48218471578508e-15	7.31201614758712e-13	FLOT3	5	25929432	25931384	-	1860	protein_coding	PF01145:SPFH domain / Band 7 family	-
AT5G51210	4.84915225445754	175.199188473424	-5.13868917293197	5.99178413347861e-15	7.94755544069361e-13	OL3	5	20820068	20820944	+	767	protein_coding	PF01277:Oleosin	-
AT1G59860	224.145661663137	9.27768678373468	4.57644290751266	7.22070541193797e-15	9.52498327086851e-13	HSP17.6A	1	22031343	22032250	+	908	protein_coding	PF00011:Hsp20/alpha crystallin family	-
AT5G18020	4.84915225445754	173.138051652972	-5.12162789928565	7.50589494376904e-15	9.84707791311515e-13	SAUR20	5	5966183	5966785	-	603	protein_coding	-	-
AT1G77640	377.459114525187	21.6444979943272	4.11660081885553	8.04337684787783e-15	1.04948582262962e-12	ERF013	1	29178705	29179877	+	1173	protein_coding	PF00847:AP2 domain	AP2
AT1G07373	281.395622030513	13.3999548753602	4.37983710649451	8.87615979301668e-15	1.15188564492294e-12	-	1	17392374	17393026	-	653	lncRNA	-	-
AT2G26150	422.094676619105	25.7667707457535	4.02758240983236	9.19931282360759e-15	1.1874037756407e-12	HSFA2	2	11135624	11137792	+	1876	protein_coding	PF00447:HSF-type DNA-binding	HSF_DNA-bind
AT4G09600	1.38777878078145e-17	98.9371260834781	-9.63087749242518	9.31660042883837e-15	1.19611199516338e-12	GASA3	4	6072804	6073646	-	640	protein_coding	PF02704:Gibberellin regulated protein	-
AT4G27657	1749.51747612544	143.251567749494	3.60920730546747	1.00021486245428e-14	1.27729566052141e-12	-	4	13812989	13813701	+	713	protein_coding	-	-
AT3G21380	1.38777878078145e-17	97.9065576728507	-9.61578975428009	1.12102184021795e-14	1.4239943037012e-12	JAL36	3	7528181	7530686	+	1670	protein_coding	PF01419:Jacalin-like lectin domain	-
AT4G16146	42.6923903910719	600.823941304653	-3.81088521024199	1.14106508519031e-14	1.43959825681291e-12	-	4	9142072	9144583	-	1008	protein_coding	PF04667:cAMP-regulated phosphoprotein/endosulfine conserved region	-
AT3G13610	3369.0121039585	287.531145115593	3.5499761026927	1.14529851320921e-14	1.43959825681291e-12	F6'H1	3	4449259	4450811	+	1470	protein_coding	PF03171:2OG-Fe(II) oxygenase superfamily|PF14226:non-haem dioxygenase in morphine synthesis N-terminal	2OG-FeII_Oxy
AT5G54585	25.2262951096503	405.015943716511	-3.99814413565175	1.20642310240645e-14	1.50853155430073e-12	-	5	22175461	22176735	+	852	protein_coding	-	-
AT5G19240	8018.87325193423	711.09476097861	3.49506045280245	1.500081390841e-14	1.86600798089693e-12	-	5	6470072	6471636	+	1392	protein_coding	-	-
AT5G58120	958.691758922964	75.2340526603539	3.66945611796139	1.54813091664824e-14	1.90918111037872e-12	-	5	23517256	23521067	+	3517	protein_coding	PF07725:Leucine Rich Repeat|PF00931:NB-ARC domain|PF01582:TIR domain	TIR
AT2G45560	193.094835585972	2268.28362540243	-3.55334562772116	1.55069275459784e-14	1.90918111037872e-12	CYP76C1	2	18776015	18778676	-	2516	protein_coding	PF00067:Cytochrome P450	p450
AT5G52760	489.048019707547	32.9807487589443	3.88531235146698	1.63376887620823e-14	2.00120016224526e-12	HIPP14	5	21386727	21387714	+	900	protein_coding	-	-
AT5G52750	1516.63628335915	125.731904765957	3.59117006326434	1.73427067278051e-14	2.11352133564033e-12	HIPP13	5	21383979	21385015	+	943	protein_coding	-	-
AT2G26020	10.6712054168811	225.697040557374	-4.3862447583252	1.9213055177238e-14	2.32963145805621e-12	PDF1.2B	2	11089123	11089805	+	609	protein_coding	-	-
AT4G17340	358.052348385583	4042.92242378853	-3.49668640239359	2.03907762938931e-14	2.46000883047128e-12	TIP2-2	4	9698940	9700472	+	1353	protein_coding	PF00230:Major intrinsic protein	-
AT1G20030	58.2178057953119	757.470339343638	-3.69873556953749	2.18883950887831e-14	2.62748294645752e-12	-	1	6945425	6947344	+	1652	protein_coding	PF00314:Thaumatin family	Thaumatin
AT2G26010	22.3152785221118	359.670933736775	-4.00284867164848	2.29650100724241e-14	2.74300478516795e-12	PDF1.3	2	11087280	11088001	+	620	protein_coding	-	-
AT3G63040	1.93809879550893	124.701336355065	-5.91717346258271	2.50093739985814e-14	2.97240124236605e-12	-	3	23296572	23297225	-	654	protein_coding	-	-
AT5G52050	477.403960043588	32.9807487589443	3.85055592078442	2.60154078256979e-14	3.07673847822343e-12	DTX50	5	21138703	21140876	+	2174	protein_coding	PF01554:MatE	MatE
AT5G47850	173.688069222582	6.18599086549904	4.78414935078102	2.73749190307972e-14	3.22165223574206e-12	CCR4	5	19378669	19381190	-	2522	protein_coding	PF00069:Protein kinase domain	Pkinase
AT4G24570	9808.17708264044	898.658211248587	3.44796288812509	2.79488832855407e-14	3.27315507277688e-12	PUMP4	4	12686459	12687650	+	1192	protein_coding	PF00153:Mitochondrial carrier protein	Mito_carr
AT2G44578	172.717730902728	6.18599086549904	4.77607283058842	3.06111881002736e-14	3.56754079568626e-12	-	2	18400646	18401339	-	694	protein_coding	PF13639:Ring finger domain	-
AT5G50450	65.9805130962494	828.579559501184	-3.64795766712727	3.29914640480888e-14	3.82637231336481e-12	-	5	20543225	20544857	-	1464	protein_coding	PF01753:MYND finger	zf-MYND
AT1G32350	160.103332727195	5.15542790304409	4.92407466368385	3.41702084458271e-14	3.94403059792028e-12	AOX3	1	11666886	11668690	-	1526	protein_coding	PF01786:Alternative oxidase	AOX
AT2G43140	1262.40764790118	107.181673369622	3.55654693040332	3.54693554417008e-14	4.0597254488344e-12	-	2	17931254	17935748	-	2848	protein_coding	PF00010:Helix-loop-helix DNA-binding domain	HLH
AT2G25900	318.268477769961	3511.14912532025	-3.46309986292393	3.55107607570487e-14	4.0597254488344e-12	ATCTH	2	11041331	11043256	+	1834	protein_coding	PF00642:Zinc finger C-x8-C-x5-C-x3-H type (and similar)	zf-CCCH
AT1G11210	54.33645206361	696.666803264779	-3.67735034702658	3.61000037802862e-14	4.1075302879484e-12	-	1	3755668	3756998	-	1222	protein_coding	PF14364:Domain of unknown function (DUF4408)	-
AT2G01530	262.959194137993	2922.69456441614	-3.47374967579695	3.6343482229422e-14	4.11572793096209e-12	MLP329	2	239669	240687	+	940	protein_coding	PF00407:Pathogenesis-related protein Bet v I family	-
AT5G51440	904.352813919859	74.2034842524682	3.60515266207137	4.03118736329154e-14	4.54369700553537e-12	HSP23.5	5	20891163	20892416	+	1115	protein_coding	PF00011:Hsp20/alpha crystallin family	-
AT4G14450	169.806715942077	6.18599086549904	4.75156838912762	4.2930246791648e-14	4.81621198585928e-12	-	4	8309384	8310058	+	675	protein_coding	-	-
AT3G23250	1041.17051472409	87.6008735696977	3.56927971565862	5.17028766420323e-14	5.76489515175745e-12	MYB15	3	8309209	8310910	+	1506	protein_coding	PF00249:Myb-like DNA-binding domain	Myb_DNA-binding
AT5G22470	1.38777878078145e-17	90.6925787999027	-9.5055120249822	5.18667674433359e-14	5.76489515175745e-12	-	5	7446962	7451049	+	2837	protein_coding	PF05406:WGR domain|PF00644:Poly(ADP-ribose) polymerase catalytic domain|PF08063:PADR1 (NUC008) domain|PF02877:Poly(ADP-ribose) polymerase, regulatory domain|PF16589:BRCT domain, a BRCA1 C-terminus domain	WGR
AT4G32340	200.857542115748	2218.81634182312	-3.46471029081229	5.47758318242742e-14	6.06017590063215e-12	-	4	15612337	15614544	-	1446	protein_coding	-	-
AT3G61190	1172.16618568863	100.998262904846	3.53518444403437	5.67235145916452e-14	6.24687219411109e-12	BAP1	3	22650159	22651636	-	1400	protein_coding	PF00168:C2 domain	C2
AT5G18030	13.5822254515097	245.277840337529	-4.16186980829383	6.18805154376335e-14	6.78368682477948e-12	SAUR21	5	5968352	5969190	+	839	protein_coding	-	-
AT4G12550	22.3152785221118	340.090133970551	-3.92211650464412	6.86025285758424e-14	7.48640684567647e-12	AIR1	4	7439115	7439805	+	691	protein_coding	PF14547:Hydrophobic seed protein	-
AT1G73750	99.9423560695105	1148.05576598543	-3.52026811585514	7.22211417503348e-14	7.84563425856126e-12	-	1	27736546	27739210	+	1878	protein_coding	-	-
AT3G02380	2643.19905328238	247.338977156291	3.41707944042694	9.00368332549987e-14	9.73695627381085e-12	COL2	3	487069	489467	-	2256	protein_coding	PF00643:B-box zinc finger|PF06203:CCT motif	CCT
AT5G62360	74.7135586150368	880.10797990386	-3.55598053895361	9.09623693832992e-14	9.79293526526569e-12	-	5	25040540	25041504	+	965	protein_coding	PF04043:Plant invertase/pectin methylesterase inhibitor	-
AT4G12900	17.4635832211743	280.317166251941	-3.99477773216373	1.1037551198761e-13	1.18298896955292e-11	-	4	7548765	7550333	+	1138	protein_coding	PF03227:Gamma interferon inducible lysosomal thiol reductase (GILT)	-
AT5G40010	381.34046775216	26.7973389910059	3.8248262335141	1.19749310162319e-13	1.27775175038975e-11	AATP1	5	16020058	16021916	-	1859	protein_coding	PF14363:Domain associated at C-terminal with AAA|PF00004:ATPase family associated with various cellular activities (AAA)	AAA
AT5G26920	2003.74611154841	187.566009394892	3.41638012179733	1.20754104979278e-13	1.28277192581527e-11	CBP60G	5	9475679	9478777	+	2306	protein_coding	PF07887:Calmodulin binding protein-like	-
AT1G72910	3799.84231050091	369.976617823675	3.36000477970092	1.43106987201636e-13	1.51352975715281e-11	-	1	27435306	27437192	+	1776	protein_coding	PF00931:NB-ARC domain|PF01582:TIR domain	TIR
AT2G25460	306.624418068432	19.5833618147378	3.96038397124989	1.45064205708912e-13	1.52750063625419e-11	-	2	10832578	10835660	-	2706	protein_coding	PF10358:N-terminal C2 in EEIG1 and EHBP1 proteins	-
AT3G06435	275.573592171604	16.4916579452883	4.05262995798302	1.4661049641756e-13	1.5370413965034e-11	-	3	1968288	1970946	-	2659	protein_coding	-	-
AT3G28340	1223.59411576739	111.303947013157	3.4571132070068	1.5812154714698e-13	1.65051395821944e-11	GATL10	3	10588947	10590685	-	1739	protein_coding	PF01501:Glycosyl transferase family 8	Glyco_transf_8
AT5G06690	149.429611164937	1580.89449732429	-3.40208502426731	1.80104443694431e-13	1.8718387377558e-11	WCRKC1	5	2060435	2062081	-	1275	protein_coding	PF00085:Thioredoxin	-
AT1G49720	136.815212912186	1459.28742518806	-3.41374137711844	1.89710284297208e-13	1.96317435577904e-11	ABF1	1	18400003	18402628	+	1720	protein_coding	PF00170:bZIP transcription factor	bZIP_1
AT2G34390	122.260137931052	3.09431044108961	5.24975489626468	1.97066047923959e-13	2.03054149294352e-11	NIP2-1	2	14514487	14515988	-	1403	protein_coding	PF00230:Major intrinsic protein	-
AT3G12580	4236.49454685736	420.474469844568	3.33240444217777	2.01122669102238e-13	2.06348420504553e-11	MED37C	3	3991117	3993886	-	2520	protein_coding	PF00012:Hsp70 protein	HSP70
AT4G14270	379.399791138711	3811.04453201475	-3.32795752944866	2.17593621322411e-13	2.22297347264189e-11	CID2	4	8218083	8219322	+	1151	protein_coding	-	-
AT4G30660	38.8110362726984	487.461416393113	-3.6463818882787	2.41577513572614e-13	2.4575393838353e-11	-	4	14955373	14956171	+	507	protein_coding	-	-
AT1G43800	3475.74931729154	346.273544423209	3.32688304717928	2.48727973002089e-13	2.51960387165998e-11	S-ACP-DES6	1	16577521	16579722	+	1490	protein_coding	PF03405:Fatty acid desaturase	-
AT5G54610	543.386964790376	44.3170006927573	3.61240748735066	2.58389640065303e-13	2.60647835238983e-11	BAD1	5	22184545	22186633	-	1669	protein_coding	-	-
AT1G57590	17.4635832211743	267.950345342016	-3.92971236945586	2.61188251925114e-13	2.6236851682921e-11	PAE2	1	21327360	21329944	-	1670	protein_coding	PF03283:Pectinacetylesterase	-
AT1G31690	23.2856174231285	327.723313064739	-3.80763139107848	2.7391987339238e-13	2.74011180016844e-11	-	1	11343854	11347945	+	2338	protein_coding	PF02728:Copper amine oxidase, N3 domain|PF02727:Copper amine oxidase, N2 domain|PF01179:Copper amine oxidase, enzyme domain	-
AT4G23810	1364.29316974847	129.854178409439	3.39196503280205	2.7516887090519e-13	2.74118433721652e-11	WRKY53	4	12392370	12393982	-	1514	protein_coding	PF03106:WRKY DNA -binding domain	WRKY
AT2G35980	374.548099604759	27.8279072534465	3.74470657596346	2.93073922750697e-13	2.90748708156973e-11	NHL10	2	15110492	15111539	+	1048	protein_coding	PF03168:Late embryogenesis abundant protein	-
AT5G44420	32.0186661297342	411.19935416781	-3.67755136537897	3.40531913322236e-13	3.36439924898775e-11	PDF1.2A	5	17906968	17907638	-	579	protein_coding	-	-
AT2G32020	332.823552390617	23.7056343172941	3.80457900940323	3.44264880522774e-13	3.38734067688146e-11	-	2	13630980	13631929	-	950	protein_coding	PF13302:Acetyltransferase (GNAT) domain	-
AT3G56980	976.157848387401	90.6925787999027	3.42630084335429	3.53326828656805e-13	3.46231449077248e-11	ORG3	3	21086390	21087710	-	1215	protein_coding	PF00010:Helix-loop-helix DNA-binding domain	HLH
AT1G67980	243.552427914106	14.4305224432782	4.06560831991956	3.54912175492859e-13	3.46371199562299e-11	CCOAMT	1	25487682	25489312	+	1119	protein_coding	PF01596:O-methyltransferase	-
AT2G30020	3839.62618092465	391.618554404991	3.29304192999929	3.63821314682148e-13	3.53628426027895e-11	-	2	12814271	12816360	+	1813	protein_coding	PF00481:Protein phosphatase 2C	PP2C
AT1G13650	10.6712054168811	193.749419854858	-4.166178166934	3.81133523705123e-13	3.68961840206153e-11	-	1	4680290	4682382	-	2011	protein_coding	-	-
AT5G47330	2.90845465233906	118.517925889593	-5.28829850714212	4.21943039463732e-13	4.06827650258847e-11	-	5	19206829	19208998	+	1573	protein_coding	PF02089:Palmitoyl protein thioesterase	-
AT1G60740	261.018517516658	16.4916579452883	3.97438165819405	4.37679312833594e-13	4.20312197700357e-11	PRXIID	1	22360977	22362003	+	825	protein_coding	PF08534:Redoxin	-
AT4G11280	7431.81857862628	778.081707505494	3.25551955016239	4.52955504697104e-13	4.33249233337373e-11	ACS6	4	6863979	6866116	+	1871	protein_coding	PF00155:Aminotransferase class I and II	Aminotran_1_2
AT1G14250	9.70086485865204	191.688283034925	-4.28659337683228	4.65019404107968e-13	4.43023248167623e-11	APY5	1	4868346	4871488	+	1952	protein_coding	PF01150:GDA1/CD39 (nucleoside phosphatase) family	-
AT1G74450	2383.14838805978	243.216703518731	3.29190593921386	5.0664746419263e-13	4.80774400013307e-11	-	1	27982453	27984280	+	1828	protein_coding	PF05633:Protein BYPASS1-related	-
AT5G46295	189.213482318005	10.3082533507715	4.18208833140718	5.13952180465074e-13	4.83880939161e-11	-	5	18779790	18780205	-	416	protein_coding	-	-
AT5G61290	9.70086485865204	190.657714624937	-4.27882110599195	5.13952180465074e-13	4.83880939161e-11	-	5	24648528	24650815	+	1625	protein_coding	PF00743:Flavin-binding monooxygenase-like	FMO-like
AT1G66160	1617.55146689301	161.801799139394	3.32053489101568	5.48404869550512e-13	5.14300941725339e-11	PUB20	1	24637196	24638608	+	1413	protein_coding	PF04564:U-box domain	U-box
AT2G41240	1363.32283144518	135.007020463559	3.33484851817405	5.64645660701623e-13	5.27471323818076e-11	BHLH100	2	17198037	17199454	-	1157	protein_coding	PF00010:Helix-loop-helix DNA-binding domain	HLH
AT5G52310	150.399949490035	1501.54072991348	-3.31846335548192	5.86497833259578e-13	5.45761239569611e-11	RD29A	5	21240717	21243644	+	2663	protein_coding	-	-
AT3G28220	39.7813748163519	473.033458675732	-3.56753613701337	6.42521694538417e-13	5.95585360713449e-11	-	3	10524181	10526733	+	1588	protein_coding	PF00917:MATH domain	MATH
novel.36	102.853371114936	2.06375968778775	5.55788531001728	7.4590954864288e-13	6.88761401685318e-11	-	2	6027406	6029912	-	1995	-	PF03004:Plant transposase (Ptta/En/Spm family)	-
AT4G34520	1.38777878078145e-17	77.2951894768335	-9.27524309855422	7.79126218661154e-13	7.16676714851226e-11	FAE1	4	16494205	16495842	+	1638	protein_coding	PF08541:3-Oxoacyl-[acyl-carrier-protein (ACP)] synthase III C terminal|PF08392:FAE1/Type III polyketide synthase-like protein	-
AT1G58320	113.527092893164	3.09431044108961	5.14295298193484	7.89125865804973e-13	7.20354896815429e-11	PCR9	1	21633858	21635344	-	753	protein_coding	PF04749:PLAC8 family	-
AT5G44990	113.527092893164	3.09431044108961	5.14295298193484	7.89125865804973e-13	7.20354896815429e-11	-	5	18163128	18164813	+	1491	protein_coding	PF13410:Glutathione S-transferase, C-terminal domain|PF13409:Glutathione S-transferase, N-terminal domain	-
AT1G24140	439.560766125669	37.1030221206276	3.56212130713371	8.00267655048907e-13	7.27758555394475e-11	3MMP	1	8535999	8537780	-	1782	protein_coding	PF01471:Putative peptidoglycan binding domain|PF00413:Matrixin	PG_binding_1
AT4G12320	145.548257861799	1427.33980454191	-3.29262049350087	8.61184236698293e-13	7.80200420930287e-11	CYP706A6	4	7313779	7316871	-	2941	protein_coding	PF00067:Cytochrome P450	p450
AT1G73805	1018.85273374337	100.998262904846	3.33297645471917	9.70603009133681e-13	8.76023948995542e-11	SARD1	1	27744790	27749248	-	2397	protein_coding	PF07887:Calmodulin binding protein-like	-
AT5G10040	163.984686015613	8.24712070165232	4.29339812746795	9.87963383472443e-13	8.88352992899117e-11	-	5	3143723	3144157	+	435	protein_coding	-	-
AT5G39890	1079.98404686329	108.212241780488	3.3176138760924	1.01833446572131e-12	9.12245293023775e-11	PCO2	5	15974270	15976270	+	1405	protein_coding	PF07847:PCO_ADO	-
AT1G19020	2381.20771145362	253.522387612363	3.23088934556216	1.20057453983193e-12	1.07150161904405e-10	-	1	6568002	6568705	+	704	protein_coding	-	-
AT5G59130	40.7517133502399	466.850048225307	-3.51390020525254	1.21680443752832e-12	1.07809739577386e-10	SBT4.11	5	23869980	23873849	-	2664	protein_coding	PF00082:Subtilase family|PF05922:Peptidase inhibitor I9	Peptidase_S8
AT4G09020	234.819383104905	2210.57179455989	-3.23409335905946	1.2169459940633e-12	1.07809739577386e-10	ISA3	4	5783909	5789100	+	2746	protein_coding	PF00128:Alpha amylase, catalytic domain|PF02922:Carbohydrate-binding module 48 (Isoamylase N-terminal domain)	-
AT5G24640	151.370287814867	7.21655529570969	4.36758405282122	1.27041576099076e-12	1.12132873492155e-10	-	5	8436352	8436895	+	544	protein_coding	-	-
AT3G17609	1423.48380624797	147.373841392122	3.2708052798473	1.31521819336432e-12	1.15662118631101e-10	HYH	3	6023844	6024710	+	775	protein_coding	PF00170:bZIP transcription factor	bZIP_1
AT5G37450	161.073671049623	8.24712070165232	4.26757797238314	1.39453777671098e-12	1.22190010741888e-10	-	5	14852606	14857166	-	3253	protein_coding	PF00069:Protein kinase domain|PF08263:Leucine rich repeat N-terminal domain|PF13855:Leucine rich repeat	Pkinase
AT4G33960	59.1881442189111	624.527014693363	-3.39656366696232	1.45391308149578e-12	1.26929255492911e-10	-	4	16277282	16277896	+	615	protein_coding	-	-
AT4G03050	1.38777878078145e-17	74.2034842524682	-9.21644642079649	1.52178568361359e-12	1.32373299609403e-10	AOP3	4	1343845	1346436	+	1800	protein_coding	PF14226:non-haem dioxygenase in morphine synthesis N-terminal|PF03171:2OG-Fe(II) oxygenase superfamily	2OG-FeII_Oxy
AT2G27080	1758.25052085391	188.596577804921	3.21993390518447	1.87492030432406e-12	1.62502117928563e-10	NHL13	2	11563933	11567504	+	1278	protein_coding	PF03168:Late embryogenesis abundant protein	-
AT3G29320	799.556277114432	7066.61013250605	-3.14354190658156	2.13560143891154e-12	1.84429925702835e-10	PHS1	3	11252807	11257814	+	3180	protein_coding	PF00343:Carbohydrate phosphorylase	-
AT1G52560	238.700736354149	16.4916579452883	3.84549833480548	2.38146545293882e-12	2.04925529011309e-10	HSP26.5	1	19574538	19575866	-	1044	protein_coding	PF00011:Hsp20/alpha crystallin family	-
AT5G15120	1693.23785454154	183.443735754635	3.20552149970234	2.39956000881442e-12	2.05745131041488e-10	PCO1	5	4898641	4900734	+	1438	protein_coding	PF07847:PCO_ADO	-
AT2G39030	1.93809879550893	95.8454208517279	-5.53790374701971	2.58245249505437e-12	2.20638859435108e-10	NATA1	2	16298110	16299205	+	1096	protein_coding	PF00583:Acetyltransferase (GNAT) family	Acetyltransf_1
AT3G22235	6086.92969068019	694.605666448506	3.13122464970192	2.70533059465948e-12	2.30317648640372e-10	-	3	7854419	7855814	-	687	protein_coding	-	-
AT2G17845	70.8322050725061	1.38777878078145e-17	9.14958068002129	3.02785283873892e-12	2.56864632340792e-10	-	2	7758846	7759881	+	939	protein_coding	PF00106:short chain dehydrogenase	adh_short
AT2G22122	116.438107910557	1087.25222991448	-3.2216357992829	3.26021917966579e-12	2.75603317131747e-10	-	2	9403067	9403835	+	769	protein_coding	-	-
AT3G15450	1967.84359433285	16838.4597759798	-3.0969897834872	3.32282990134953e-12	2.7991052726877e-10	-	3	5212984	5214124	+	1051	protein_coding	PF12481:Aluminium induced protein	-
AT4G08950	7623.94556261807	883.199685127989	3.1095504697807	3.35547610714216e-12	2.81672274056884e-10	EXO	4	5740219	5741591	+	1373	protein_coding	PF04674:Phosphate-induced protein 1 conserved region	-
AT5G11210	143.60758120851	7.21655529570969	4.29169951280069	3.43745460079096e-12	2.87548467093343e-10	GLR2.5	5	3571020	3574817	-	3504	protein_coding	PF00497:Bacterial extracellular solute-binding proteins, family 3|PF00060:Ligand-gated ion channel|PF01094:Receptor family ligand binding region	ANF_receptor
AT1G74310	1907.68261953876	212.299651231917	3.16691219965732	3.53339932445354e-12	2.94548093685697e-10	CLPB1	1	27936508	27940369	-	3362	protein_coding	PF00004:ATPase family associated with various cellular activities (AAA)|PF10431:C-terminal, D2-small domain, of ClpB protein|PF07724:AAA domain (Cdc48 subfamily)|PF02861:Clp amino terminal domain, pathogenicity island component	AAA
AT1G08763	69.8618666817961	1.38777878078145e-17	9.12971640338971	3.82465621735437e-12	3.17724382236137e-10	-	1	24345647	24345921	+	275	lncRNA	-	-
AT5G59820	3501.94845147323	403.985375307951	3.11539838472722	4.18950088565306e-12	3.46832887112961e-10	ZAT12	5	24102814	24103794	+	981	protein_coding	PF13912:C2H2-type zinc finger	-
AT2G36640	0.967751070470234	82.4480315214451	-6.23625115184514	4.38567540689552e-12	3.61825756593635e-10	ECP63	2	15356830	15358619	-	1703	protein_coding	PF02987:Late embryogenesis abundant protein	-
AT5G24600	122.260137931052	5.15542790304409	4.53538053661638	4.54161636423664e-12	3.73407964632168e-10	-	5	8421558	8423525	-	1162	protein_coding	PF04654:Protein of unknown function, DUF599	-
AT1G78440	1.38777878078145e-17	69.0506422173679	-9.11279158359918	4.84185201984234e-12	3.96734413967149e-10	GA2OX1	1	29511561	29513100	-	1311	protein_coding	PF14226:non-haem dioxygenase in morphine synthesis N-terminal|PF03171:2OG-Fe(II) oxygenase superfamily	2OG-FeII_Oxy
AT4G37030	349.319303619953	30.9196121241465	3.49277934459521	4.91857164020595e-12	4.01649890945797e-10	-	4	17451637	17454760	+	2354	protein_coding	-	-
AT5G39580	1495.28884068811	167.985209601577	3.15309033165073	5.17624713074039e-12	4.20828595503732e-10	PER62	5	15847065	15849141	-	1294	protein_coding	PF00141:Peroxidase	-
AT3G62950	15.5229045709702	212.299651231917	-3.76266603182077	5.18848984793006e-12	4.20828595503732e-10	GRXC11	3	23266227	23267090	+	864	protein_coding	PF00462:Glutaredoxin	-
AT2G15220	911.145182045481	97.9065576728507	3.2166030459209	5.21741416236775e-12	4.21749761650253e-10	-	2	6608561	6609681	+	1121	protein_coding	PF04450:Peptidase of plants and bacteria	-
AT4G26150	948.018037583393	103.059399726342	3.19992011788806	5.75806447146271e-12	4.63891314868714e-10	GATA22	4	13253084	13255106	+	1632	protein_coding	PF00320:GATA zinc finger	GATA
AT5G39670	355.141333463912	31.9501804369468	3.46949924432502	5.93624218690629e-12	4.76646496398817e-10	CML46	5	15883179	15884067	+	889	protein_coding	PF13499:EF-hand domain pair	-
AT3G25250	529.802228521851	52.5615477939248	3.33036593527497	6.10462676548889e-12	4.88532931286191e-10	OXI1	3	9195334	9197126	+	1675	protein_coding	PF00069:Protein kinase domain	Pkinase
AT4G27654	602.577601375109	61.8366633851482	3.28206522554091	6.48915984793293e-12	5.17580563552072e-10	-	4	13811612	13812126	+	515	protein_coding	-	-
AT4G12330	6.78984019200386	139.129294106635	-4.33133948596748	6.53514718637949e-12	5.18434615896168e-10	CYP706A7	4	7317508	7319774	-	1941	protein_coding	PF00067:Cytochrome P450	p450
AT2G15970	1113.94588748396	9238.01776790148	-3.05175825644809	6.54305600702012e-12	5.18434615896168e-10	COR413PM1	2	6949851	6951192	+	1086	protein_coding	PF05562:Cold acclimation protein WCOR413	-
AT1G73510	79.5652505025609	1.03320520636795	6.10784343779224	6.65137456259201e-12	5.25283554272069e-10	-	1	27642386	27643295	-	910	protein_coding	-	-
AT1G53625	259.077840895102	20.6139298836289	3.64386385022698	7.35584938639587e-12	5.79013875634728e-10	-	1	20014379	20015038	-	660	protein_coding	-	-
AT4G31830	1.38777878078145e-17	66.9895054057902	-9.0691503842216	7.81283414982964e-12	6.1280888782153e-10	-	4	15400604	15401225	-	622	protein_coding	-	-
AT2G21900	90.2389725274525	2.06375968778775	5.36936832207698	7.8791768086641e-12	6.1280888782153e-10	WRKY59	2	9333844	9336278	-	970	protein_coding	PF03106:WRKY DNA -binding domain	WRKY
AT1G67270	89.2686341677276	2.06375968778775	5.35379314854011	7.8791768086641e-12	6.1280888782153e-10	-	1	25183019	25185939	-	1896	protein_coding	PF10497:Zinc-finger domain of monoamine-oxidase A repressor R1	-
AT1G14870	4689.64253436189	562.692910199871	3.05878372040227	7.88728533559033e-12	6.1280888782153e-10	PCR2	1	5128344	5129731	-	1092	protein_coding	PF04749:PLAC8 family	-
AT5G64810	246.463442849265	19.5833618147378	3.64543133882327	9.62849125933082e-12	7.45680058561336e-10	WRKY51	5	25908247	25909881	+	947	protein_coding	PF03106:WRKY DNA -binding domain	WRKY
AT1G47395	1841.69961492519	216.421924870723	3.08840342824849	1.00223105721161e-11	7.73683704872548e-10	-	1	17382998	17383830	+	833	protein_coding	-	-
AT5G59680	344.46761208267	31.9501804369468	3.42549034188486	1.02444488691024e-11	7.88297206568624e-10	-	5	24046512	24051112	+	3255	protein_coding	PF00069:Protein kinase domain|PF12819:Carbohydrate-binding protein of the ER|PF13855:Leucine rich repeat	Pkinase
AT3G03270	6835.06052228742	837.854675173742	3.02799835530744	1.0508246799216e-11	8.06012744905995e-10	-	3	761004	763369	-	1906	protein_coding	PF00582:Universal stress protein family	Usp
AT1G65390	712.225829758068	77.2951894768335	3.20185985131441	1.18692363660225e-11	9.07505180495119e-10	PP2A5	1	24292372	24294740	+	1732	protein_coding	PF14299:Phloem protein 2|PF01582:TIR domain	TIR
AT3G15840	976.157848387401	7860.14780657113	-3.00920422650773	1.19335427351552e-11	9.09525377732082e-10	PIFI	3	5356587	5358596	-	1293	protein_coding	-	-
AT3G21080	210.560925267535	15.4610901416454	3.75702220437694	1.20022277392489e-11	9.11865454316101e-10	-	3	7388258	7390031	-	1220	protein_coding	-	-
AT3G22231	1111.03487257366	127.793041587717	3.11880739590651	1.24620295753082e-11	9.43812006447946e-10	PCC1	3	7845823	7846833	-	773	protein_coding	-	-
AT4G25490	525.920875302023	54.6226845850805	3.26439435033983	1.28410470724811e-11	9.69458673321148e-10	DREB1B	4	13021780	13022996	-	1217	protein_coding	PF00847:AP2 domain	AP2
AT2G21490	8.73052389742761	151.496115034509	-4.09732292416667	1.32585623379683e-11	9.97841895328976e-10	LEA	2	9205990	9207125	-	862	protein_coding	PF00257:Dehydrin	-
AT5G02160	2090.10622052562	16612.7652946553	-2.99056674459373	1.42893593904924e-11	1.07205918827169e-09	-	5	426226	427461	+	993	protein_coding	-	-
AT4G06195	650.124178290486	71.1117790304549	3.19035683753172	1.45079143782818e-11	1.08506544670963e-09	-	4	8346104	8346501	+	398	lncRNA	-	-
AT3G28210	313.41678622823	28.8584755309494	3.43549665123468	1.50235057104268e-11	1.12013765557741e-09	SAP12	3	10520443	10521796	+	1164	protein_coding	PF01428:AN1-like Zinc finger	zf-AN1
AT1G78600	297.891373289037	2428.02172862691	-3.02637878918058	1.71478184887108e-11	1.27456602562529e-09	LZF1	1	29566863	29568931	+	1736	protein_coding	PF00643:B-box zinc finger	zf-B_box
AT1G66700	986.831569726592	114.395652245898	3.10741530899549	1.8430354546908e-11	1.36566651840175e-09	PXMT1	1	24873206	24874766	-	1476	protein_coding	PF03492:SAM dependent carboxyl methyltransferase	-
AT3G52748	389.10317420523	39.1641588358334	3.30851802102603	1.93062820237065e-11	1.42616990407737e-09	-	3	19548972	19549589	+	436	ncRNA	-	-
AT2G29470	74.7135586150368	1.03320520636795	6.01722484161347	1.94395848616447e-11	1.42723410812956e-09	GSTU3	2	12628422	12629640	-	1072	protein_coding	PF13417:Glutathione S-transferase, N-terminal domain|PF13410:Glutathione S-transferase, C-terminal domain	-
AT5G52300	0.967751070470234	75.2340526603539	-6.1043569339977	1.94395848616447e-11	1.42723410812956e-09	LTI65	5	21237021	21239531	+	2171	protein_coding	PF07918:CAP160 repeat	-
AT1G09240	76.6542353750933	679.147140326368	-3.1451502972973	1.96254878111488e-11	1.43648997368921e-09	NAS3	1	2984829	2986231	+	1403	protein_coding	PF03059:Nicotianamine synthase protein	-
AT1G80440	552.120009533745	4390.22397724485	-2.99094803551809	1.97401125876196e-11	1.44048821581633e-09	-	1	30241452	30243176	+	1725	protein_coding	PF01344:Kelch motif	Kelch_1
AT5G19890	1312.86523967383	157.679525497627	3.05667228873507	2.1569376180624e-11	1.5692047980134e-09	PER59	5	6724076	6725966	-	1372	protein_coding	PF00141:Peroxidase	-
AT5G46500	417.242985088739	43.2864323149295	3.26526834091509	2.16620713749436e-11	1.57118734008957e-09	-	5	18855955	18858552	+	2325	protein_coding	-	-
AT2G35930	1932.91141542022	238.06386147157	3.02070861754472	2.17814879925959e-11	1.57509025218748e-09	PUB23	2	15082855	15084559	-	1705	protein_coding	PF04564:U-box domain|PF04078:Cell differentiation family, Rcd1-like	U-box
AT1G62420	330.882875774903	31.9501804369468	3.36746453230497	2.24341471004751e-11	1.61741442518981e-09	-	1	23102777	23104756	-	1164	protein_coding	PF04720:PDDEXK-like family of unknown function	-
AT1G72520	663.708914550228	75.2340526603539	3.13902495307921	2.4118866915798e-11	1.73366993088167e-09	LOX4	1	27308513	27312756	+	3046	protein_coding	PF01477:PLAT/LH2 domain|PF00305:Lipoxygenase	Lipoxygenase
AT1G61340	987.801908030148	116.456789067744	3.08309777499985	2.44950372805537e-11	1.75545329860159e-09	-	1	22628264	22630020	+	1087	protein_coding	-	-
AT3G08860	83.4466039845387	723.461581876074	-3.11403370039504	2.60603871728515e-11	1.85903915883175e-09	PYD4	3	2696199	2699420	-	2401	protein_coding	PF00202:Aminotransferase class-III	Aminotran_3
AT2G40140	9351.14774193452	1209.88987046374	2.95014145059691	2.60953097520118e-11	1.85903915883175e-09	CZF1	2	16771997	16774734	+	2463	protein_coding	PF13637:Ankyrin repeats (many copies)	-
AT4G27280	11365.5700589295	1473.7153828992	2.94703658872524	2.66440332007516e-11	1.8925146422593e-09	KRP1	4	13663415	13664621	-	1207	protein_coding	PF13833:EF-hand domain pair	-
AT1G27730	8112.99606732402	1050.15176722678	2.94949148779116	2.68033133821758e-11	1.89821223504212e-09	ZAT10	1	9648021	9649323	-	1303	protein_coding	PF13912:C2H2-type zinc finger	-
AT2G39650	1120.73825560798	135.007020463559	3.05219985492101	2.7120421395989e-11	1.91502081433796e-09	-	2	16527730	16529494	-	1679	protein_coding	PF04720:PDDEXK-like family of unknown function	-
AT3G02140	774.327481213496	89.6620103897478	3.10864462250689	2.73411213466735e-11	1.92494322959219e-09	AFP4	3	385237	387051	-	1815	protein_coding	PF16135:TPL-binding domain in jasmonate signalling|PF07897:Ethylene-responsive binding factor-associated repression	-
AT2G25200	44.6330673994344	420.474469844568	-3.23213983033649	2.813019961325e-11	1.97470711203189e-09	-	2	10736261	10737800	-	1540	protein_coding	PF05910:Plant protein of unknown function (DUF868)	-
AT5G17460	95.090664310323	811.059896564033	-3.0907184363735	2.8949962853495e-11	2.02384013310594e-09	-	5	5757073	5759817	-	2399	protein_coding	-	-
AT1G13609	2944.00392722855	374.098891458331	2.97587855289427	2.89987090048502e-11	2.02384013310594e-09	-	1	4662698	4663253	+	501	protein_coding	-	-
AT1G49500	317.298139461678	2499.13094877184	-2.97700689895461	3.119151713681e-11	2.17056795194358e-09	-	1	18320490	18322505	-	1428	protein_coding	-	-
AT5G57510	175.628745861764	12.369387471203	3.81452623474615	3.25825372283719e-11	2.25948284728877e-09	-	5	23288885	23289635	-	751	protein_coding	PF05553:Cotton fibre expressed protein	-
AT3G24500	1056.69592757995	127.793041587717	3.04647209361826	3.26574703436023e-11	2.25948284728877e-09	MBF1C	3	8918267	8919683	+	1206	protein_coding	PF01381:Helix-turn-helix|PF08523:Multiprotein bridging factor 1	HTH_3
AT1G19040	92.1796492436607	3.09431044108961	4.84281110628316	3.36017400727626e-11	2.31813383812323e-09	-	1	6576077	6577413	+	1337	protein_coding	PF02365:No apical meristem (NAM) protein	NAM
AT5G27280	108.67540118571	902.780484880733	-3.05285466991989	3.4700816101833e-11	2.38196832703863e-09	-	5	9617440	9618481	+	859	protein_coding	PF05180:DNL zinc finger	-
AT1G13608	61.1288210560301	1.38777878078145e-17	8.93743920244836	3.4778788272631e-11	2.38196832703863e-09	-	1	4661682	4662428	+	636	protein_coding	-	-
AT1G76650	916.967211867387	110.273378602257	3.05438581817039	3.48246785567544e-11	2.38196832703863e-09	CML38	1	28766750	28768138	-	993	protein_coding	PF13833:EF-hand domain pair	-
AT1G72430	3608.68566480588	465.819479816896	2.95330256108447	3.55184183758705e-11	2.42251758059062e-09	SAUR78	1	27264602	27265806	-	1205	protein_coding	PF02519:Auxin responsive protein	Auxin_inducible
AT2G30660	222.204985036291	18.552793795318	3.57352465605779	3.68384202402846e-11	2.50543000886332e-09	-	2	13058250	13061675	-	1425	protein_coding	PF16113:Enoyl-CoA hydratase/isomerase	-
AT3G54890	19678.4583005701	148086.499360791	-2.91174286731515	3.91607711848355e-11	2.65585252713427e-09	LHCA1	3	20339504	20341176	-	1273	protein_coding	PF00504:Chlorophyll A-B binding protein	-
AT4G14365	1940.67412184527	246.308408746915	2.97739816242657	3.99368378645387e-11	2.69930854046676e-09	XBAT34	4	8271270	8273903	-	1739	protein_coding	PF12796:Ankyrin repeats (3 copies)|PF13920:Zinc finger, C3HC4 type (RING finger)	-
AT5G56795	3.87880526509421	99.9676944941444	-4.64288594757472	4.0026401216518e-11	2.69930854046676e-09	MT1B	5	22971713	22972690	-	741	protein_coding	-	-
AT5G42830	1195.4543049698	147.373841392122	3.01896281668639	4.02419843927487e-11	2.70460366286157e-09	-	5	17176293	17178130	+	1668	protein_coding	PF02458:Transferase family	-
AT2G29500	586.081850197807	66.9895054057902	3.12677551374298	4.03302278950534e-11	2.70460366286157e-09	HSP17.6B	2	12633065	12634120	-	1056	protein_coding	PF00011:Hsp20/alpha crystallin family	-
AT4G26200	750.069023614976	88.6314419796772	3.07938721434284	4.22949121747768e-11	2.82845752504747e-09	ACS7	4	13275200	13277188	+	1693	protein_coding	PF00155:Aminotransferase class I and II	Aminotran_1_2
AT1G75380	1439.97955740331	10840.551642148	-2.91220656195596	4.25026826965069e-11	2.83445668382705e-09	BBD1	1	28281195	28284168	-	1867	protein_coding	PF02577:Bifunctional nuclease	-
AT1G10760	1532.16169621072	11498.0542863724	-2.9076446565697	4.49327119924919e-11	2.98494008363425e-09	GWD1	1	3580830	3590928	-	5040	protein_coding	PF01326:Pyruvate phosphate dikinase, PEP/pyruvate binding domain	-
AT5G44310	1.38777878078145e-17	59.7755265810619	-8.90508768905828	4.50078436469343e-11	2.98494008363425e-09	-	5	17847781	17849536	-	1488	protein_coding	-	-
AT2G02120	115.467769571984	941.942084385852	-3.02674428103555	4.51926598100897e-11	2.98894043173728e-09	PDF2.1	2	538250	539123	+	584	protein_coding	PF00304:Gamma-thionin family	-
AT1G67470	703.492785021246	83.478599930847	3.07320509282465	5.30198878350472e-11	3.49698205259289e-09	-	1	25272122	25273860	+	1739	protein_coding	PF00069:Protein kinase domain	Pkinase
AT2G29670	623.925044073093	4701.45563642495	-2.91340581348954	5.3908088580248e-11	3.54582298803998e-09	-	2	12681831	12685151	-	2495	protein_coding	-	-
AT4G19230	613.251322724378	72.142347437498	3.0854145575632	5.43380873642532e-11	3.56434098754369e-09	CYP707A1	4	10521259	10523961	+	2115	protein_coding	PF00067:Cytochrome P450	p450
AT3G21352	114.497431232857	6.18599086549904	4.18351262481008	5.55529718683759e-11	3.63410285726422e-09	-	3	7519865	7520549	+	582	protein_coding	-	-
AT2G31083	12.611885657302	162.832367549797	-3.67710883390997	5.59379831245455e-11	3.64934537732089e-09	CLE5	2	13252076	13252914	+	839	protein_coding	-	-
AT4G11650	12263.1329891887	1659.21769632675	2.88566109683238	6.01732144575946e-11	3.91500957370713e-09	OSM34	4	7024852	7026224	-	1121	protein_coding	PF00314:Thaumatin family	Thaumatin
AT2G38470	7200.87806251479	976.981410258476	2.88161463935121	6.74631225567044e-11	4.37725056972371e-09	WRKY33	2	16108235	16110766	+	2028	protein_coding	PF03106:WRKY DNA -binding domain	WRKY
AT4G11170	168.836377621488	12.369387471203	3.75766510260623	6.76424509066767e-11	4.37725056972371e-09	-	4	6811103	6817339	+	3521	protein_coding	PF07725:Leucine Rich Repeat|PF01582:TIR domain|PF00931:NB-ARC domain	TIR
AT5G60100	49.4847598006267	435.932995972019	-3.13574462601791	7.28512776073581e-11	4.70164912042326e-09	PRR3	5	24197971	24201415	-	2805	protein_coding	PF00072:Response regulator receiver domain	Response_reg
AT5G54190	42.6923903910719	384.40457554472	-3.16673382129543	7.47625241945837e-11	4.81206080660474e-09	PORA	5	21990864	21992814	-	1660	protein_coding	PF00106:short chain dehydrogenase	adh_short
AT2G18690	2565.57198903734	342.151270788121	2.90613000622301	7.69681019060637e-11	4.94077591059031e-09	-	2	8097420	8099393	+	1974	protein_coding	-	-
AT2G20670	430.827721372909	3205.07030817784	-2.89480145342864	8.05362128775007e-11	5.15603573003477e-09	-	2	8911860	8913747	-	1463	protein_coding	PF04720:PDDEXK-like family of unknown function	-
AT1G43670	856.806237038418	6288.53098455863	-2.87549568119511	8.16001408997285e-11	5.21025580510819e-09	CYFBP	1	16467298	16470500	+	2065	protein_coding	PF00316:Fructose-1-6-bisphosphatase, N-terminal domain	-
AT2G45760	128.082167934508	8.24712070165232	3.93722065300171	8.70965097175105e-11	5.54645359495489e-09	BAP2	2	18846944	18847835	-	892	protein_coding	PF00168:C2 domain	C2
AT5G51720	141.666904554014	1095.49677717838	-2.94987459622911	9.17231464381211e-11	5.82563306795347e-09	NEET	5	21009347	21010345	+	743	protein_coding	PF09360:Iron-binding zinc finger CDGSH type	-
AT3G01420	10444.7190093982	1448.98174110867	2.84955811357278	9.86062518702957e-11	6.24627676755161e-09	DOX1	3	159450	162905	-	2338	protein_coding	PF03098:Animal haem peroxidase	An_peroxidase
AT3G48630	57.2474673681508	1.38777878078145e-17	8.84300181558998	9.91633080913427e-11	6.26503342278146e-09	-	3	18018226	18018808	-	421	protein_coding	-	-
AT2G26820	127.11182960169	8.24712070165232	3.92626026751651	9.98161691524831e-11	6.28972858008613e-09	ATPP2-A3	2	11437689	11442379	+	2053	protein_coding	PF04548:AIG1 family|PF14299:Phloem protein 2	-
AT1G64500	3369.0121039585	458.605500957959	2.87666966538957	1.00305447445945e-10	6.30401356618387e-09	-	1	23953099	23954610	+	1512	protein_coding	PF00462:Glutaredoxin	-
AT3G47160	227.056676602769	1698.37929582785	-2.90232883192149	1.10249746236896e-10	6.91090315314726e-09	-	3	17359758	17362240	-	2102	protein_coding	PF13920:Zinc finger, C3HC4 type (RING finger)	-
AT5G55240	0.967751070470234	66.9895054057902	-5.93719456229716	1.19663237576877e-10	7.48144533267101e-09	PXG2	5	22405896	22407351	+	992	protein_coding	PF05042:Caleosin related protein	-
AT5G17300	1227.47546898081	161.801799139394	2.9224535815831	1.21431879614513e-10	7.57230276827334e-09	RVE1	5	5690225	5692992	-	2017	protein_coding	PF00249:Myb-like DNA-binding domain	Myb_DNA-binding
AT3G54040	3509.71115789744	485.400279576367	2.85379413846773	1.33041463567009e-10	8.2747654334631e-09	-	3	20013726	20015653	-	1212	protein_coding	PF06521:PAR1 protein	-
AT3G48520	249.37445778384	24.7362025201938	3.32723463688499	1.36716303424896e-10	8.48135662176979e-09	CYP94B3	3	17974853	17976774	-	1922	protein_coding	PF00067:Cytochrome P450	p450
AT5G61590	449.264149183138	3242.1707708618	-2.85096954786032	1.38427807089692e-10	8.56539895002402e-09	ERF107	5	24764256	24765511	-	1256	protein_coding	PF00847:AP2 domain	AP2
AT1G65490	908.234167134509	117.487357478669	2.94925914445284	1.3884118979753e-10	8.5688927626198e-09	-	1	24354646	24355490	+	728	protein_coding	-	-
AT2G01520	668.56060607139	4748.86178318746	-2.82821374000396	1.59679760047978e-10	9.82972225444069e-09	MLP328	2	235925	237253	+	895	protein_coding	PF00407:Pathogenesis-related protein Bet v I family	-
AT5G40990	74.7135586150368	2.06375968778775	5.09741047822059	1.62343675957665e-10	9.96815082453098e-09	GLIP1	5	16418842	16420616	+	1419	protein_coding	PF00657:GDSL-like Lipase/Acylhydrolase	Lipase_GDSL
AT1G29020	226.086338289642	21.6444979943272	3.37748020748638	1.64387408795336e-10	1.00678900774449e-08	-	1	10120300	10122973	-	2065	protein_coding	PF13202:EF hand	-
AT1G01560	239.67107466628	23.7056343172941	3.33109187689	1.68438718440505e-10	1.02897627285487e-08	MPK11	1	202103	204440	+	1848	protein_coding	PF00069:Protein kinase domain	Pkinase
AT2G20150	54.33645206361	1.38777878078145e-17	8.76788198422498	1.70322163434668e-10	1.03784124358871e-08	-	2	8697300	8699299	+	1284	protein_coding	-	-
AT5G22250	1685.47514811611	230.849882605134	2.86747288372103	1.72819274188946e-10	1.05039117334891e-08	CAF1-11	5	7365477	7366799	-	1323	protein_coding	PF04857:CAF1 family ribonuclease	CAF1
AT2G27385	665.649591158704	4705.57791005647	-2.82129845960143	1.75160590319427e-10	1.06193319504768e-08	-	2	11716001	11717437	-	1169	protein_coding	-	-
AT2G39040	16.4932439455592	182.413167344535	-3.45712490550165	1.75856876696391e-10	1.06346899136699e-08	PER24	2	16299242	16301245	-	1346	protein_coding	PF00141:Peroxidase	-
AT1G66500	2141.53415059025	297.836829205965	2.84554376271648	1.89839644485143e-10	1.14514326251239e-08	PCFS1	1	24811080	24812661	-	1582	protein_coding	-	-
AT5G33355	264.899870759113	1912.73752467463	-2.85151833694569	1.92260572328255e-10	1.15277234918799e-08	-	5	12599250	12599944	+	585	protein_coding	-	-
AT5G44567	65.0101746937323	1.03320520636795	5.81688692546527	1.92544865055141e-10	1.15277234918799e-08	-	5	17953282	17954554	+	550	protein_coding	-	-
AT2G29220	65.0101746937323	1.03320520636795	5.81688692546527	1.92544865055141e-10	1.15277234918799e-08	LECRK31	2	12562629	12564691	-	2063	protein_coding	PF07714:Protein tyrosine kinase|PF00139:Legume lectin domain	Pkinase_Tyr
AT1G67000	91.2093108860864	4.12486725784958	4.42660563631718	1.95260463531891e-10	1.16612268867503e-08	LRK10L-2.8	1	25003818	25007647	-	3121	protein_coding	PF07714:Protein tyrosine kinase|PF13947:Wall-associated receptor kinase galacturonan-binding|PF14380:Wall-associated receptor kinase C-terminal	Pkinase_Tyr
AT3G46080	259.077840895102	26.7973389910059	3.26735963756416	1.98857501527256e-10	1.182954911188e-08	ZAT8	3	16922514	16923299	-	786	protein_coding	PF13912:C2H2-type zinc finger	-
AT2G17850	159.132994404545	12.369387471203	3.6723386603388	1.99314780448659e-10	1.182954911188e-08	-	2	7760005	7760839	-	717	protein_coding	PF00581:Rhodanese-like domain	Rhodanese
AT5G46890	85.3872807172436	663.688614204058	-2.95652794960375	1.99557122222233e-10	1.182954911188e-08	-	5	19036296	19036938	-	643	protein_coding	PF14547:Hydrophobic seed protein	-
AT5G57560	8885.38535650142	1285.12136424495	2.78941304255141	2.21065996084451e-10	1.30722966354569e-08	XTH22	5	23307006	23308680	-	1590	protein_coding	PF06955:Xyloglucan endo-transglycosylase (XET) C-terminus|PF00722:Glycosyl hydrolases family 16	-
AT1G73300	1.38777878078145e-17	54.6226845850805	-8.77531102368337	2.24221582243107e-10	1.32263187874509e-08	SCPL2	1	27559483	27562636	-	1664	protein_coding	PF00450:Serine carboxypeptidase	Peptidase_S10
AT2G41640	1152.7594196207	156.648957087147	2.878517167115	2.28825082119453e-10	1.34647857145192e-08	-	2	17360374	17363788	+	3028	protein_coding	PF04577:Protein of unknown function (DUF563)	-
AT1G01310	98.0016793684713	5.15542790304409	4.21667660982828	2.31709959300981e-10	1.36012046525622e-08	-	1	120154	121130	+	977	protein_coding	PF00188:Cysteine-rich secretory protein family	SCP
AT1G32900	4353.90548152154	623.496446285169	2.80361591593542	2.32486993162276e-10	1.36135310532681e-08	GBSS1	1	11920390	11923866	-	2292	protein_coding	PF00534:Glycosyl transferases group 1|PF08323:Starch synthase catalytic domain	Glycos_transf_1
AT1G05880	89.2686341677276	4.12486725784958	4.39562164273156	2.34310108493779e-10	1.36869028825271e-08	ARI12	1	1775643	1778553	+	1827	protein_coding	-	-
AT1G12030	326.031184235126	37.1030221206276	3.13121423719833	2.38166132406077e-10	1.38783798708862e-08	-	1	4064485	4066344	-	1179	protein_coding	PF04720:PDDEXK-like family of unknown function	-
AT5G38900	684.086018938521	88.6314419796772	2.9465652331986	2.39396960388046e-10	1.39163249999908e-08	-	5	15573505	15575712	-	1277	protein_coding	PF01323:DSBA-like thioredoxin domain	DSBA
AT1G08550	478.374298348969	3333.89135916378	-2.80066401518307	2.58948630499781e-10	1.5016518649852e-08	VDE1	1	2706868	2709988	+	2584	protein_coding	PF07137:VDE lipocalin domain	-
AT4G13280	30.0779888075581	276.194892615416	-3.19344590352642	2.60228828088122e-10	1.50543944692521e-08	TPS12	4	7733114	7736745	-	1712	protein_coding	PF03936:Terpene synthase family, metal binding domain|PF01397:Terpene synthase, N-terminal domain	-
AT5G01520	47.5440828588202	393.679691222183	-3.04627117611906	2.63668859528937e-10	1.52094078050766e-08	AIRP2	5	206432	208611	+	1325	protein_coding	-	-
AT2G29310	217.353293467623	1553.06915031016	-2.83627631269178	2.64175402145823e-10	1.52094078050766e-08	-	2	12589866	12591487	+	1330	protein_coding	PF13561:Enoyl-(Acyl carrier protein) reductase	-
AT5G22240	80.5355888752391	3.09431044108961	4.64827723090343	2.76221571204386e-10	1.58648982810404e-08	OFP10	5	7364689	7365426	+	738	protein_coding	PF04844:Transcriptional repressor, ovate	-
AT1G80920	1960.08088790784	13358.2302625868	-2.76866321966921	2.78323921476309e-10	1.59474957202941e-08	ATJ8	1	30403503	30404713	-	1016	protein_coding	PF00226:DnaJ domain	DnaJ
AT3G21720	2739.26254528509	392.649122813589	2.80209247950889	2.86115529329771e-10	1.63549086384503e-08	ICL	3	7652487	7656053	-	2213	protein_coding	PF00463:Isocitrate lyase family	-
AT5G48880	180.480437456773	1295.42704832451	-2.84263141646065	2.87668273590637e-10	1.6404607867848e-08	KAT5	5	19814395	19817955	-	2489	protein_coding	PF02803:Thiolase, C-terminal domain|PF00108:Thiolase, N-terminal domain	Thiolase_N
AT2G18540	1.38777878078145e-17	53.5921161888983	-8.74789360564572	2.96087473987692e-10	1.68447110793756e-08	-	2	8042096	8045033	-	2435	protein_coding	PF00190:Cupin	-
AT2G33580	912.115520349136	123.670767944166	2.88148658035144	3.05822729181947e-10	1.73574280903078e-08	LYK5	2	14219481	14222254	-	2774	protein_coding	PF00069:Protein kinase domain	Pkinase
AT2G39800	649.15383998619	4444.84410286257	-2.77525704877124	3.25713535924632e-10	1.84427607794306e-08	P5CSA	2	16598072	16603319	-	2971	protein_coding	PF00696:Amino acid kinase family|PF00171:Aldehyde dehydrogenase family	AA_kinase
AT5G25250	1304.13219494405	182.413167344535	2.83698169423611	3.38153765705078e-10	1.91021073107e-08	FLOT1	5	8749680	8751636	+	1713	protein_coding	PF01145:SPFH domain / Band 7 family	-
AT1G58420	305.654079759754	35.0418854266389	3.12031902578554	3.41113976655168e-10	1.92240947219185e-08	-	1	21707175	21708125	+	951	protein_coding	-	-
AT1G51420	891.738415972086	121.60963112235	2.87311806711322	3.49707532562624e-10	1.96622445942939e-08	ATSPP1	1	19064598	19066989	-	1811	protein_coding	PF08472:Sucrose-6-phosphate phosphohydrolase C-terminal|PF05116:Sucrose-6F-phosphate phosphohydrolase	-
AT1G56660	2830.47434577202	411.19935416781	2.78276957160908	3.51045999576684e-10	1.96913840136379e-08	-	1	21237839	21241014	+	2326	protein_coding	-	-
AT2G43550	85.3872807172436	639.985540816159	-2.90407058693042	3.83711591771226e-10	2.1473538217351e-08	ATTI6	2	18073305	18073651	+	270	protein_coding	-	-
AT4G15490	100.912694418782	744.072950038312	-2.88075298900172	4.14252943038689e-10	2.3128801526681e-08	UGT84A3	4	8852656	8854706	-	2051	protein_coding	PF00201:UDP-glucoronosyl and UDP-glucosyl transferase	UDPGT
AT1G28370	850.013868912179	116.456789067744	2.86639256467339	4.19538018152536e-10	2.33317840548925e-08	ERF11	1	9955774	9956980	-	1207	protein_coding	PF00847:AP2 domain	AP2
AT1G47510	124.200814600654	9.27768678373468	3.72534047319037	4.19832168931755e-10	2.33317840548925e-08	IP5P11	1	17435525	17438490	-	2291	protein_coding	PF03372:Endonuclease/Exonuclease/phosphatase family	Exo_endo_phos
AT1G56250	246.463442849265	26.7973389910059	3.19538398430172	4.66010119759445e-10	2.58382701043528e-08	VBF	1	21061522	21063047	-	1276	protein_coding	PF14299:Phloem protein 2	-
AT3G62260	1285.69576718104	183.443735754635	2.8083205645212	4.8174173545171e-10	2.66489760016697e-08	-	3	23038266	23040668	-	2060	protein_coding	PF00481:Protein phosphatase 2C	PP2C
AT4G15248	143.60758120851	11.3388202757182	3.64858204297845	4.9139928354487e-10	2.71207218375753e-08	MIP1A	4	8708841	8709482	+	642	protein_coding	-	-
AT2G04050	378.429452831958	46.3781374561386	3.02519128650405	5.10301360517363e-10	2.80993464754607e-08	DTX3	2	1337180	1339468	-	1835	protein_coding	PF01554:MatE	MatE
AT4G15370	177.569422500262	16.4916579452883	3.41894347574896	5.17278029158922e-10	2.84183316339757e-08	BARS1	4	8773730	8779685	-	2336	protein_coding	PF13249:Squalene-hopene cyclase N-terminal domain|PF13243:Squalene-hopene cyclase C-terminal domain	-
AT1G06460	567.645422409614	3796.61657430437	-2.74137504096474	5.21599777269441e-10	2.85903366499652e-08	ACD32.1	1	1967087	1969656	-	1321	protein_coding	PF00011:Hsp20/alpha crystallin family	-
AT2G29090	21.3449395765185	205.085672363547	-3.25653295447158	5.24764432100054e-10	2.86724240061721e-08	CYP707A2	2	12494826	12499723	-	2330	protein_coding	PF00067:Cytochrome P450	p450
AT4G14400	2927.50817607679	434.90242756354	2.7505664036245	5.25485944798223e-10	2.86724240061721e-08	ACD6	4	8294165	8299195	+	3228	protein_coding	PF13962:Domain of unknown function|PF12796:Ankyrin repeats (3 copies)	-
AT5G14760	996.534952762103	141.190430928093	2.81821256899904	5.29958779706653e-10	2.88509078984067e-08	AO	5	4768263	4772153	+	2594	protein_coding	PF02910:Fumarate reductase flavoprotein C-term|PF00890:FAD binding domain	-
AT4G25250	14.5525650801768	157.679525497627	-3.42618903281011	5.42003749792897e-10	2.94398778846785e-08	PMEI4	4	12934562	12935470	+	909	protein_coding	PF04043:Plant invertase/pectin methylesterase inhibitor	-
AT1G29395	169.806715942077	1183.09509185655	-2.799667585377	5.68172299945083e-10	3.07916040114708e-08	COR413IM1	1	10288129	10289666	-	1021	protein_coding	PF05562:Cold acclimation protein WCOR413	-
AT2G15960	599.666586461572	3984.18002453919	-2.73178812138993	5.78256363866363e-10	3.12675197831163e-08	-	2	6947096	6947866	+	771	protein_coding	-	-
AT4G29905	541.446288180667	3600.80857680628	-2.73314031040325	5.91007598930087e-10	3.18851919890191e-08	-	4	14626921	14627631	-	711	protein_coding	-	-
AT5G36925	155.251641111644	13.3999548753602	3.52237624965586	6.05186966351082e-10	3.25769701528179e-08	-	5	14565476	14566439	-	879	protein_coding	-	-
AT3G52450	1021.76374865393	145.312704570837	2.81279427560398	6.10205039626894e-10	3.27736075869407e-08	PUB22	3	19440617	19442427	-	1811	protein_coding	PF04564:U-box domain	U-box
AT3G02885	32.9890047641852	283.408871479261	-3.09788803794197	6.12031705851241e-10	3.27983419510638e-08	GASA5	3	637921	639242	-	927	protein_coding	-	-
AT3G01795	2.90845465233906	77.2951894768335	-4.67243723474205	6.21778194063866e-10	3.32464384923949e-08	-	3	1755886	1756147	+	262	lncRNA	-	-
AT1G60730	3643.61784371468	551.35665770894	2.72404414221049	6.83844117981958e-10	3.64838435211352e-08	-	1	22357976	22360277	-	1952	protein_coding	PF00248:Aldo/keto reductase family	Aldo_ket_red
AT5G44065	49.4847598006267	1.38777878078145e-17	8.63327684090062	6.94985909551424e-10	3.69960570210878e-08	-	5	17733485	17733774	+	290	protein_coding	-	-
AT3G62740	35.9000205762718	299.897966023965	-3.05789148986442	7.23135569075579e-10	3.84093777485985e-08	BGLU7	3	23211287	23214066	+	1901	protein_coding	PF00232:Glycosyl hydrolase family 1	Glyco_hydro_1
AT3G47470	21635.6306576809	139596.676816724	-2.68977628587847	7.27486453724525e-10	3.85372638213053e-08	LHCA4	3	17493343	17495033	-	1295	protein_coding	PF00504:Chlorophyll A-B binding protein	-
AT1G24580	112.556754552891	8.24712070165232	3.75100143866554	7.28753656067669e-10	3.85372638213053e-08	-	1	8709941	8710824	+	884	protein_coding	PF13639:Ring finger domain	-
AT4G08770	3302.05876104942	501.889374110133	2.71762840643741	7.57949050835071e-10	3.99930567306558e-08	PER37	4	5598037	5600398	-	1399	protein_coding	PF00141:Peroxidase	-
AT3G47340	391.043850818321	2587.75983185091	-2.72589960236251	7.6082517041822e-10	4.00567778320189e-08	ASN1	3	17437840	17441431	-	2746	protein_coding	PF00733:Asparagine synthase|PF13537:Glutamine amidotransferase domain	-
AT3G44260	9515.13491513901	1471.65424608332	2.69268470165258	7.67434363271768e-10	4.03163330271961e-08	CAF1-9	3	15952008	15953346	-	1339	protein_coding	PF04857:CAF1 family ribonuclease	CAF1
AT4G01535	48.5144213326151	1.38777878078145e-17	8.6047803525376	9.29778446562046e-10	4.87382553385625e-08	-	4	669339	669830	+	414	protein_coding	-	-
AT1G16030	1016.91205713632	148.404409802741	2.77558057012637	9.45549325777032e-10	4.94569677848693e-08	HSP70-5	1	5501966	5504535	-	2570	protein_coding	PF00012:Hsp70 protein	HSP70
AT1G21910	1321.59828440358	196.841125084658	2.74642253955628	9.52533981121055e-10	4.97139909103354e-08	ERF012	1	7696427	7697831	+	1405	protein_coding	PF00847:AP2 domain	AP2
AT5G01300	5.81949696559584	96.8759892622659	-4.02773308578116	9.71547584243321e-10	5.05963436063203e-08	-	5	121483	122525	-	953	protein_coding	PF01161:Phosphatidylethanolamine-binding protein	-
AT1G48330	64.0398362885641	474.064027084129	-2.88554477878459	9.85582453192287e-10	5.12161548403472e-08	-	1	17863660	17864558	+	899	protein_coding	-	-
AT3G46090	567.645422409614	78.3257578853946	2.85550267502234	1.037103165487e-09	5.37770470777794e-08	ZAT7	3	16925881	16926883	-	1003	protein_coding	PF13912:C2H2-type zinc finger	-
AT2G22980	171.747392582694	1156.30031324924	-2.75023869705041	1.06296257796019e-09	5.499914993894e-08	SCPL13	2	9778759	9783310	+	2432	protein_coding	PF00450:Serine carboxypeptidase	Peptidase_S10
AT3G17611	735.513949055115	106.151104958773	2.79122087628789	1.12595655799324e-09	5.81107438074879e-08	RBL14	3	6024795	6026556	+	1762	protein_coding	PF01694:Rhomboid family|PF00641:Zn-finger in Ran binding protein and others	Rhomboid
AT1G72940	1687.41582472247	256.614092840281	2.71656428677439	1.12794096194141e-09	5.81107438074879e-08	-	1	27441981	27443859	+	1785	protein_coding	PF01582:TIR domain|PF00931:NB-ARC domain	TIR
AT2G17660	96.0610026639501	6.18599086549904	3.93052796955661	1.15005129428115e-09	5.912297959979e-08	-	2	7673145	7673712	+	568	protein_coding	-	-
AT5G54270	18474.2684665716	115611.227691862	-2.64568394588238	1.28194981137248e-09	6.57629296398086e-08	LHCB3	5	22038165	22039568	+	1242	protein_coding	PF00504:Chlorophyll A-B binding protein	-
AT1G18300	2650.96175970686	413.260490984887	2.68103467667987	1.29391843394886e-09	6.62353811561709e-08	NUDT4	1	6299669	6301139	+	1136	protein_coding	PF00293:NUDIX domain	NUDIX
AT5G13210	251.315134406574	29.8890438217011	3.06664505510889	1.31502161200516e-09	6.71724231085528e-08	-	5	4213955	4216908	+	2954	protein_coding	PF11443:Domain of unknown function (DUF2828)	-
AT3G08720	2066.81810125097	320.509334202692	2.68851131418823	1.39685532014507e-09	7.12010669342737e-08	ATPK2	3	2648372	2651231	-	2385	protein_coding	PF00069:Protein kinase domain	Pkinase
AT2G39510	674.382635896667	97.9065576728507	2.78256030975501	1.48796880702315e-09	7.56846506758723e-08	-	2	16491143	16493343	-	1598	protein_coding	PF00892:EamA-like transporter family	DUF6
AT3G27220	1677.71244169068	259.705798068124	2.69097520784355	1.5411424577062e-09	7.82235689738062e-08	-	3	10051069	10053761	-	2121	protein_coding	PF13418:Galactose oxidase, central domain	-
AT1G48470	3.87880526509421	80.3868947030848	-4.3288139454841	1.56362628234554e-09	7.91973413218392e-08	GLN1-5	1	17913711	17916101	+	1310	protein_coding	PF03951:Glutamine synthetase, beta-Grasp domain|PF00120:Glutamine synthetase, catalytic domain	-
AT3G22800	534.653920046477	76.2646210684813	2.80755000673442	1.64814891473123e-09	8.33026508312999e-08	LRX6	3	8062712	8064649	-	1938	protein_coding	PF13855:Leucine rich repeat	-
AT2G23640	1.38777878078145e-17	47.4087058412485	-8.57145349031336	1.68159701541454e-09	8.48146662732611e-08	RTNLB13	2	10057542	10059108	+	699	protein_coding	PF02453:Reticulon	-
AT1G10340	693.789401980043	102.02883131558	2.76405638350846	1.73248750108346e-09	8.71982388385992e-08	-	1	3390322	3392633	-	2042	protein_coding	PF13962:Domain of unknown function|PF12796:Ankyrin repeats (3 copies)	-
AT1G76790	252.285472717848	1616.96439160179	-2.67953953714314	1.75204845746773e-09	8.79982831943204e-08	IGMT5	1	28822186	28823727	-	1370	protein_coding	PF08100:Dimerisation domain|PF00891:O-methyltransferase	-
AT4G33050	3913.37189195393	625.557583101556	2.64496237634766	1.78076634597822e-09	8.92539424514509e-08	EDA39	4	15944199	15947072	-	2407	protein_coding	-	-
AT4G25310	106.734724498252	8.24712070165232	3.67446740801289	1.79415007528688e-09	8.95508420114082e-08	-	4	12949664	12951937	+	1950	protein_coding	PF03171:2OG-Fe(II) oxygenase superfamily|PF14226:non-haem dioxygenase in morphine synthesis N-terminal	2OG-FeII_Oxy
AT1G31173	7.76018240512177	107.181673369622	-3.76596532741889	1.79415007528688e-09	8.95508420114082e-08	MIR167D	1	11137539	11137915	+	377	miRNA	-	-
AT1G12940	196.976188851848	21.6444979943272	3.17874773415214	1.84705837727739e-09	9.20003683022314e-08	NRT2.5	1	4416315	4418590	+	1852	protein_coding	PF07690:Major Facilitator Superfamily	MFS_1
AT1G60190	252.285472717848	30.9196121241465	3.02349244386533	1.89743252487391e-09	9.4313788938246e-08	PUB19	1	22198266	22200687	+	2422	protein_coding	PF04564:U-box domain	U-box
AT2G40840	1079.98404686329	6652.32163253942	-2.62270424861993	1.93401382966135e-09	9.59334793853505e-08	DPE2	2	17044932	17051062	+	3409	protein_coding	PF02446:4-alpha-glucanotransferase|PF00686:Starch binding domain	-
AT4G15690	29.1076501167533	240.124998290463	-3.03874765379021	1.97229030976699e-09	9.76304036224453e-08	GRXS5	4	8934296	8934961	+	666	protein_coding	PF00462:Glutaredoxin	-
AT4G31800	1472.97105971368	230.849882605134	2.67306234817429	2.10019898079183e-09	1.03748101092284e-07	WRKY18	4	15382777	15385100	+	2027	protein_coding	PF03106:WRKY DNA -binding domain	WRKY
AT1G20823	1475.8820746234	231.880451014655	2.66948766850685	2.18132070893759e-09	1.07406458551447e-07	ATL80	1	7238693	7239698	+	1006	protein_coding	PF13639:Ring finger domain	-
AT5G62520	219.293970095362	25.7667707457535	3.08328453426628	2.18320358934963e-09	1.07406458551447e-07	SRO5	5	25097944	25099907	+	1783	protein_coding	PF12174:RCD1-SRO-TAF4 (RST) plant domain	-
AT2G04495	150.399949490035	14.4305224432782	3.37064724842664	2.1921105966954e-09	1.07624112894608e-07	-	2	1564056	1565137	+	1082	protein_coding	-	-
AT2G32030	453.145502405802	63.8978001917961	2.82378126405965	2.21786486901751e-09	1.08666326072188e-07	-	2	13632468	13633551	-	1084	protein_coding	PF13302:Acetyltransferase (GNAT) domain	-
AT3G49530	3481.57134710969	562.692910199871	2.62905795267653	2.24844887485162e-09	1.09940449261584e-07	NAC062	3	18362443	18364959	-	1966	protein_coding	PF02365:No apical meristem (NAM) protein	NAM
AT3G16330	324.090507619014	43.2864323149295	2.90090391247764	2.28628776973932e-09	1.11563408081101e-07	-	3	5535124	5536237	+	1114	protein_coding	PF05553:Cotton fibre expressed protein	-
AT5G13320	402.687910495467	55.6532529823762	2.85241162159114	2.33160091988131e-09	1.13543762443226e-07	PBS3	5	4267456	4271064	+	2619	protein_coding	PF03321:GH3 auxin-responsive promoter	-
AT1G01520	143.60758120851	13.3999548753602	3.40999557944078	2.35951327359729e-09	1.14563126534432e-07	-	1	190408	192436	+	1588	protein_coding	PF00249:Myb-like DNA-binding domain	Myb_DNA-binding
AT4G14230	279.45494541106	1754.02998985558	-2.64942875365003	2.36207712573076e-09	1.14563126534432e-07	CBSDUF2	4	8200334	8203251	-	2125	protein_coding	PF01595:Domain of unknown function DUF21	-
AT3G54150	518.158168862021	75.2340526603539	2.78194464189305	2.38317036687811e-09	1.15353133403245e-07	-	3	20050564	20052931	-	1486	protein_coding	PF08241:Methyltransferase domain	Methyltransf_11
AT1G55775	54.33645206361	1.03320520636795	5.5586961310301	2.40073144650769e-09	1.15969337158464e-07	-	1	20852491	20853395	-	711	protein_coding	-	-
AT4G11310	1.93809879550893	62.8672317881762	-4.93046726846616	2.44184609806391e-09	1.17718556470519e-07	RDL4	4	6883513	6885517	+	1375	protein_coding	PF00112:Papain family cysteine protease|PF08246:Cathepsin propeptide inhibitor domain (I29)	Peptidase_C1
AT3G19430	15.5229045709702	150.465546623935	-3.26633874914955	2.45138356106879e-09	1.17759791464049e-07	-	3	6736061	6738518	-	2189	protein_coding	PF06830:Root cap	-
AT4G34250	107.705062842317	717.278171427354	-2.73398686660732	2.45251148500602e-09	1.17759791464049e-07	KCS16	4	16394600	16396703	+	2104	protein_coding	PF08541:3-Oxoacyl-[acyl-carrier-protein (ACP)] synthase III C terminal|PF08392:FAE1/Type III polyketide synthase-like protein	-
AT5G15970	450.23448748882	2780.47612412708	-2.62623870943954	2.50169782046361e-09	1.19881759029322e-07	KIN2	5	5211719	5212743	+	750	protein_coding	-	-
AT1G20020	3981.29557316502	24026.6744209041	-2.59328826289768	2.56086513766552e-09	1.22472610010107e-07	LFNR2	1	6942625	6945091	+	1834	protein_coding	PF00175:Oxidoreductase NAD-binding domain	NAD_binding_1
AT5G59080	106.734724498252	709.033624162357	-2.73035200344615	2.57604184043549e-09	1.22953503986432e-07	-	5	23844977	23849151	-	3570	protein_coding	PF00534:Glycosyl transferases group 1	Glycos_transf_1
AT4G27670	69.8618666817961	3.09431044108961	4.44350416838146	2.74492327756718e-09	1.30495283263035e-07	HSP21	4	13818825	13819971	-	983	protein_coding	PF00011:Hsp20/alpha crystallin family	-
AT4G12545	2.90845465233906	70.0812106237365	-4.53132104861339	2.74492327756718e-09	1.30495283263035e-07	AIR1B	4	7434199	7434858	+	660	protein_coding	PF14547:Hydrophobic seed protein	-
AT4G24110	708.344476541733	108.212241780488	2.70921620770128	2.99724325898239e-09	1.42209122849109e-07	-	4	12519907	12520898	-	992	protein_coding	-	-
AT3G50980	1.38777878078145e-17	45.3475690732382	-8.5074955227448	3.08574744076066e-09	1.4583193810587e-07	XERO1	3	18941925	18942940	+	715	protein_coding	PF00257:Dehydrin	-
AT5G55410	1.38777878078145e-17	45.3475690732382	-8.5074955227448	3.08574744076066e-09	1.4583193810587e-07	-	5	22460550	22461385	+	836	protein_coding	PF14368:Probable lipid transfer	-
AT5G57630	191.154158952257	1203.70646001594	-2.65386036395921	3.1000433824493e-09	1.4621972794861e-07	CIPK21	5	23340746	23343489	-	2116	protein_coding	PF00069:Protein kinase domain|PF03822:NAF domain	Pkinase
AT4G27450	8683.5549894803	1450.01230951661	2.58212005538795	3.14171129714567e-09	1.47894519258575e-07	-	4	13727370	13729002	-	1367	protein_coding	PF12481:Aluminium induced protein	-
AT5G07690	56.2771289372645	396.771396447945	-2.81486912191851	3.176072709762e-09	1.49219478700521e-07	MYB29	5	2446669	2448584	+	1731	protein_coding	PF00249:Myb-like DNA-binding domain	Myb_DNA-binding
AT1G36622	495.840387844258	73.1729158448429	2.75845390477353	3.37822495528774e-09	1.58407079544039e-07	-	1	13835620	13836954	-	1051	protein_coding	-	-
AT1G56060	75.6838969959451	4.12486725784958	4.15782377193596	3.48074663313209e-09	1.62896228398119e-07	-	1	20966528	20967180	-	552	protein_coding	-	-
AT5G04340	3586.36788383635	594.640530855335	2.59218814582644	3.5071365629622e-09	1.63811935026452e-07	ZAT6	5	1216058	1217362	-	1305	protein_coding	PF13912:C2H2-type zinc finger	-
AT3G55500	101.88303276725	8.24712070165232	3.60743353376112	3.89549231015975e-09	1.81598018218088e-07	EXPA16	3	20574752	20576249	-	1251	protein_coding	PF01357:Pollen allergen|PF03330:Lytic transglycolase	-
AT5G59550	4583.87565933431	768.806591832686	2.57568576481599	3.99340799353909e-09	1.85455735601817e-07	-	5	23998164	24000166	-	2003	protein_coding	PF06547:Protein of unknown function (DUF1117)|PF13639:Ring finger domain|PF14369:zinc-ribbon	-
AT2G25450	2322.98741326871	13698.3178371855	-2.55987925030262	3.99369440628705e-09	1.85455735601817e-07	GSL-OH	2	10829854	10831655	-	1604	protein_coding	PF14226:non-haem dioxygenase in morphine synthesis N-terminal|PF03171:2OG-Fe(II) oxygenase superfamily	2OG-FeII_Oxy
AT3G01830	127.11182960169	11.3388202757182	3.47271441287523	4.05620952685401e-09	1.87995131893264e-07	CML40	3	296024	299263	+	1303	protein_coding	-	-
AT1G49570	2376.35601993823	393.679691222183	2.59328573429415	4.07586757328609e-09	1.88542251829388e-07	PER10	1	18346958	18349049	+	1509	protein_coding	PF00141:Peroxidase	-
AT5G48400	107.705062842317	9.27768678373468	3.51997836890862	4.1389202267032e-09	1.91090763082097e-07	GLR1.2	5	19616066	19619508	+	3134	protein_coding	PF00060:Ligand-gated ion channel|PF01094:Receptor family ligand binding region|PF00497:Bacterial extracellular solute-binding proteins, family 3	ANF_receptor
AT5G40500	91.2093108860864	596.701667671779	-2.7080384126529	4.17379548773335e-09	1.92331059634362e-07	-	5	16227771	16228693	+	760	protein_coding	-	-
AT3G24650	1.38777878078145e-17	44.3170006927573	-8.47442084818384	4.20377187581889e-09	1.9334129347636e-07	ABI3	3	8997370	9001185	+	3109	protein_coding	PF02362:B3 DNA binding domain	B3
AT5G05300	138.755889569907	13.3999548753602	3.3604573988643	4.24963332570898e-09	1.95076858286082e-07	-	5	1569855	1570609	-	755	protein_coding	-	-
AT5G16200	412.391293558019	59.7755265810619	2.78388200354613	4.25994148341864e-09	1.95176860942585e-07	-	5	5289401	5290506	-	1106	protein_coding	-	-
AT4G16860	516.217492251946	3085.52437286276	-2.57916589323379	4.27880468336498e-09	1.95667700644241e-07	RPP4	4	9488466	9495837	-	4027	protein_coding	PF07725:Leucine Rich Repeat|PF01582:TIR domain|PF00931:NB-ARC domain	TIR
AT3G09520	327.001522543138	45.3475690732382	2.84687401843909	5.09723835153513e-09	2.32651137535466e-07	ATEXO70H4	3	2923518	2925889	+	2372	protein_coding	PF03081:Exo70 exocyst complex subunit	Exo70
AT1G64065	321.179492694624	44.3170006927573	2.85404130690012	5.13775293858012e-09	2.33612069222408e-07	-	1	23778255	23779529	+	1275	protein_coding	PF03168:Late embryogenesis abundant protein	-
AT4G33550	45.6034058925851	321.539902611571	-2.81430735883326	5.13775293858012e-09	2.33612069222408e-07	-	4	16134366	16135134	+	769	protein_coding	PF14368:Probable lipid transfer	-
AT4G29190	439.560766125669	2606.31006319303	-2.5675237662741	5.18541725997801e-09	2.35333643813898e-07	-	4	14391849	14393381	-	1533	protein_coding	PF00642:Zinc finger C-x8-C-x5-C-x3-H type (and similar)	zf-CCCH
AT2G23270	73.743220232306	4.12486725784958	4.12041163571282	5.24275289878066e-09	2.37486814328162e-07	-	2	9903215	9903845	+	631	protein_coding	-	-
AT3G51400	0.967751070470234	52.5615477939248	-5.5879892060656	5.39109920169797e-09	2.43746722475263e-07	-	3	19077850	19078955	-	1106	protein_coding	PF03087:Arabidopsis protein of unknown function	-
AT5G43620	1263.37798620452	208.177377592921	2.60069875157929	5.44039377085439e-09	2.45513108365925e-07	PCFS5	5	17522486	17524003	+	1518	protein_coding	-	-
AT1G33055	764.624098174268	121.60963112235	2.65128243442324	5.64687547590996e-09	2.54353070216972e-07	-	1	11971308	11972580	-	1273	protein_coding	-	-
AT1G69730	1347.79741859259	223.635903738195	2.59072703603794	6.08317703419971e-09	2.73492348758552e-07	WAKL9	1	26228565	26231375	-	2553	protein_coding	PF13947:Wall-associated receptor kinase galacturonan-binding|PF08488:Wall-associated kinase|PF00069:Protein kinase domain	Pkinase
AT3G28580	363.874378228332	52.5615477939248	2.78851067944613	6.1406489192629e-09	2.75560185520867e-07	-	3	10715597	10717393	+	1797	protein_coding	PF00004:ATPase family associated with various cellular activities (AAA)|PF14363:Domain associated at C-terminal with AAA	AAA
AT4G13250	589.963203416127	3442.10104199188	-2.54433228292279	6.33683538814775e-09	2.83833477609424e-07	NYC1	4	7684156	7687006	-	2067	protein_coding	PF00106:short chain dehydrogenase	adh_short
AT4G15430	685.056357242687	109.242810191366	2.64733733640524	6.40296296631077e-09	2.86261331275957e-07	-	4	8827600	8831573	+	2933	protein_coding	PF14703:Cytosolic domain of 10TM putative phosphate transporter|PF02714:Calcium-dependent channel, 7TM region, putative phosphate|PF13967:Late exocytosis, associated with Golgi transport	-
AT1G03130	4334.49871546136	24856.2819892429	-2.51963814414357	6.41960170362897e-09	2.86471742938149e-07	PSAD2	1	753307	754262	-	956	protein_coding	PF02531:PsaD	-
AT3G09415	3.87880526509421	73.1729158448429	-4.19337956945534	6.45012368418246e-09	2.87299757717723e-07	-	3	22365705	22366487	-	783	lncRNA	-	-
AT1G66600	65.9805130962494	3.09431044108961	4.36119349831539	6.67577598857439e-09	2.96800055432767e-07	WRKY63	1	24848320	24849543	+	1020	protein_coding	PF03106:WRKY DNA -binding domain	WRKY
AT2G29300	44.6330673994344	310.203650113608	-2.7934865058572	6.82570583727904e-09	3.02904890464686e-07	-	2	12588191	12589759	+	1202	protein_coding	PF13561:Enoyl-(Acyl carrier protein) reductase	-
AT2G22500	4430.56220745921	765.714886608407	2.53242149353587	6.84742312897106e-09	3.03307997196194e-07	PUMP5	2	9562774	9564850	-	2077	protein_coding	PF00153:Mitochondrial carrier protein	Mito_carr
AT5G24490	2547.13556127908	14545.4450684586	-2.51355975850998	7.07539761244757e-09	3.12819489716395e-07	-	5	8365601	8367460	+	1298	protein_coding	PF16321:Sigma 54 modulation/S30EA ribosomal protein C terminus|PF02482:Sigma 54 modulation protein / S30EA ribosomal protein	-
AT5G03860	64.0398362885641	424.596743478612	-2.72659954199244	7.0908476974576e-09	3.12819489716395e-07	MLS	5	1032099	1034973	-	2054	protein_coding	PF01274:Malate synthase	-
AT2G25440	50.4550982631508	1.03320520636795	5.45203549135283	7.10124216492149e-09	3.12819489716395e-07	AtRLP20	2	10826735	10829402	+	2016	protein_coding	PF13855:Leucine rich repeat	-
AT2G05940	2456.89409909358	420.474469844568	2.54640053422738	7.15198814250818e-09	3.1447789620025e-07	RIPK	2	2287238	2289636	-	2031	protein_coding	PF07714:Protein tyrosine kinase	Pkinase_Tyr
AT1G73066	98.0016793684713	8.24712070165232	3.55146947838357	7.36676010292073e-09	3.23329390403877e-07	-	1	27481785	27484078	+	2294	protein_coding	PF08263:Leucine rich repeat N-terminal domain|PF13855:Leucine rich repeat	LRRNT_2
AT1G29460	18.4339224117018	158.710093908093	-3.0971307556886	7.4619223594565e-09	3.26908452565386e-07	-	1	10307352	10308246	-	895	protein_coding	PF02519:Auxin responsive protein	Auxin_inducible
AT3G09870	103.823709461861	9.27768678373468	3.46709197814473	7.57723738988135e-09	3.31355765494119e-07	-	3	3027424	3027961	-	538	protein_coding	PF02519:Auxin responsive protein	Auxin_inducible
AT4G12400	739.395302271135	119.548494300515	2.62752236905888	7.75358959428113e-09	3.38451234508184e-07	HOP3	4	7338018	7341363	-	2723	protein_coding	PF00515:Tetratricopeptide repeat|PF13414:TPR repeat	TPR_1
AT1G72140	13.5822254515097	127.793041587717	-3.22192349608051	7.79370976691936e-09	3.39585089082033e-07	NPF5.12	1	27141765	27144490	+	1924	protein_coding	PF00854:POT family	-
AT3G09595	41.7220518749629	1.38777878078145e-17	8.38779205498616	7.8945285710067e-09	3.40884607792678e-07	-	3	2945696	2945777	-	82	tRNA	-	-
AT2G45550	41.7220518749629	1.38777878078145e-17	8.38779205498616	7.8945285710067e-09	3.40884607792678e-07	CYP76C4	2	18773517	18775797	-	1703	protein_coding	PF00067:Cytochrome P450	p450
AT5G35660	1.38777878078145e-17	42.2558639400149	-8.40590594808724	7.8945285710067e-09	3.40884607792678e-07	-	5	13852387	13853742	-	1279	protein_coding	-	-
AT3G44460	1.38777878078145e-17	42.2558639400149	-8.40590594808724	7.8945285710067e-09	3.40884607792678e-07	DPBF2	3	16079432	16081906	-	1776	protein_coding	PF00170:bZIP transcription factor	bZIP_1
AT1G25422	1.38777878078145e-17	42.2558639400149	-8.40590594808724	7.8945285710067e-09	3.40884607792678e-07	-	1	8918789	8919892	+	1104	protein_coding	-	-
AT5G36910	28.1373114037663	215.391356461039	-2.93070380171151	8.25777649591505e-09	3.55291573680875e-07	THI2.2	5	14561743	14562863	-	905	protein_coding	PF00321:Plant thionin	-
AT3G18773	28.1373114037663	215.391356461039	-2.93070380171151	8.25777649591505e-09	3.55291573680875e-07	ATL77	3	6465748	6467175	+	1428	protein_coding	PF13639:Ring finger domain	-
AT2G38465	16.4932439455592	145.312704570837	-3.12932281527113	8.54119071589759e-09	3.66828097866314e-07	-	2	16106210	16106935	-	563	protein_coding	-	-
AT5G02180	94.1203259557505	588.457120405977	-2.64270708910338	8.83212258431369e-09	3.78645712507505e-07	AVT1D	5	430858	433821	+	2106	protein_coding	PF01490:Transmembrane amino acid transporter protein	Aa_trans
AT3G12830	857.77657534216	142.2209993388	2.5914407878584	8.9073925272157e-09	3.81191942590721e-07	SAUR72	3	4078651	4079627	-	977	protein_coding	PF02519:Auxin responsive protein	Auxin_inducible
AT2G30766	1859.1657043818	320.509334202692	2.53576518518173	9.39678766498692e-09	4.01420068080082e-07	-	2	13107583	13110480	+	1995	protein_coding	-	-
AT3G18500	144.577919535303	864.649453783162	-2.57920127386571	9.90614898020478e-09	4.22427752605251e-07	-	3	6352447	6355463	+	1613	protein_coding	PF03372:Endonuclease/Exonuclease/phosphatase family	Exo_endo_phos
AT5G19540	637.509780334336	3618.32823974033	-2.50456436171974	9.96025734340915e-09	4.23982018263417e-07	-	5	6593642	6597916	+	1785	protein_coding	-	-
AT4G37700	2.90845465233906	63.8978001917961	-4.39830297433859	1.05339950540671e-08	4.47610890722201e-07	-	4	17710182	17711031	-	850	protein_coding	-	-
AT1G62290	153.310964463758	909.994463736975	-2.56839224425811	1.07668967621073e-08	4.56699041457017e-07	APA2	1	23009885	23013601	-	2194	protein_coding	PF05184:Saposin-like type B, region 1|PF03489:Saposin-like type B, region 2|PF00026:Eukaryotic aspartyl protease	Asp
AT2G34700	4.84915225445754	77.2951894768335	-3.95941865079636	1.08087712684861e-08	4.57666632475863e-07	-	2	14634090	14635627	-	766	protein_coding	PF01190:Pollen proteins Ole e I like	-
AT1G27461	1.38777878078145e-17	41.2252955683041	-8.37038837151439	1.08848803024486e-08	4.60077827995047e-07	-	1	9537736	9539027	-	1292	protein_coding	-	-
AT2G46440	808.289321849034	135.007020463559	2.58075756751019	1.09499098550626e-08	4.62013068190411e-07	CNGC11	2	19061688	19064937	+	2648	protein_coding	PF00520:Ion transport protein	Ion_trans
AT3G15570	84.4169423515455	524.561879093352	-2.63366883121598	1.13383104288171e-08	4.77561678552704e-07	-	3	5269849	5271984	-	2061	protein_coding	PF03000:NPH3 family	-
AT1G47130	118.378784586092	11.3388202757182	3.370133253046	1.1648958583451e-08	4.89786685939565e-07	-	1	17291755	17292755	+	210	protein_coding	-	-
AT4G34150	5719.17147384501	1025.41812543482	2.4794538255392	1.17179312495734e-08	4.91825338181396e-07	-	4	16354857	16357460	+	1427	protein_coding	PF00168:C2 domain	C2
AT5G06530	2805.2455498927	496.73653206838	2.49728443239006	1.20174537652647e-08	5.03516631756502e-07	ABCG22	5	1989650	1994961	-	3324	protein_coding	PF01061:ABC-2 type transporter|PF00005:ABC transporter	ABC2_membrane
AT2G31880	3373.86379547365	599.793372896436	2.49162439117952	1.20962452036533e-08	5.05934938761863e-07	SOBIR1	2	13554870	13556977	+	2108	protein_coding	PF13855:Leucine rich repeat|PF00069:Protein kinase domain	Pkinase
AT3G57450	4337.40973037039	774.990002281229	2.48439870490986	1.22338200840753e-08	5.0997132494692e-07	-	3	21261046	21262763	+	1718	protein_coding	-	-
AT1G01500	92.1796492436607	565.784615424644	-2.6160517350378	1.22352333875969e-08	5.0997132494692e-07	-	1	185033	187135	+	1773	protein_coding	-	-
AT1G02920	11384.0064866862	2058.04767018993	2.46759044454384	1.26599258140182e-08	5.26758230403724e-07	GSTF7	1	658578	659980	-	1213	protein_coding	PF00043:Glutathione S-transferase, C-terminal domain|PF02798:Glutathione S-transferase, N-terminal domain	GST_N
AT1G59590	1186.7212602394	205.085672363547	2.53197673882427	1.29165730841019e-08	5.35807854969718e-07	ZCF37	1	21887588	21888792	+	1205	protein_coding	-	-
AT5G62720	633.628427116922	3543.0967459647	-2.4830616151882	1.29220571487615e-08	5.35807854969718e-07	-	5	25191402	25195071	+	2029	protein_coding	PF04982:HPP family	-
AT2G41010	1714.58529721138	300.928534432956	2.5098874700254	1.29950794631088e-08	5.37906668535029e-07	CAMBP25	2	17113798	17115047	-	1250	protein_coding	PF05678:VQ motif	-
AT5G41550	75.6838969959451	5.15542790304409	3.84440889967573	1.31748488480649e-08	5.44409244654634e-07	-	5	16617232	16620824	-	3297	protein_coding	PF01582:TIR domain|PF07725:Leucine Rich Repeat|PF00931:NB-ARC domain	TIR
AT4G03510	222.204985036291	1277.90738538925	-2.52313123620747	1.33875005133304e-08	5.52245897463978e-07	RMA1	4	1557120	1559437	-	2318	protein_coding	PF13923:Zinc finger, C3HC4 type (RING finger)	-
AT3G16720	2544.22454636988	453.452658915797	2.48788509433324	1.41092239595828e-08	5.81019294719837e-07	ATL2	3	5692607	5694181	+	1575	protein_coding	PF13639:Ring finger domain	-
AT4G11040	1.38777878078145e-17	40.194727200122	-8.33397427317984	1.50713727264673e-08	6.19577939070252e-07	-	4	6745100	6746944	+	1364	protein_coding	-	-
AT4G01950	2842.11840540861	511.164489785181	2.47482644908872	1.54911710937301e-08	6.35747069432943e-07	ATGPAT3	4	844342	846814	-	1922	protein_coding	PF01553:Acyltransferase	Acyltransferase
AT3G18080	1978.51731566722	10816.8485687668	-2.45071205039875	1.55600660415134e-08	6.3748475345504e-07	BGLU44	3	6191461	6194452	+	1992	protein_coding	PF00232:Glycosyl hydrolase family 1	Glyco_hydro_1
AT3G50060	4048.248916073	733.767265957224	2.46370835567767	1.60244264922605e-08	6.55390853877666e-07	MYB77	3	18557607	18559326	-	1720	protein_coding	PF00249:Myb-like DNA-binding domain	Myb_DNA-binding
AT5G50580	17.4635832211743	145.312704570837	-3.04746329339058	1.63129274013597e-08	6.66055716074566e-07	SAE1B-2	5	20585349	20587761	+	1474	protein_coding	PF00899:ThiF family	-
AT1G68250	0.967751070470234	48.4392742283789	-5.47044387317278	1.65322249813362e-08	6.73863594824991e-07	-	1	25579373	25580199	-	827	protein_coding	-	-
AT1G47400	822.844396406343	142.2209993388	2.53146760281378	1.83948663180589e-08	7.48515170447388e-07	-	1	17385707	17386485	+	779	protein_coding	-	-
AT2G41260	1.38777878078145e-17	39.1641588358334	-8.29661721913277	2.09586276977436e-08	8.49957320553088e-07	M17	2	17206452	17207698	+	1138	protein_coding	-	-
AT2G35300	1.38777878078145e-17	39.1641588358334	-8.29661721913277	2.09586276977436e-08	8.49957320553088e-07	LEA18	2	14862779	14863412	-	634	protein_coding	-	-
AT2G43570	1238.14919031767	220.544198509346	2.48839356135997	2.15967872026824e-08	8.74360315618887e-07	CHI	2	18076166	18077517	-	1139	protein_coding	PF00182:Chitinase class I|PF00187:Chitin recognition protein	-
AT1G75460	505.543770895981	2755.74248233765	-2.44623363074619	2.17834094313197e-08	8.80431134052397e-07	-	1	28327698	28329764	+	2067	protein_coding	PF02190:ATP-dependent protease La (LON) substrate-binding domain	-
AT1G32560	3.87880526509421	66.9895054057902	-4.0662272574639	2.31856267598047e-08	9.35530297898137e-07	LEA6	1	11774484	11775442	+	859	protein_coding	PF03760:Late embryogenesis abundant (LEA) group 1	-
AT1G24260	31.0483274780095	218.483061690057	-2.80983228702844	2.37925440841006e-08	9.5840838652867e-07	SEP3	1	8593536	8596123	-	1271	protein_coding	PF00319:SRF-type transcription factor (DNA-binding and dimerisation domain)|PF01486:K-box region	SRF-TF
AT1G55020	4416.9774712171	821.365580644726	2.42678975065947	2.46651126118752e-08	9.91892836827303e-07	LOX1	1	20525654	20530468	+	3049	protein_coding	PF00305:Lipoxygenase|PF01477:PLAT/LH2 domain	Lipoxygenase
AT2G20560	723.869889406793	125.731904765957	2.52422996729681	2.47301688158986e-08	9.92845974802833e-07	-	2	8848130	8850111	-	1533	protein_coding	PF01556:DnaJ C terminal domain|PF00226:DnaJ domain	DnaJ_C
AT1G47890	101.88303276725	10.3082533507715	3.28981931645953	2.53346703753398e-08	1.01541697223899e-06	AtRLP7	1	17643976	17647107	+	3132	protein_coding	PF08263:Leucine rich repeat N-terminal domain|PF13855:Leucine rich repeat	LRRNT_2
AT1G05680	339.615920544768	53.5921161888983	2.6610617995221	2.57642784372755e-08	1.03091466120352e-06	UGT74E2	1	1703002	1704838	-	1755	protein_coding	PF00201:UDP-glucoronosyl and UDP-glucosyl transferase	UDPGT
AT2G01180	2188.11038913907	402.954806899388	2.44064148603206	2.59130342069977e-08	1.03514163933711e-06	ATPAP1	2	106621	108829	-	2169	protein_coding	PF01569:PAP2 superfamily	-
AT1G29290	205.709233693006	28.8584755309494	2.82832772631663	2.61301092561358e-08	1.042079174454e-06	CEP14	1	10244453	10245874	+	1422	protein_coding	-	-
AT3G52180	364.844716535383	1981.78560800469	-2.44103172162993	2.70584496205743e-08	1.07731220313557e-06	DSP4	3	19349600	19353728	-	1988	protein_coding	PF16561:Glycogen recognition site of AMP-activated protein kinase|PF00782:Dual specificity phosphatase, catalytic domain	DSPc
AT5G25260	199.887203799952	27.8279072534465	2.83917038040326	2.74679758436591e-08	1.09180656300425e-06	FLOT2	5	8752684	8754522	+	1699	protein_coding	PF01145:SPFH domain / Band 7 family	-
AT5G49920	65.9805130962494	4.12486725784958	3.96023401092733	2.8875779062962e-08	1.14586727891503e-06	-	5	20306409	20307943	-	1455	protein_coding	PF00564:PB1 domain	-
AT4G27360	37.840697718624	1.38777878078145e-17	8.24737121816388	2.92755434508163e-08	1.1598139392198e-06	-	4	13693957	13694663	+	533	protein_coding	PF01221:Dynein light chain type 1	-
AT3G01835	52.395775172819	2.06375968778775	4.58653692131719	2.98150025080763e-08	1.17923983560774e-06	-	3	1966225	1966856	-	632	lncRNA	-	-
AT5G49730	732.602934143071	3885.24545738238	-2.40669688706636	3.14122755012855e-08	1.24037156288629e-06	FRO6	5	20201037	20204595	-	2757	protein_coding	PF08022:FAD-binding domain|PF08030:Ferric reductase NAD binding domain|PF01794:Ferric reductase like transmembrane component	FAD_binding_8
AT5G49015	56.2771289372645	346.273544423209	-2.6185381399526	3.22462617376838e-08	1.27121223612202e-06	-	5	19868926	19870410	+	1221	protein_coding	-	-
AT5G61810	113.527092893164	644.10781444887	-2.50292116684918	3.29531259106457e-08	1.2969486014144e-06	-	5	24831574	24833984	-	1980	protein_coding	PF13499:EF-hand domain pair|PF00153:Mitochondrial carrier protein	Mito_carr
AT4G13395	1207.09836461024	220.544198509346	2.45175546227083	3.34306681518526e-08	1.31358998525315e-06	DVL10	4	7785428	7786161	-	734	protein_coding	-	-
AT5G44568	823.814734710148	147.373841392122	2.4818650321297	3.496842023579e-08	1.37176770101446e-06	-	5	17961019	17962276	-	718	protein_coding	-	-
AT5G24590	2796.51250516523	527.653584318278	2.40569695332018	3.56843400452157e-08	1.39756873704003e-06	NAC091	5	8416375	8419076	-	2254	protein_coding	PF02365:No apical meristem (NAM) protein	NAM
AT5G16170	174.65840754226	23.7056343172941	2.87485751181637	3.76623105830094e-08	1.47141738127885e-06	-	5	5277787	5279821	+	1445	protein_coding	PF02485:Core-2/I-Branching enzyme	-
AT1G18740	3750.35505704695	714.186466202985	2.39245630342508	3.76925062265284e-08	1.47141738127885e-06	-	1	6463849	6465476	+	1628	protein_coding	PF05633:Protein BYPASS1-related	-
AT3G47860	361.933701614169	1928.19605079332	-2.41303810441938	3.79297898280324e-08	1.47827661394708e-06	CHL	3	17656602	17658353	-	1322	protein_coding	PF08212:Lipocalin-like domain	Lipocalin_2
AT4G00390	131.963521261717	15.4610901416454	3.08344328081815	3.87188754383525e-08	1.50658470263204e-06	-	4	171487	172845	-	1359	protein_coding	PF04504:Protein of unknown function, DUF573	-
AT3G50800	1065.42897231126	195.810556674738	2.44317508369731	3.95957777108011e-08	1.53821267197559e-06	-	3	18882112	18883033	-	922	protein_coding	PF14009:Domain of unknown function (DUF4228)	-
AT2G21640	506.514109201108	87.6008735696977	2.52993406314374	4.05347006470522e-08	1.57214393075029e-06	-	2	9254378	9255743	+	735	protein_coding	-	-
AT3G03820	27.1669726665336	190.657714624937	-2.8052329590635	4.06159636845037e-08	1.57275492925414e-06	-	3	976715	977474	-	760	protein_coding	-	-
AT4G31870	1.38777878078145e-17	37.1030221206276	-8.21886958552715	4.1080198068081e-08	1.58561639102651e-06	GPX7	4	15410078	15412486	+	1712	protein_coding	PF00255:Glutathione peroxidase	GSHPx
AT2G42560	1.38777878078145e-17	37.1030221206276	-8.21886958552715	4.1080198068081e-08	1.58561639102651e-06	-	2	17714638	17716912	-	2174	protein_coding	PF02987:Late embryogenesis abundant protein	-
AT3G02800	345.437950390176	56.6838213806984	2.60483823646569	4.1485658620586e-08	1.59869613509314e-06	DSP3	3	606285	607907	-	1168	protein_coding	PF03162:Tyrosine phosphatase family	-
AT1G09950	126.141491268447	14.4305224432782	3.11712092450507	4.17205813019037e-08	1.60517262162837e-06	RAS1	1	3240531	3241863	-	1333	protein_coding	PF14144:Seed dormancy control	-
AT4G30280	2389.94075618134	453.452658915797	2.39763861004577	4.19721167561123e-08	1.61226652652919e-06	XTH18	4	14825757	14827211	-	1263	protein_coding	PF00722:Glycosyl hydrolases family 16|PF06955:Xyloglucan endo-transglycosylase (XET) C-terminus	-
AT5G44063	141.666904554014	17.5222258348693	3.00650075659651	4.20889041430458e-08	1.61416998508985e-06	-	5	17732319	17733425	+	321	protein_coding	-	-
AT5G22540	58.2178057953119	3.09431044108961	4.18098476408746	4.35206058981108e-08	1.66641579968396e-06	-	5	7481397	7482953	-	1557	protein_coding	PF03140:Plant protein of unknown function	-
AT2G05070	13024.8485570298	66804.538463353	-2.35866804814651	4.46278054099013e-08	1.70608973293139e-06	LHCB2.2	2	1799234	1800472	-	1143	protein_coding	PF00504:Chlorophyll A-B binding protein	-
AT3G61390	64.0398362885641	4.12486725784958	3.917247913309	4.50392161382584e-08	1.71908028783356e-06	PUB36	3	22716238	22718490	+	1894	protein_coding	-	-
AT1G68620	488.077681402267	84.5091683403826	2.52821985276978	4.56876142517928e-08	1.74106070310641e-06	CXE6	1	25765718	25767240	+	1523	protein_coding	PF07859:alpha/beta hydrolase fold	Abhydrolase_3
AT3G52400	4614.92648503049	892.474800800357	2.37026634013325	4.75173491042282e-08	1.80791841092601e-06	SYP122	3	19425632	19427230	-	1427	protein_coding	PF00804:Syntaxin|PF05739:SNARE domain	SNARE
AT3G15518	113.527092893164	12.369387471203	3.18560596899871	4.89818752945938e-08	1.86069123745666e-06	-	3	5249112	5249754	+	643	protein_coding	-	-
AT4G14368	43.6627288990735	1.03320520636795	5.2440030985063	5.33968470183803e-08	2.02321893663872e-06	-	4	8274085	8278908	-	3684	protein_coding	PF01363:FYVE zinc finger|PF08381:Transcription factor regulating root and shoot growth via Pin3|PF00415:Regulator of chromosome condensation (RCC1) repeat|PF16457:Pleckstrin homology domain|PF13713:Transcription factor BRX N-terminal domain	FYVE
AT5G48430	304.68374145104	49.4698426173588	2.61972985860631	5.34288906126686e-08	2.02321893663872e-06	-	5	19627634	19629167	-	1534	protein_coding	PF14541:Xylanase inhibitor C-terminal|PF14543:Xylanase inhibitor N-terminal	-
AT1G13245	436.649751208195	2264.16135177082	-2.37408536554584	5.39110480847962e-08	2.03826211404691e-06	RTFL17	1	4525414	4526204	-	791	protein_coding	-	-
AT1G18100	29.1076501167533	196.841125084658	-2.75215531293022	5.40863610429482e-08	2.04167508792312e-06	MFT	1	6227217	6230194	-	1438	protein_coding	PF01161:Phosphatidylethanolamine-binding protein	-
AT5G45630	85.3872807172436	8.24712070165232	3.35296095168043	5.49277683319786e-08	2.06969091243524e-06	-	5	18505536	18506382	-	847	protein_coding	PF04520:Senescence regulator	-
AT3G21500	4.84915225445754	69.0506422173679	-3.79696713584132	5.50009497723128e-08	2.06969091243524e-06	DXPS1	3	7573560	7576721	-	2426	protein_coding	PF02780:Transketolase, C-terminal domain|PF02779:Transketolase, pyrimidine binding domain|PF13292:1-deoxy-D-xylulose-5-phosphate synthase	-
novel.79	57.2474673681508	3.09431044108961	4.15678958058173	5.55554216972035e-08	2.08728413788179e-06	-	4	6982023	6983830	+	1330	-	PF01657:Salt stress response/antifungal|PF07714:Protein tyrosine kinase	Pkinase_Tyr
AT3G48270	1.38777878078145e-17	36.0724537706941	-8.17836594473275	5.79163448172947e-08	2.16580776019698e-06	CYP71A26	3	17876571	17878173	+	1470	protein_coding	PF00067:Cytochrome P450	p450
AT1G27990	1.38777878078145e-17	36.0724537706941	-8.17836594473275	5.79163448172947e-08	2.16580776019698e-06	-	1	9752742	9753952	-	906	protein_coding	-	-
AT4G08040	160.103332727195	21.6444979943272	2.87994463251978	5.79470886293906e-08	2.16580776019698e-06	ACS11	4	4886962	4889224	+	1818	protein_coding	PF00155:Aminotransferase class I and II	Aminotran_1_2
AT5G28610	191.154158952257	27.8279072534465	2.77476284411308	5.80062641538929e-08	2.16580776019698e-06	-	5	10610772	10611572	+	801	protein_coding	-	-
AT3G18250	576.378467151636	104.08996813713	2.46780906687881	5.84685845327521e-08	2.17967977866819e-06	-	3	6258060	6258426	-	367	protein_coding	-	-
AT4G18240	528.831890216904	2720.70315646929	-2.36281577760672	5.94155781760543e-08	2.21154914860575e-06	SS4	4	10082108	10087203	+	3395	protein_coding	PF00534:Glycosyl transferases group 1|PF08323:Starch synthase catalytic domain	Glycos_transf_1
AT2G28720	267.810885690396	1402.60616275128	-2.38826304284105	6.0862451946646e-08	2.26189744014718e-06	-	2	12326808	12327808	+	1001	protein_coding	PF00125:Core histone H2A/H2B/H3/H4	Histone
AT3G16150	353.200656849351	59.7755265810619	2.56043083807258	6.1695868438494e-08	2.28932675343333e-06	-	3	5471735	5473360	+	1364	protein_coding	PF01112:Asparaginase	Asparaginase_2
AT3G10020	992.653599547911	5025.05411649934	-2.33962681921495	6.32743106890226e-08	2.34427415281181e-06	-	3	3090806	3091922	-	1117	protein_coding	-	-
AT1G45015	7.76018240512177	85.5397367500422	-3.44099000135457	6.53967689109586e-08	2.41917662251817e-06	-	1	17021514	17022795	+	800	protein_coding	PF02221:ML domain	-
AT1G22190	5699.76470778508	1129.50553464182	2.33508696802654	6.60172805904317e-08	2.43837364986936e-06	RAP2-13	1	7835781	7837411	+	1631	protein_coding	PF00847:AP2 domain	AP2
AT5G11140	49.4847598006267	2.06375968778775	4.50427662431285	6.64090001295129e-08	2.44907415531389e-06	-	5	3545211	3546169	+	959	protein_coding	PF05278:Arabidopsis phospholipase-like protein (PEARLI 4)	-
AT4G20000	400.747233882772	70.0812106237365	2.5135344167607	6.85785446331976e-08	2.52520506066535e-06	-	4	10838310	10839335	+	1026	protein_coding	PF05678:VQ motif	-
AT4G13290	32.0186661297342	209.207946002688	-2.70306540676497	7.05996598976193e-08	2.59564568885458e-06	CYP71A19	4	7740283	7743135	+	2336	protein_coding	PF00067:Cytochrome P450	p450
AT5G36790	919.878226778321	174.168620063205	2.40014461904806	7.10799923581449e-08	2.60930956656627e-06	PGLP1A	5	14480482	14483927	-	2033	protein_coding	PF13242:HAD-hyrolase-like|PF13344:Haloacid dehalogenase-like hydrolase	-
AT1G53875	0.967751070470234	43.2864323149295	-5.30861426736248	7.22059639846533e-08	2.64256216973103e-06	-	1	20114920	20115845	+	842	protein_coding	PF04525:LURP-one-related	-
AT5G07500	0.967751070470234	43.2864323149295	-5.30861426736248	7.22059639846533e-08	2.64256216973103e-06	TZF6	5	2372619	2373655	+	1037	protein_coding	PF00642:Zinc finger C-x8-C-x5-C-x3-H type (and similar)	zf-CCCH
AT4G22230	17.4635832211743	131.915315231121	-2.90803781409608	7.25340934104517e-08	2.65053046361967e-06	-	4	11762233	11762732	+	413	protein_coding	-	-
AT5G52020	172.717730902728	24.7362025201938	2.79766412543862	7.30900016714763e-08	2.66678534973982e-06	ERF025	5	21123958	21125065	-	1108	protein_coding	PF00847:AP2 domain	AP2
AT1G35210	612.280984419922	112.334515424065	2.44512192033573	7.56510751279683e-08	2.75604098888052e-06	-	1	12896582	12897675	-	1094	protein_coding	-	-
AT3G56400	3209.87662226131	635.863267183433	2.33550899621123	7.70390779909017e-08	2.80235482485692e-06	WRKY70	3	20908711	20910623	-	1470	protein_coding	PF03106:WRKY DNA -binding domain	WRKY
AT5G62330	5.81949696559584	73.1729158448429	-3.62349322284764	7.77868719329067e-08	2.82265502371612e-06	-	5	25031563	25032276	+	623	protein_coding	PF04043:Plant invertase/pectin methylesterase inhibitor	-
AT1G68880	362.904039921261	62.8672317881762	2.52690868406772	7.79355538432956e-08	2.82265502371612e-06	BZIP8	1	25893971	25895056	-	1086	protein_coding	PF00170:bZIP transcription factor	bZIP_1
AT1G76955	7.76018240512177	84.5091683403826	-3.42352823607426	7.79498617429101e-08	2.82265502371612e-06	-	1	28918791	28919764	-	846	protein_coding	-	-
AT3G47480	162.044009371833	22.6750661405909	2.83057550788623	7.89327088917176e-08	2.85394047450656e-06	CML47	3	17496085	17497164	-	1080	protein_coding	PF13499:EF-hand domain pair	-
AT3G57640	231.90836816719	37.1030221206276	2.63998790672919	8.29204696185705e-08	2.99361599188367e-06	-	3	21344708	21346235	-	1528	protein_coding	PF00069:Protein kinase domain	Pkinase
AT1G30730	732.602934143071	138.098725695886	2.40630442762463	8.37329419447408e-08	3.01840911442843e-06	-	1	10900681	10902626	+	1946	protein_coding	PF01565:FAD binding domain|PF08031:Berberine and berberine like	FAD_binding_4
AT5G60660	189.213482318005	985.225957522576	-2.37964765804229	8.40687537348366e-08	3.02597097401193e-06	PIP2-4	5	24375368	24377206	-	1448	protein_coding	PF00230:Major intrinsic protein	-
AT5G27420	2015.39017118584	397.801964856527	2.34058429559702	8.53046424048343e-08	3.06585906415458e-06	ATL31	5	9683988	9685742	+	1755	protein_coding	PF13639:Ring finger domain	-
AT5G25210	70.8322050725061	399.86310167368	-2.49487706462331	8.77617276022456e-08	3.14945225153171e-06	-	5	8723912	8725817	+	1024	protein_coding	-	-
AT2G22920	41.7220518749629	256.614092840281	-2.61700632765333	8.83989307790565e-08	3.1600912029205e-06	SCPL12	2	9753631	9757600	+	1752	protein_coding	PF00450:Serine carboxypeptidase	Peptidase_S10
AT5G50010	41.7220518749629	256.614092840281	-2.61700632765333	8.83989307790565e-08	3.1600912029205e-06	BHLH145	5	20348615	20350830	+	1858	protein_coding	-	-
AT2G40080	161.073671049623	844.038085622094	-2.38865566863062	8.84530693253324e-08	3.1600912029205e-06	ELF4	2	16734294	16734953	-	660	protein_coding	PF07011:Protein of unknown function (DUF1313)	-
AT1G61520	19833.712429047	97584.5251013289	-2.29869018131521	9.04599218066375e-08	3.22698633392831e-06	LHCA3	1	22699715	22701412	+	1625	protein_coding	PF00504:Chlorophyll A-B binding protein	-
AT3G16860	472.552268516538	85.5397367500422	2.46413359015119	9.14809468805964e-08	3.25856761529579e-06	COBL8	3	5759375	5762264	-	2390	protein_coding	PF04833:COBRA-like protein	-
novel.82	5.81949696559584	72.142347437498	-3.60306425272283	9.49516469662843e-08	3.37718391165415e-06	-	4	862818	865548	-	595	-	-	-
AT3G28270	179.510099138097	26.7973389910059	2.73835337134538	9.65874251494963e-08	3.429759237285e-06	-	3	10538005	10540070	+	2066	protein_coding	PF05055:Protein of unknown function (DUF677)	-
AT1G21120	1314.80591628045	257.64466124957	2.35084993206514	9.67155533006474e-08	3.429759237285e-06	-	1	7395179	7396823	-	1457	protein_coding	PF08100:Dimerisation domain|PF00891:O-methyltransferase	-
AT4G04840	134.874536253083	710.064192570484	-2.39521765871177	1.01278489675779e-07	3.58627430698539e-06	MSRB6	4	2449434	2451651	+	1036	protein_coding	PF01641:SelR domain	-
AT1G10060	127.11182960169	669.872024653004	-2.39660515698908	1.03448217445389e-07	3.65770957942401e-06	ATBCAT-1	1	3284073	3287292	+	2613	protein_coding	PF01063:Amino-transferase class IV	-
AT5G60310	76.6542353750933	7.21655529570969	3.38712181518518	1.03931017112138e-07	3.66937626298266e-06	LECRK110	5	24268011	24270269	+	2138	protein_coding	PF00069:Protein kinase domain|PF00139:Legume lectin domain	Pkinase
AT2G41100	8669.97025323849	1771.54965279021	2.29093668370659	1.06280156137936e-07	3.74680468217262e-06	CML12	2	17137037	17139700	+	2548	protein_coding	PF13499:EF-hand domain pair|PF13833:EF-hand domain pair	-
AT5G51465	98.0016793684713	11.3388202757182	3.09792362374229	1.06906541094387e-07	3.76336105365695e-06	-	5	20904578	20905568	-	612	protein_coding	-	-
AT1G31540	1933.88175372335	386.465712361957	2.32272552327696	1.08349879867786e-07	3.80858552835404e-06	-	1	11288378	11293799	-	4927	protein_coding	PF00931:NB-ARC domain|PF07725:Leucine Rich Repeat|PF01582:TIR domain	TIR
AT4G37290	81.5059272464301	8.24712070165232	3.2859471277939	1.11132155148257e-07	3.90067365613941e-06	PIP2	4	17549607	17550257	-	651	protein_coding	-	-
AT4G34060	13.5822254515097	108.212241780488	-2.98222767431434	1.12081418521379e-07	3.92824919103833e-06	DML3	4	16313366	16319426	+	4050	protein_coding	PF15628:RRM in Demeter|PF15629:Permuted single zf-CXXC unit	-
AT1G14480	363.874378228332	64.9283685959646	2.4843079489104	1.16168094424573e-07	4.06554462236904e-06	-	1	4956231	4958076	+	1687	protein_coding	PF13962:Domain of unknown function|PF12796:Ankyrin repeats (3 copies)	-
AT1G77950	1.38777878078145e-17	34.0113170891335	-8.09377884191283	1.16814322597595e-07	4.07642559952305e-06	AGL67	1	29306824	29311194	+	1410	protein_coding	PF00319:SRF-type transcription factor (DNA-binding and dimerisation domain)	SRF-TF
AT5G07200	8.73052389742761	87.6008735696977	-3.30790843300054	1.16818594321554e-07	4.07642559952305e-06	GA20OX3	5	2243553	2245339	-	1607	protein_coding	PF14226:non-haem dioxygenase in morphine synthesis N-terminal|PF03171:2OG-Fe(II) oxygenase superfamily	2OG-FeII_Oxy
AT3G04800	137.785551241215	18.552793795318	2.88456462675784	1.17398367999439e-07	4.09071120309222e-06	TIM23-3	3	1314479	1315045	-	567	protein_coding	PF02466:Tim17/Tim22/Tim23/Pmp24 family	-
AT5G18670	3147.77497086705	641.016109224338	2.2956828764759	1.21852115456967e-07	4.23974722882734e-06	BAM9	5	6225956	6228195	+	1989	protein_coding	PF01373:Glycosyl hydrolase family 14	-
AT5G23840	11.6415456616207	96.8759892622659	-3.04296845082778	1.24619826315144e-07	4.32977248939795e-06	-	5	8035690	8037110	+	1111	protein_coding	PF02221:ML domain	-
AT5G44260	146.518596188006	754.378634119341	-2.36318486061091	1.25513204092943e-07	4.35109383924123e-06	TZF5	5	17829618	17831336	-	1719	protein_coding	PF00642:Zinc finger C-x8-C-x5-C-x3-H type (and similar)	zf-CCCH
AT1G51090	6.78984019200386	76.2646210684813	-3.46504391163903	1.25595969284995e-07	4.35109383924123e-06	-	1	18932766	18934049	+	1037	protein_coding	-	-
AT5G40000	176.599084181097	26.7973389910059	2.71478309112318	1.25931329010551e-07	4.35642557188084e-06	-	5	16010869	16012559	-	1691	protein_coding	PF00004:ATPase family associated with various cellular activities (AAA)|PF14363:Domain associated at C-terminal with AAA	AAA
AT1G12845	92.1796492436607	492.614258434946	-2.41630351543218	1.29869428650112e-07	4.48619459429049e-06	-	1	4378832	4379607	-	776	protein_coding	-	-
AT1G49200	146.518596188006	20.6139298836289	2.82210678485543	1.30411945630602e-07	4.49846263031537e-06	ATL75	1	18198227	18199168	+	942	protein_coding	PF13639:Ring finger domain	-
AT2G17880	145.548257861799	747.164655262627	-2.3589023681932	1.31681422764539e-07	4.53573543433438e-06	-	2	7766765	7768040	-	1276	protein_coding	PF00226:DnaJ domain	DnaJ
AT5G49520	466.730238683753	86.5703051598167	2.42900052823303	1.33827371683256e-07	4.60304805067565e-06	WRKY48	5	20090648	20093346	+	1921	protein_coding	PF03106:WRKY DNA -binding domain	WRKY
AT4G39090	4668.29509169579	22394.2540628311	-2.26212945182633	1.41675219877778e-07	4.86600669359898e-06	RD19A	4	18215542	18217616	-	1681	protein_coding	PF08246:Cathepsin propeptide inhibitor domain (I29)|PF00112:Papain family cysteine protease	Peptidase_C1
AT2G40750	233.849044792409	39.1641588358334	2.57425635453654	1.42342607460711e-07	4.8819447427382e-06	WRKY54	2	17000419	17002528	-	1432	protein_coding	PF03106:WRKY DNA -binding domain	WRKY
AT3G09450	184.361790729915	28.8584755309494	2.67036427561009	1.47165927555319e-07	5.04017059735819e-06	-	3	2907479	2910206	+	2512	protein_coding	PF04632:Fusaric acid resistance protein family	-
AT2G32210	286.247313578379	49.4698426173588	2.52971834148258	1.52172356841797e-07	5.20420789609381e-06	-	2	13677986	13678906	+	774	protein_coding	-	-
AT4G37160	30.0779888075581	189.627146214936	-2.65121644966265	1.58150347588637e-07	5.40095810086486e-06	sks15	4	17494512	17497276	-	2171	protein_coding	PF07732:Multicopper oxidase|PF07731:Multicopper oxidase|PF00394:Multicopper oxidase	-
AT3G62210	79.5652505025609	8.24712070165232	3.25123556488586	1.59187817996026e-07	5.42866638415994e-06	EDA32	3	23026601	23028335	-	1371	protein_coding	PF01936:NYN domain	DUF88
AT1G18570	1703.91157587647	347.30411283197	2.29417866562572	1.59829549113717e-07	5.44281959591788e-06	MYB51	1	6389399	6391386	+	1785	protein_coding	PF00249:Myb-like DNA-binding domain	Myb_DNA-binding
AT4G33560	870.390973290649	173.138051652972	2.32893254221113	1.61495013693368e-07	5.4917454514878e-06	-	4	16135157	16135921	+	765	protein_coding	-	-
AT4G33290	32.9890047641852	1.38777878078145e-17	8.05012983897388	1.67165323717247e-07	5.67652771117917e-06	-	4	16049573	16050865	+	1293	protein_coding	PF00646:F-box domain|PF07734:F-box associated	F-box
AT2G40710	68.8915282889017	6.18599086549904	3.45165731394502	1.74269453570019e-07	5.90940825043645e-06	-	2	16980943	16981606	-	664	protein_coding	-	-
AT5G15950	2762.55066455839	575.059731098895	2.26397674711153	1.80678374616583e-07	6.11809085725659e-06	SAMDC2	5	5205869	5208036	+	2053	protein_coding	PF01536:Adenosylmethionine decarboxylase	SAM_decarbox
AT3G05880	1024.67476356448	4867.3771500937	-2.24783537508662	1.84527851614412e-07	6.23964036839268e-06	RCI2A	3	1755497	1756924	-	879	protein_coding	-	-
AT2G31380	3044.91911074498	635.863267183433	2.25939815613723	1.86609791462059e-07	6.30116437893266e-06	BBX25	2	13381767	13383470	+	1268	protein_coding	PF00643:B-box zinc finger	zf-B_box
AT5G03210	276.543930481537	48.4392742283789	2.51028370775193	1.93485760394098e-07	6.52416592070438e-06	-	5	762604	763480	-	877	protein_coding	-	-
AT5G64750	89.2686341677276	10.3082533507715	3.09938542172502	1.97479813737254e-07	6.64950262020196e-06	ABR1	5	25891449	25893888	+	1638	protein_coding	PF00847:AP2 domain	AP2
AT1G66800	21.3449395765185	143.251567749494	-2.7392285231509	1.99512720427201e-07	6.70495905372296e-06	-	1	24924774	24926412	+	1214	protein_coding	PF01370:NAD dependent epimerase/dehydratase family	Epimerase
AT2G37870	4.84915225445754	62.8672317881762	-3.66187157418931	1.99685343361043e-07	6.70495905372296e-06	-	2	15859204	15859942	+	643	protein_coding	PF14368:Probable lipid transfer	-
AT1G07000	1253.67460317116	256.614092840281	2.28794937907958	2.00119327711516e-07	6.71014639622635e-06	ATEXO70B2	1	2150158	2152541	-	2276	protein_coding	PF03081:Exo70 exocyst complex subunit	Exo70
AT3G29000	478.374298348969	91.7231472101353	2.38124269070607	2.00972318070415e-07	6.72346757933664e-06	CML45	3	11005638	11006514	+	877	protein_coding	PF13499:EF-hand domain pair	-
AT2G06185	45.6034058925851	2.06375968778775	4.38674931647659	2.01076712844206e-07	6.72346757933664e-06	-	2	6212448	6212697	+	250	lncRNA	-	-
AT4G39670	346.408288697656	63.8978001917961	2.43640531598545	2.0251358098169e-07	6.76209464841224e-06	-	4	18409846	18411069	+	1224	protein_coding	PF08718:Glycolipid transfer protein (GLTP)	-
AT3G09162	19.4042615284689	132.945883641946	-2.7682764564579	2.06777250107369e-07	6.89487252858017e-06	-	3	2807214	2808327	-	1114	protein_coding	-	-
AT2G23810	7976.17836660277	1702.50156945954	2.22796088844529	2.21365979627195e-07	7.36143491281701e-06	TET8	2	10135605	10137595	-	1319	protein_coding	PF00335:Tetraspanin family	Tetraspannin
AT4G20820	40.7517133502399	237.033293062109	-2.53639722768152	2.21382706058559e-07	7.36143491281701e-06	-	4	11150049	11152003	+	1955	protein_coding	PF01565:FAD binding domain|PF08031:Berberine and berberine like	FAD_binding_4
AT5G03555	1855.28435116922	387.496280770571	2.25902945865113	2.23929208649636e-07	7.4358125052012e-06	NCS1	5	898165	900298	-	2134	protein_coding	PF02133:Permease for cytosine/purines, uracil, thiamine, allantoin	-
AT2G21370	163.984686015613	811.059896564033	-2.30534437974921	2.27816303873329e-07	7.55443898258411e-06	XK-1	2	9137451	9140142	-	1936	protein_coding	PF00370:FGGY family of carbohydrate kinases, N-terminal domain	FGGY_N
AT5G64660	1302.19151833743	270.011482160411	2.26933639220304	2.35647382031984e-07	7.80334116941225e-06	PUB27	5	25841913	25843555	-	1643	protein_coding	PF04564:U-box domain	U-box
AT2G30670	169.806715942077	26.7973389910059	2.65824036084809	2.36221301929647e-07	7.81157164838425e-06	-	2	13069091	13070920	-	1027	protein_coding	PF13561:Enoyl-(Acyl carrier protein) reductase	-
AT1G61890	2661.63548104052	562.692910199871	2.24164863329542	2.37457187775759e-07	7.84163984060582e-06	DTX37	1	22867689	22871358	-	2360	protein_coding	PF01554:MatE	MatE
AT4G36040	2128.9197526499	9913.04007506005	-2.21913745328301	2.4060751703256e-07	7.93475998477706e-06	ATJ11	4	17049152	17050608	-	1457	protein_coding	PF00226:DnaJ domain	DnaJ
AT4G37410	46.5737443789242	259.705798068124	-2.47602695371149	2.43345450574615e-07	8.01404331604303e-06	CYP81F4	4	17590772	17592920	+	1722	protein_coding	PF00067:Cytochrome P450	p450
AT3G54810	3977.41421995296	849.190927662376	2.22750826964411	2.49477022991575e-07	8.20471831230375e-06	GATA8	3	20296130	20298827	+	2107	protein_coding	PF00320:GATA zinc finger	GATA
AT3G52310	2.90845465233906	51.5309794002652	-4.08863843925231	2.52664489020025e-07	8.29817927823909e-06	-	3	19399188	19402981	+	2443	nontranslating_CDS	PF00005:ABC transporter	ABC_tran
AT4G26120	291.099005125187	52.5615477939248	2.46670638025387	2.53131613405314e-07	8.30216362655024e-06	-	4	13236253	13238818	+	2329	protein_coding	PF11900:Domain of unknown function (DUF3420)|PF00651:BTB/POZ domain|PF12313:NPR1/NIM1 like defence protein C terminal	BTB
AT5G64310	5516.37076851865	1185.15622867249	2.21852653286167	2.55249001378952e-07	8.36018830164514e-06	AGP1	5	25721733	25722678	+	946	protein_coding	-	-
AT4G12490	388.132835898658	1841.62830452857	-2.24598181056135	2.55894298141965e-07	8.36990505421295e-06	-	4	7409621	7410406	-	786	protein_coding	PF14547:Hydrophobic seed protein	-
AT5G57785	136.815212912186	679.147140326368	-2.31041235497959	2.63956953472352e-07	8.61491974258425e-06	-	5	23408404	23409715	-	1312	protein_coding	-	-
AT1G21250	3871.64734492422	828.579559501184	2.22406982063807	2.64102837826641e-07	8.61491974258425e-06	WAK1	1	7439171	7442113	+	2770	protein_coding	PF07714:Protein tyrosine kinase|PF07645:Calcium-binding EGF domain|PF13947:Wall-associated receptor kinase galacturonan-binding	Pkinase_Tyr
AT5G08410	435.679412902345	2053.9253965583	-2.23670899181392	2.64761734600196e-07	8.62469433416759e-06	FTRA2	5	2709787	2710598	-	812	protein_coding	PF02941:Ferredoxin thioredoxin reductase variable alpha chain	-
AT4G28405	44.6330673994344	2.06375968778775	4.35580810644079	2.67252119630883e-07	8.69402288360197e-06	-	4	14050579	14050817	-	239	protein_coding	-	-
AT3G63380	474.492945127387	92.7537156204396	2.35339473209029	2.69480676759137e-07	8.75465776405055e-06	ACA12	3	23406484	23410360	-	3877	protein_coding	PF00689:Cation transporting ATPase, C-terminus|PF00122:E1-E2 ATPase|PF00690:Cation transporter/ATPase, N-terminus|PF00702:haloacid dehalogenase-like hydrolase	Cation_ATPase_C
AT5G45070	574.437790542338	114.395652245898	2.32689582084784	2.81868149967077e-07	9.14471695190485e-06	PP2A8	5	18187630	18189523	-	1495	protein_coding	PF14299:Phloem protein 2|PF01582:TIR domain	TIR
AT1G07135	6020.94668607657	1302.6410271802	2.20844576940995	2.83584678918443e-07	9.16451152302616e-06	-	1	2189877	2190784	-	908	protein_coding	-	-
AT3G16050	675.352974200868	137.068157285123	2.29973289263416	2.83595839415289e-07	9.16451152302616e-06	PDX12	3	5443950	5445329	-	1380	protein_coding	PF01680:SOR/SNZ family	-
AT3G25790	38.8110362726984	224.66647214779	-2.52930221120248	2.83623461413214e-07	9.16451152302616e-06	HHO1	3	9413052	9415240	+	1651	protein_coding	PF00249:Myb-like DNA-binding domain	Myb_DNA-binding
AT3G47420	3407.82563607964	731.706129140999	2.21932793487732	2.8593972759288e-07	9.22693680114229e-06	ATPS3	3	17472297	17475274	-	2800	protein_coding	PF07690:Major Facilitator Superfamily	MFS_1
AT2G34600	56.2771289372645	4.12486725784958	3.73122220531222	2.88451394105576e-07	9.29549136870693e-06	TIFY 5B	2	14573030	14573952	+	823	protein_coding	PF06200:tify domain	Zim
AT5G66270	269.751562310995	48.4392742283789	2.47442307634939	2.90311693155469e-07	9.34289963709987e-06	-	5	26473086	26475839	-	2044	protein_coding	-	-
AT2G30600	826.725749621551	3834.74760539608	-2.21347458680992	2.9862883105274e-07	9.59769876293733e-06	-	2	13036814	13041684	+	3328	protein_coding	PF07707:BTB And C-terminal Kelch|PF00651:BTB/POZ domain|PF00754:F5/8 type C domain|PF12248:Farnesoic acid 0-methyl transferase	BTB
AT5G39660	1080.95438516676	225.697040557374	2.25923421059903	3.01877471599594e-07	9.68913681572602e-06	CDF2	5	15878698	15881537	+	2421	protein_coding	PF02701:Dof domain, zinc finger	zf-Dof
AT5G65300	484.196328181058	95.8454208517279	2.33534936492903	3.16418423110037e-07	1.01422877196606e-05	-	5	26095143	26096114	-	972	protein_coding	-	-
AT1G29510	55.306790502479	295.775692387941	-2.41625140149837	3.18367012047071e-07	1.01911403003014e-05	SAUR67	1	10322423	10323239	+	817	protein_coding	PF02519:Auxin responsive protein	Auxin_inducible
AT5G24780	47.5440828588202	259.705798068124	-2.44635838299567	3.22644433009397e-07	1.03143109822764e-05	VSP1	5	8507590	8509201	-	1338	protein_coding	PF03767:HAD superfamily, subfamily IIIB (Acid phosphatase)	-
AT5G09570	170.777054262478	27.8279072534465	2.61225507899694	3.29658350723987e-07	1.05245181970498e-05	-	5	2970498	2972222	+	907	protein_coding	PF06747:CHCH domain	-
AT2G24720	37.840697718624	1.03320520636795	5.03818536496899	3.45318342067585e-07	1.10098310177405e-05	GLR2.2	2	10522548	10526059	-	3217	protein_coding	PF00497:Bacterial extracellular solute-binding proteins, family 3|PF00060:Ligand-gated ion channel|PF01094:Receptor family ligand binding region	ANF_receptor
AT2G23210	31.0483274780095	1.38777878078145e-17	7.96300714954965	3.47842130366527e-07	1.10316959918621e-05	-	2	9881260	9883397	-	2010	protein_coding	PF00201:UDP-glucoronosyl and UDP-glucosyl transferase	UDPGT
AT2G32130	31.0483274780095	1.38777878078145e-17	7.96300714954965	3.47842130366527e-07	1.10316959918621e-05	-	2	13654805	13655525	-	721	protein_coding	PF04859:Plant protein of unknown function (DUF641)	-
AT3G12230	31.0483274780095	1.38777878078145e-17	7.96300714954965	3.47842130366527e-07	1.10316959918621e-05	SCPL14	3	3899364	3901879	-	1375	protein_coding	PF00450:Serine carboxypeptidase	Peptidase_S10
AT4G10020	1.38777878078145e-17	30.9196121241465	-7.95680330714095	3.47842130366527e-07	1.10316959918621e-05	HSD5	4	6268273	6270434	+	1515	protein_coding	PF00106:short chain dehydrogenase	adh_short
AT3G44350	43.6627288990735	2.06375968778775	4.32418873511342	3.56322625527836e-07	1.12708742999635e-05	anac061	3	16022575	16024519	-	1250	protein_coding	PF02365:No apical meristem (NAM) protein	NAM
AT5G41280	43.6627288990735	2.06375968778775	4.32418873511342	3.56322625527836e-07	1.12708742999635e-05	CRRSP57	5	16509507	16511078	+	1235	protein_coding	PF01657:Salt stress response/antifungal	-
AT3G21351	361.933701614169	70.0812106237365	2.36661648512963	3.59914805444451e-07	1.13695192751452e-05	-	3	7518784	7519477	+	596	protein_coding	-	-
AT4G17100	110.616077870547	543.112110442707	-2.29435293838097	3.66884780729424e-07	1.15621539620747e-05	-	4	9609910	9612655	-	1733	protein_coding	PF09412:Endoribonuclease XendoU	-
AT2G16660	735.513949055115	3369.96125343983	-2.19570986273531	3.66976062941559e-07	1.15621539620747e-05	-	2	7218654	7221890	-	3118	protein_coding	PF06813:Nodulin-like	-
AT1G18265	22.3152785221118	142.2209993388	-2.66505571517603	3.68004160892742e-07	1.15793497964783e-05	-	1	6282233	6283348	-	1116	protein_coding	PF04576:Zein-binding	-
AT2G19590	1507.90323863011	323.601039429314	2.21983210396381	3.80512622820603e-07	1.19572605349176e-05	ACO1	2	8475276	8477733	-	2358	protein_coding	PF14226:non-haem dioxygenase in morphine synthesis N-terminal|PF03171:2OG-Fe(II) oxygenase superfamily	2OG-FeII_Oxy
AT5G37770	3853.2109171669	844.038085622094	2.1905196911457	3.82636513991688e-07	1.20010787283207e-05	CML24	5	14997514	14999619	-	2008	protein_coding	PF13499:EF-hand domain pair	-
AT5G54165	123.230476266084	17.5222258348693	2.80555105802418	3.82906793814296e-07	1.20010787283207e-05	-	5	21984569	21984964	+	396	protein_coding	-	-
AT5G62490	4.84915225445754	59.7755265810619	-3.58926324130041	3.89740252849631e-07	1.2199327236524e-05	HVA22B	5	25090091	25091559	+	833	protein_coding	PF03134:TB2/DP1, HVA22 family	TB2_DP1_HVA22
AT1G76960	124.200814600654	603.915646529298	-2.28048528526158	3.91227218528024e-07	1.22299258625271e-05	-	1	28920317	28920976	-	548	protein_coding	-	-
AT2G20800	74.7135586150368	8.24712070165232	3.1606169687071	3.99332639989049e-07	1.24586506746879e-05	NDB4	2	8953057	8955831	-	2076	protein_coding	PF07992:Pyridine nucleotide-disulphide oxidoreductase	Pyr_redox_2
AT5G64905	209.590586952839	37.1030221206276	2.49409131783094	3.99798624209784e-07	1.24586506746879e-05	PEP3	5	25939562	25940080	+	519	protein_coding	-	-
AT5G01900	65.0101746937323	6.18599086549904	3.36815529742099	4.002530527157e-07	1.24586506746879e-05	WRKY62	5	350925	352095	-	1085	protein_coding	PF03106:WRKY DNA -binding domain	WRKY
AT1G29450	30.0779888075581	178.290893703988	-2.56234312229228	4.00619723461306e-07	1.24586506746879e-05	SAUR64	1	10305553	10306595	-	898	protein_coding	PF02519:Auxin responsive protein	Auxin_inducible
AT4G14370	204.738895377779	36.0724537706941	2.50082701260917	4.1326489141952e-07	1.28352697454073e-05	-	4	8279634	8283535	-	3611	protein_coding	PF07725:Leucine Rich Repeat|PF01582:TIR domain|PF00931:NB-ARC domain	TIR
AT5G25440	578.319143760914	118.517925889593	2.28558943556224	4.18454151052044e-07	1.29678456362389e-05	-	5	8854507	8856809	-	1554	protein_coding	PF07714:Protein tyrosine kinase	Pkinase_Tyr
AT3G25640	24.2559562842896	150.465546623935	-2.6266348793973	4.18613810733303e-07	1.29678456362389e-05	-	3	9333662	9334889	+	1228	protein_coding	PF04759:Protein of unknown function, DUF617	-
AT2G31865	516.217492251946	105.120536547941	2.29461191854857	4.19416103778044e-07	1.29759559529681e-05	PARG2	2	13546544	13549571	-	2013	protein_coding	PF05028:Poly (ADP-ribose) glycohydrolase (PARG)	-
AT1G51620	135.844874582811	20.6139298836289	2.71308163809832	4.26618140728289e-07	1.31817867729791e-05	-	1	19140130	19141926	+	1483	protein_coding	PF00069:Protein kinase domain	Pkinase
AT5G62470	1169.25517077846	250.430682384367	2.22255892803026	4.27933376171655e-07	1.32054299423253e-05	MYB96	5	25078991	25081141	-	1789	protein_coding	PF00249:Myb-like DNA-binding domain	Myb_DNA-binding
AT1G19380	1710.70394399869	372.03775464101	2.20070212294158	4.32683414682891e-07	1.33348696016776e-05	-	1	6697874	6698858	+	895	protein_coding	PF06708:Protein of unknown function (DUF1195)	-
AT3G07600	88.298295806879	11.3388202757182	2.9477086262213	4.3860122258618e-07	1.34999207074987e-05	HIPP16	3	2424117	2425022	-	804	protein_coding	-	-
AT2G45220	2095.92825034428	458.605500957959	2.19196652704317	4.47997643744361e-07	1.37714819859342e-05	PME17	2	18644061	18646606	-	1968	protein_coding	PF01095:Pectinesterase|PF04043:Plant invertase/pectin methylesterase inhibitor	-
AT1G60110	45.6034058925851	244.247271928135	-2.41782571542909	4.65273746168576e-07	1.42842609949043e-05	-	1	22168424	22170803	+	2029	protein_coding	PF01419:Jacalin-like lectin domain	-
AT1G08757	126.141491268447	18.552793795318	2.75730596332702	4.65895583414892e-07	1.42850845039907e-05	-	1	24339371	24340154	+	784	lncRNA	-	-
AT1G02930	12436.8235454225	2784.59839775865	2.15902825581463	4.70821346550217e-07	1.44177026632367e-05	GSTF6	1	661088	662475	-	1186	protein_coding	PF00043:Glutathione S-transferase, C-terminal domain|PF02798:Glutathione S-transferase, N-terminal domain	GST_N
AT5G62730	1.93809879550893	43.2864323149295	-4.39334133580592	4.76601978759532e-07	1.45761277784189e-05	NPF4.7	5	25197461	25200386	+	2257	protein_coding	PF00854:POT family	-
AT5G65350	305.654079759754	58.7449581801108	2.37696175878508	4.8657206702552e-07	1.48621147393749e-05	HTR11	5	26119211	26119825	-	615	protein_coding	PF00125:Core histone H2A/H2B/H3/H4	Histone
AT1G06120	5.81949696559584	63.8978001917961	-3.42829936478536	4.94726630093589e-07	1.50919910232362e-05	-	1	1855910	1857718	+	1155	protein_coding	PF00487:Fatty acid desaturase	-
AT5G09640	1.38777878078145e-17	29.8890438217011	-7.90809392780442	5.0595218962404e-07	1.54148479295608e-05	SCPL19	5	2988314	2991156	+	1647	protein_coding	PF00450:Serine carboxypeptidase	Peptidase_S10
AT3G12320	1945.52581336092	428.719017112614	2.18173851461262	5.11273248750854e-07	1.55572219974785e-05	LNK3	3	3923515	3925502	+	1647	protein_coding	-	-
AT3G10815	183.391452411858	31.9501804369468	2.51651691451632	5.19300999911804e-07	1.57615403361347e-05	-	3	3384807	3386533	-	1052	protein_coding	PF13639:Ring finger domain|PF14369:zinc-ribbon	-
AT1G02390	183.391452411858	31.9501804369468	2.51651691451632	5.19300999911804e-07	1.57615403361347e-05	GPAT2	1	480650	483373	+	2074	protein_coding	PF01553:Acyltransferase	Acyltransferase
AT1G43910	973.246833476688	210.238514412443	2.21012806174452	5.31754492488065e-07	1.61097024687707e-05	-	1	16655884	16657686	-	1652	protein_coding	PF00004:ATPase family associated with various cellular activities (AAA)|PF14363:Domain associated at C-terminal with AAA	AAA
AT1G77520	21.3449395765185	133.976452052759	-2.64274230037441	5.32114047723057e-07	1.61097024687707e-05	-	1	29130375	29132272	+	1593	protein_coding	PF08100:Dimerisation domain|PF00891:O-methyltransferase	-
AT2G36750	9.70086485865204	83.478599930847	-3.08850225636103	5.38136946374986e-07	1.62715262072679e-05	UGT73C1	2	15410376	15412064	-	1689	protein_coding	PF00201:UDP-glucoronosyl and UDP-glucosyl transferase	UDPGT
AT4G35180	169.806715942077	28.8584755309494	2.55180352380844	5.42140300927852e-07	1.63719551505357e-05	LHT7	4	16737835	16740601	-	2424	protein_coding	PF01490:Transmembrane amino acid transporter protein	Aa_trans
AT1G33970	337.675243929429	1532.45778215151	-2.18170989174435	5.46180361343461e-07	1.64732388381078e-05	IAN9	1	12349304	12351318	-	1775	protein_coding	PF04548:AIG1 family	-
AT3G27690	3728.0372760775	16482.9136752631	-2.14444449913712	5.47501276953594e-07	1.6488948793054e-05	LHCB2.4	3	10255906	10257489	+	1465	protein_coding	PF00504:Chlorophyll A-B binding protein	-
AT4G32800	471.581930211099	96.8759892622659	2.28186575992432	5.48074855750463e-07	1.6488948793054e-05	ERF043	4	15819489	15820879	+	1391	protein_coding	PF00847:AP2 domain	AP2
AT5G19550	9804.2957294285	2215.72463659941	2.14557446923676	5.54443225191704e-07	1.66596657702158e-05	ASP2	5	6597971	6601971	+	1822	protein_coding	PF00155:Aminotransferase class I and II	Aminotran_1_2
AT2G21660	12494.0735052985	55094.1896446794	-2.14064474502074	5.57855030037082e-07	1.67412294514128e-05	RBG7	2	9265084	9266557	-	1165	protein_coding	PF00076:RNA recognition motif. (a.k.a. RRM, RBD, or RNP domain)	RRM_1
AT1G65481	77.6245737525412	9.27768678373468	3.0481382055598	5.60704916499534e-07	1.67847925627442e-05	-	1	24340736	24341919	-	987	protein_coding	-	-
AT3G49130	77.6245737525412	9.27768678373468	3.0481382055598	5.60704916499534e-07	1.67847925627442e-05	-	3	18210453	18211708	+	924	protein_coding	PF01805:Surp module	-
AT4G32810	52.395775172819	272.072618978776	-2.37361353932169	5.66436949747075e-07	1.69352656158503e-05	CCD8	4	15828228	15831492	+	2104	protein_coding	PF03055:Retinal pigment epithelial membrane protein	RPE65
AT1G54040	28.1373114037663	164.893504370556	-2.54552888852535	5.67381216641001e-07	1.69423983197975e-05	ESP	1	20170715	20173949	-	1857	protein_coding	PF01344:Kelch motif|PF13964:Kelch motif	Kelch_1
AT1G51610	236.760059729673	1086.2216615065	-2.19720716437177	5.84259284226627e-07	1.74247166406371e-05	MTPC4	1	19136214	19139989	+	2153	protein_coding	PF01545:Cation efflux family	-
AT4G01540	447.323472571737	91.7231472101353	2.28444794341006	5.85478581341256e-07	1.74394166015395e-05	NAC68	4	670483	672789	-	1770	protein_coding	PF02365:No apical meristem (NAM) protein	NAM
AT4G26950	124.200814600654	18.552793795318	2.73496045558991	5.90178519598637e-07	1.75576281270435e-05	-	4	13533391	13534498	-	1108	protein_coding	PF04520:Senescence regulator	-
AT3G48360	353.200656849351	1593.26131821944	-2.17301338631112	6.01612722313452e-07	1.78756413827987e-05	BT2	3	17907767	17910738	-	2623	protein_coding	PF00651:BTB/POZ domain|PF02135:TAZ zinc finger	BTB
AT1G56240	63.0694978806357	6.18599086549904	3.32451906510207	6.12511869421868e-07	1.81769900631399e-05	PP2B13	1	21056099	21057577	-	1275	protein_coding	PF14299:Phloem protein 2	-
AT4G23496	4.84915225445754	57.7143897799675	-3.53874464183693	6.14415210397037e-07	1.82109634212495e-05	SP1L5	4	12257513	12258670	-	1074	protein_coding	-	-
AT3G62750	620.04369085544	2759.86475596923	-2.15392329759464	6.16863392845863e-07	1.82609819179328e-05	BGLU8	3	23214247	23217084	+	2346	protein_coding	PF00232:Glycosyl hydrolase family 1	Glyco_hydro_1
AT5G50950	222.204985036291	1016.1430097628	-2.19248700004436	6.22583512666981e-07	1.84076169607252e-05	FUM2	5	20729431	20733941	+	2552	protein_coding	PF00206:Lyase|PF10415:Fumarase C C-terminus	-
AT5G26220	36.8703591534109	204.05510395373	-2.46431246120131	6.236915576097e-07	1.84176960825261e-05	GGCT2;1	5	9162969	9164884	-	1220	protein_coding	PF04752:ChaC-like protein	ChaC
AT2G20142	269.751562310995	51.5309794002652	2.38537846838213	6.34939789989727e-07	1.87185771442922e-05	-	2	8695374	8696643	+	1032	protein_coding	PF01582:TIR domain	TIR
AT1G75000	292.069343434426	56.6838213806984	2.36281979244766	6.35439868901955e-07	1.87185771442922e-05	-	1	28163344	28164814	+	1380	protein_coding	PF01151:GNS1/SUR4 family	ELO
AT5G21960	41.7220518749629	2.06375968778775	4.2587918383984	6.39567536952397e-07	1.88170801803347e-05	ERF016	5	7258037	7259568	-	1532	protein_coding	PF00847:AP2 domain	AP2
AT1G69920	242.582089602252	45.3475690732382	2.41624526473858	6.57221444544638e-07	1.9312818164783e-05	GSTU12	1	26334250	26335630	-	1003	protein_coding	PF13417:Glutathione S-transferase, N-terminal domain	-
AT3G53980	300.802388215829	1357.26115280164	-2.17332945352087	6.59759433642435e-07	1.9363697411843e-05	-	3	19987562	19988463	-	803	protein_coding	PF14368:Probable lipid transfer	-
AT3G50970	354.170995156643	1586.04733936394	-2.16251019740415	6.74626329124069e-07	1.97758594744941e-05	XERO2	3	18940643	18941611	+	969	protein_coding	PF00257:Dehydrin	-
AT1G78340	621.984367464275	132.945883641946	2.22500727972987	6.90492498770939e-07	2.02162730615765e-05	GSTU22	1	29472845	29474003	-	1064	protein_coding	PF13410:Glutathione S-transferase, C-terminal domain|PF02798:Glutathione S-transferase, N-terminal domain	GST_N
AT3G07195	703.492785021246	151.496115034509	2.21435113723566	7.02067085777591e-07	2.05301176557228e-05	-	3	2288732	2290515	+	1206	protein_coding	-	-
AT4G21840	117.408446248588	17.5222258348693	2.73580206474872	7.05671778961575e-07	2.06104234419824e-05	MSRB8	4	11586980	11588373	-	878	protein_coding	PF01641:SelR domain	-
AT5G63800	676.323312505065	2975.25355321856	-2.13701517815923	7.25658805488213e-07	2.11684284351896e-05	BGAL6	5	25530055	25535889	+	2636	protein_coding	PF01301:Glycosyl hydrolases family 35	-
AT5G43570	29.1076501167533	1.38777878078145e-17	7.87028315363382	7.40189314449984e-07	2.15138802195099e-05	-	5	17506400	17507641	+	581	protein_coding	PF00280:Potato inhibitor I family	-
novel.42	29.1076501167533	1.38777878078145e-17	7.87028315363382	7.40189314449984e-07	2.15138802195099e-05	-	2	10270895	10273641	-	726	-	PF08263:Leucine rich repeat N-terminal domain	LRRNT_2
AT3G03341	1.38777878078145e-17	28.8584755309494	-7.85768234655834	7.40189314449984e-07	2.15138802195099e-05	-	3	790130	790693	-	564	protein_coding	-	-
AT5G63130	523.009860387077	111.303947013157	2.23109940795527	7.58902463422601e-07	2.20250486976191e-05	-	5	25322975	25324739	+	1676	protein_coding	PF00564:PB1 domain	-
AT2G46495	62.0991594698317	6.18599086549904	3.30219581821384	7.59610976409056e-07	2.20250486976191e-05	ATL21A	2	19083910	19085776	-	1415	protein_coding	PF13947:Wall-associated receptor kinase galacturonan-binding|PF13639:Ring finger domain	-
AT2G36145	187.272805683198	850.221496070432	-2.18192361792463	7.8777989496076e-07	2.28142578024342e-05	-	2	15168533	15169514	+	740	protein_coding	-	-
AT5G05200	938.314654547286	4072.80890761713	-2.11772786249442	8.15658129963281e-07	2.35931570893475e-05	-	5	1544007	1547207	-	1947	protein_coding	PF03109:ABC1 family	ABC1
AT2G18800	28.1373114037663	160.771230728976	-2.50903102121118	8.19625518323272e-07	2.36793856124009e-05	XTH21	2	8144881	8146477	+	1196	protein_coding	PF06955:Xyloglucan endo-transglycosylase (XET) C-terminus|PF00722:Glycosyl hydrolases family 16	-
AT1G23710	2344.33485593655	534.867563176385	2.13167338251736	8.23397674020639e-07	2.37597732666917e-05	-	1	8385188	8386522	+	1335	protein_coding	PF07816:Protein of unknown function (DUF1645)	-
AT5G57220	713.196168062144	155.61838867665	2.19541000576026	8.44576205863801e-07	2.43416393161802e-05	CYP81F2	5	23187840	23189902	+	1768	protein_coding	PF00067:Cytochrome P450	p450
AT1G72920	1112.00521087709	248.369545565659	2.16205795861223	8.53010742595809e-07	2.45552540866189e-05	-	1	27437899	27439209	+	1217	protein_coding	PF01582:TIR domain	TIR
AT3G53040	1.93809879550893	41.2252955683041	-4.32315961803338	8.61119886726993e-07	2.47590014856786e-05	-	3	19664629	19666497	-	1700	protein_coding	PF02987:Late embryogenesis abundant protein	-
AT5G25930	981.979878208795	218.483061690057	2.16755132198058	8.69220794932615e-07	2.49620249339022e-05	-	5	9050660	9054143	+	3403	protein_coding	PF13855:Leucine rich repeat|PF00069:Protein kinase domain|PF08263:Leucine rich repeat N-terminal domain	Pkinase
AT3G05640	65.9805130962494	324.631607838178	-2.29645162107611	9.08780630888928e-07	2.60669120506349e-05	-	3	1640350	1643253	-	1780	protein_coding	PF00481:Protein phosphatase 2C	PP2C
AT1G02580	34.929681986341	1.03320520636795	4.92310372144961	9.26661517076719e-07	2.65164358784003e-05	MEA	1	544733	549202	+	2414	protein_coding	PF00856:SET domain	SET
AT3G13403	0.967751070470234	35.0418854266389	-5.00473641422332	9.26661517076719e-07	2.65164358784003e-05	-	3	4358537	4358826	-	174	protein_coding	-	-
AT4G16000	29.1076501167533	163.862935960184	-2.48779361364695	9.29236930624915e-07	2.6558476464813e-05	-	4	9063759	9064786	-	1028	protein_coding	-	-
AT1G19025	318.268477769961	64.9283685959646	2.29118412551378	9.4006010645416e-07	2.68358656786581e-05	-	1	6568674	6570939	+	2111	protein_coding	PF07522:DNA repair metallo-beta-lactamase	-
AT3G47720	45.6034058925851	3.09431044108961	3.82953729805611	9.57367076120477e-07	2.72974688402618e-05	SRO4	3	17592558	17594132	+	1245	protein_coding	PF12174:RCD1-SRO-TAF4 (RST) plant domain	-
AT1G28660	1804.82675940549	414.291059393421	2.12281951023514	9.76039980598486e-07	2.77968776443754e-05	-	1	10071609	10073549	-	1577	protein_coding	PF00657:GDSL-like Lipase/Acylhydrolase	Lipase_GDSL
AT1G74590	738.424963967134	163.862935960184	2.17113359538981	1.00858715355037e-06	2.86897634863001e-05	GSTU10	1	28023627	28024860	-	1153	protein_coding	PF02798:Glutathione S-transferase, N-terminal domain	GST_N
AT1G57630	149.429611164937	25.7667707457535	2.53027614037559	1.01759569271088e-06	2.89117602255655e-05	-	1	21345445	21346157	+	713	protein_coding	PF01582:TIR domain	TIR
AT4G29180	18.4339224117018	115.42622065682	-2.63812465277664	1.02493135439073e-06	2.90857588134903e-05	RHS16	4	14385471	14389775	+	3193	protein_coding	PF07714:Protein tyrosine kinase|PF12819:Carbohydrate-binding protein of the ER|PF13855:Leucine rich repeat	Pkinase_Tyr
AT1G79680	69.8618666817961	8.24712070165232	3.06392267728845	1.03408424067216e-06	2.93108553129364e-05	WAKL10	1	29979973	29982819	-	2595	protein_coding	PF00069:Protein kinase domain|PF13947:Wall-associated receptor kinase galacturonan-binding|PF08488:Wall-associated kinase	Pkinase
AT2G15090	464.789562072743	2010.64152342615	-2.11269864273208	1.07320870061512e-06	3.03839557598677e-05	KCS8	2	6542166	6544118	+	1953	protein_coding	PF08541:3-Oxoacyl-[acyl-carrier-protein (ACP)] synthase III C terminal|PF08392:FAE1/Type III polyketide synthase-like protein	-
AT3G45660	158.162656081668	27.8279072534465	2.50163573034329	1.08336886077878e-06	3.06354765719399e-05	-	3	16761716	16764439	+	2076	protein_coding	PF00854:POT family	-
AT1G48990	1.38777878078145e-17	27.8279072534465	-7.80544527125669	1.08933521749243e-06	3.07317977691636e-05	-	1	18121434	18122155	+	722	protein_coding	PF01277:Oleosin	-
AT5G50770	1.38777878078145e-17	27.8279072534465	-7.80544527125669	1.08933521749243e-06	3.07317977691636e-05	HSD6	5	20646680	20648725	-	1168	protein_coding	PF00106:short chain dehydrogenase	adh_short
AT4G15680	20.3746005808154	123.670767944166	-2.59409159653282	1.12331366816548e-06	3.16253310751569e-05	GRXS4	4	8931617	8932317	+	701	protein_coding	PF00462:Glutaredoxin	-
AT1G08890	142.637242881416	641.016109224338	-2.16699698982954	1.12364242782026e-06	3.16253310751569e-05	SUGTL4	1	2848149	2852270	+	1874	protein_coding	PF00083:Sugar (and other) transporter	Sugar_tr
AT1G20310	73.743220232306	9.27768678373468	2.97425963656087	1.15971228083364e-06	3.25380772432759e-05	-	1	7032070	7033329	+	1260	protein_coding	-	-
AT3G47570	723.869889406793	161.801799139394	2.16066588333542	1.15977801181683e-06	3.25380772432759e-05	-	3	17527507	17531041	+	3430	protein_coding	PF08263:Leucine rich repeat N-terminal domain|PF00069:Protein kinase domain	Pkinase
AT2G19900	13.5822254515097	91.7231472101353	-2.74401468001282	1.1601380423294e-06	3.25380772432759e-05	NADP-ME1	2	8591808	8595559	-	2226	protein_coding	PF00390:Malic enzyme, N-terminal domain|PF03949:Malic enzyme, NAD binding domain	Malic_M
AT5G41290	39.7813748163519	2.06375968778775	4.19028918154021	1.16336643760016e-06	3.25525657737817e-05	CRRSP58	5	16512154	16513671	+	1207	protein_coding	PF01657:Salt stress response/antifungal	-
AT1G64795	1.93809879550893	40.194727200122	-4.28674551969883	1.16336643760016e-06	3.25525657737817e-05	-	1	24082579	24082848	+	201	protein_coding	-	-
AT1G28330	1544.77609415256	6533.80626563351	-2.08043395508368	1.16943542712884e-06	3.26842907270188e-05	DRM1	1	9933786	9935440	-	1564	protein_coding	PF05564:Dormancy/auxin associated protein	-
AT2G30040	845.162177393384	190.657714624937	2.14753502406995	1.18584409911093e-06	3.31043548040177e-05	MAPKKK14	2	12821569	12823169	+	1601	protein_coding	PF00069:Protein kinase domain	Pkinase
AT3G02850	28.1373114037663	157.679525497627	-2.48103861227753	1.18966431392932e-06	3.31339453002496e-05	SKOR	3	619678	623739	-	2833	protein_coding	PF12796:Ankyrin repeats (3 copies)|PF00520:Ion transport protein|PF00027:Cyclic nucleotide-binding domain|PF11834:KHA, dimerisation domain of potassium ion channel	Ion_trans
AT2G43870	28.1373114037663	157.679525497627	-2.48103861227753	1.18966431392932e-06	3.31339453002496e-05	-	2	18166336	18168381	-	1551	protein_coding	PF00295:Glycosyl hydrolases family 28	-
AT2G30760	55.306790502479	5.15542790304409	3.39277241687387	1.23400904208356e-06	3.42799133453505e-05	-	2	13105770	13108221	-	279	protein_coding	-	-
AT5G15290	4.84915225445754	55.6532529823762	-3.48639264764006	1.23400904208356e-06	3.42799133453505e-05	CASP5	5	4967011	4968092	+	893	protein_coding	PF04535:Domain of unknown function (DUF588)	-
AT5G12340	96.0610026639501	13.3999548753602	2.83051940651557	1.23652136608937e-06	3.42799133453505e-05	-	5	3992623	3993767	-	1145	protein_coding	PF14009:Domain of unknown function (DUF4228)	-
AT1G52690	14.5525650801768	95.8454208517279	-2.70869677278639	1.23652136608937e-06	3.42799133453505e-05	LEA7	1	19619724	19621534	+	904	protein_coding	-	-
AT1G29910	28384.3335549043	119017.256279886	-2.06799899780482	1.24227286668623e-06	3.43996389658627e-05	LHCB1.1	1	10472280	10473502	-	1223	protein_coding	PF00504:Chlorophyll A-B binding protein	-
AT1G29500	33.9593433826639	182.413167344535	-2.42089308317391	1.25555132031683e-06	3.47272766107909e-05	SAUR66	1	10321011	10321978	+	968	protein_coding	PF02519:Auxin responsive protein	Auxin_inducible
AT5G45090	49.4847598006267	4.12486725784958	3.5461051185043	1.27051567953627e-06	3.51007369784887e-05	PP2A7	5	18202617	18205000	-	1299	protein_coding	PF14299:Phloem protein 2|PF01582:TIR domain	TIR
AT2G04032	9.70086485865204	78.3257578853946	-2.99672161105322	1.27662869754866e-06	3.52290824951129e-05	ZIP7	2	1289832	1291444	+	1403	protein_coding	PF02535:ZIP Zinc transporter	-
AT5G07550	0.967751070470234	34.0113170891335	-4.96182301998839	1.29886401554945e-06	3.58015238637327e-05	GRP19	5	2388225	2389249	-	735	protein_coding	PF01277:Oleosin	-
AT4G12480	2837.26671389336	11882.4563025098	-2.06620948133652	1.31792850011426e-06	3.62853525581917e-05	EARLI1	4	7406065	7406994	-	930	protein_coding	PF14547:Hydrophobic seed protein	-
AT3G27170	863.598605164574	196.841125084658	2.13264540223675	1.32691694420479e-06	3.6490975940972e-05	CLC-B	3	10023931	10027198	+	2836	protein_coding	PF00654:Voltage gated chloride channel	Voltage_CLC
AT4G17490	2124.06806113437	498.797668885086	2.09003598178383	1.33732667403515e-06	3.67351702405445e-05	ERF6	4	9752824	9754161	-	1338	protein_coding	PF00847:AP2 domain	AP2
AT2G44798	81.5059272464301	11.3388202757182	2.83240127315262	1.38477015838789e-06	3.79949279572302e-05	-	2	18466053	18471304	-	4620	lncRNA	PF03171:2OG-Fe(II) oxygenase superfamily	2OG-FeII_Oxy
AT4G13830	606.458954593091	2559.93448483773	-2.07739084195826	1.42604608000057e-06	3.90827788683262e-05	ATJ20	4	8010967	8012880	+	1914	protein_coding	PF00226:DnaJ domain	DnaJ
AT1G21680	820.903719798727	3447.25388403131	-2.06998991178675	1.46869239007623e-06	4.0205663513056e-05	-	1	7612834	7615374	+	2541	protein_coding	PF07676:WD40-like Beta Propeller Repeat	PD40
AT4G00050	1023.70442526096	237.033293062109	2.11007248662643	1.47740563302774e-06	4.03981257832914e-05	UNE10	4	17639	20183	+	1886	protein_coding	PF00010:Helix-loop-helix DNA-binding domain	HLH
AT1G02360	1034.37814659958	240.124998290463	2.1063488016881	1.50982988134752e-06	4.12377654054507e-05	-	1	471883	473336	-	1294	protein_coding	PF00182:Chitinase class I	-
AT2G32140	129.052506266912	21.6444979943272	2.56917549839974	1.51474972245172e-06	4.13251265188875e-05	-	2	13655627	13657369	-	1485	protein_coding	PF01582:TIR domain	TIR
AT3G02550	2156.08922513678	511.164489785181	2.07629725154037	1.5243494837097e-06	4.14964649113756e-05	LBD41	3	536500	538126	-	1515	protein_coding	PF03195:Lateral organ boundaries (LOB) domain	-
AT2G41730	470.611591905649	104.08996813713	2.17540115124061	1.52448692318533e-06	4.14964649113756e-05	-	2	17409370	17410334	+	965	protein_coding	-	-
AT2G41250	2894.51667377322	689.452824407812	2.06960616623544	1.53881356549887e-06	4.18389989586602e-05	-	2	17200657	17202848	-	1375	protein_coding	PF13419:Haloacid dehalogenase-like hydrolase	-
novel.41	216.382955153614	43.2864323149295	2.31837623137715	1.56034430860605e-06	4.2357017856574e-05	-	2	10267928	10270659	-	2732	-	PF12799:Leucine Rich repeats (2 copies)|PF13855:Leucine rich repeat|PF08263:Leucine rich repeat N-terminal domain	LRRNT_2
AT3G49710	241.61175129033	48.4392742283789	2.31556172243395	1.56278338547796e-06	4.2357017856574e-05	PCMP-H79	3	18437845	18440010	+	2166	protein_coding	PF13041:PPR repeat family|PF14432:DYW family of nucleic acid deaminases	-
AT5G40180	4.84915225445754	54.6226845850805	-3.45948657592551	1.5631588562531e-06	4.2357017856574e-05	-	5	16067868	16068751	+	795	protein_coding	-	-
AT3G48450	274.603253861623	56.6838213806984	2.27389759521822	1.5886151284386e-06	4.29982773433528e-05	-	3	17943933	17945138	-	919	protein_coding	-	-
AT3G23080	304.68374145104	1295.42704832451	-2.08757638328397	1.60501592029037e-06	4.3366407796106e-05	-	3	8207287	8209329	-	1710	protein_coding	PF01852:START domain	START
AT2G08895	27.1669726665336	1.38777878078145e-17	7.7711878208758	1.61305407205609e-06	4.3366407796106e-05	-	2	15880560	15880874	-	218	lncRNA	-	-
AT3G09590	27.1669726665336	1.38777878078145e-17	7.7711878208758	1.61305407205609e-06	4.3366407796106e-05	-	3	2944938	2945513	+	576	protein_coding	PF00188:Cysteine-rich secretory protein family	SCP
AT2G31590	27.1669726665336	1.38777878078145e-17	7.7711878208758	1.61305407205609e-06	4.3366407796106e-05	-	2	13446829	13448133	-	723	protein_coding	-	-
AT4G10260	27.1669726665336	1.38777878078145e-17	7.7711878208758	1.61305407205609e-06	4.3366407796106e-05	-	4	6371377	6372789	-	1103	protein_coding	PF00294:pfkB family carbohydrate kinase	PfkB
AT2G33520	1.38777878078145e-17	26.7973389910059	-7.7512455095187	1.61305407205609e-06	4.3366407796106e-05	-	2	14196732	14197706	+	630	protein_coding	-	-
AT3G18010	162.044009371833	29.8890438217011	2.4339359359799	1.6385658335313e-06	4.40030073058383e-05	WOX1	3	6160733	6163453	-	1745	protein_coding	PF00046:Homeobox domain	Homeobox
AT3G59080	1013.03070392222	236.002724652638	2.10123599839571	1.64059178447942e-06	4.40081872198681e-05	-	3	21836406	21838620	+	2215	protein_coding	PF14541:Xylanase inhibitor C-terminal|PF14543:Xylanase inhibitor N-terminal	-
AT1G67840	358.052348385583	1514.93811921664	-2.08061961779737	1.65143270956922e-06	4.4249549655511e-05	CSK	1	25434027	25437096	+	2226	protein_coding	-	-
AT2G28900	1362.3524931419	5624.84492988506	-2.04560974427798	1.72960382124953e-06	4.62924509928192e-05	OEP161	2	12414108	12415661	-	964	protein_coding	PF02466:Tim17/Tim22/Tim23/Pmp24 family	-
AT2G43590	7098.99254070085	1722.08236921005	2.04338351917763	1.74323418464315e-06	4.66053076892123e-05	-	2	18081304	18082776	-	1110	protein_coding	PF00182:Chitinase class I|PF00187:Chitin recognition protein	-
AT2G29460	334.764229006222	72.142347437498	2.2123308082073	1.7576370636891e-06	4.69380985818108e-05	GSTU4	2	12626478	12627891	-	1177	protein_coding	PF13410:Glutathione S-transferase, C-terminal domain|PF02798:Glutathione S-transferase, N-terminal domain	GST_N
AT3G11340	1200.30599648666	282.378303070161	2.08722911248749	1.76479399703748e-06	4.70768603120841e-05	UGT76B1	3	3556554	3558361	+	1730	protein_coding	PF00201:UDP-glucoronosyl and UDP-glucosyl transferase	UDPGT
AT3G10040	618.103014246588	141.190430928093	2.1292523905645	1.78544112213958e-06	4.75747729859347e-05	-	3	3096345	3098417	-	2073	protein_coding	PF13837:Myb/SANT-like DNA-binding domain	-
AT1G09070	13730.2845032976	3350.38045368998	2.03492537491994	1.84352512982651e-06	4.90680169810143e-05	SRC2	1	2927502	2929107	+	1606	protein_coding	PF00168:C2 domain	C2
AT4G19820	93.1499876002057	13.3999548753602	2.7861838478294	1.92509494801009e-06	5.11823693375705e-05	-	4	10767072	10769303	-	2043	protein_coding	PF00704:Glycosyl hydrolases family 18	-
AT5G66210	2305.52132381317	555.478931342024	2.05305082613075	1.9438822777386e-06	5.16246965972879e-05	CPK28	5	26456142	26459654	-	2531	protein_coding	PF13499:EF-hand domain pair|PF00069:Protein kinase domain	Pkinase
AT3G25760	227.056676602769	965.645157770311	-2.08781406904434	1.95229699484052e-06	5.17908798366089e-05	AOC1	3	9403779	9405338	+	1191	protein_coding	PF06351:Allene oxide cyclase	-
AT1G09500	4.84915225445754	53.5921161888983	-3.43206915788786	1.98414447255081e-06	5.25776385176598e-05	-	1	3066674	3068796	+	1931	protein_coding	PF01370:NAD dependent epimerase/dehydratase family	Epimerase
AT5G48010	93.1499876002057	417.382764619007	-2.16219419164445	2.0629979819481e-06	5.4606896968699e-05	THAS1	5	19456837	19461706	+	2656	protein_coding	PF13243:Squalene-hopene cyclase C-terminal domain|PF13249:Squalene-hopene cyclase N-terminal domain	-
AT3G53230	1813.55980413387	436.963564380495	2.05293678279291	2.06539377074528e-06	5.46101031366219e-05	CDC48D	3	19723350	19727128	+	3153	protein_coding	PF02359:Cell division protein 48 (CDC48), N-terminal domain|PF00004:ATPase family associated with various cellular activities (AAA)|PF02933:Cell division protein 48 (CDC48), domain 2	AAA
AT3G22970	842.251162482085	3455.4984312944	-2.03640424454618	2.09150323321464e-06	5.52396145467735e-05	-	3	8152038	8154149	+	1935	protein_coding	PF04720:PDDEXK-like family of unknown function	-
AT1G07280	499.721741065048	2067.32278586109	-2.04828433917441	2.10784801215943e-06	5.56101264570589e-05	-	1	2238017	2241471	+	3258	protein_coding	-	-
AT1G50050	37.840697718624	2.06375968778775	4.11837100157611	2.14569698137885e-06	5.6484531939631e-05	-	1	18546086	18549046	+	1001	protein_coding	PF00188:Cysteine-rich secretory protein family	SCP
AT1G21230	37.840697718624	2.06375968778775	4.11837100157611	2.14569698137885e-06	5.6484531939631e-05	WAK5	1	7429895	7432477	+	2418	protein_coding	PF07645:Calcium-binding EGF domain|PF13947:Wall-associated receptor kinase galacturonan-binding|PF07714:Protein tyrosine kinase	Pkinase_Tyr
AT4G10265	74.7135586150368	10.3082533507715	2.8430027514055	2.17166315466419e-06	5.71054644218816e-05	-	4	6373008	6373667	-	660	protein_coding	-	-
AT1G31330	17864.8960122999	72293.3458036906	-2.01672749682766	2.17592722255813e-06	5.71549898896889e-05	PSAF	1	11214676	11216141	-	1203	protein_coding	PF02507:Photosystem I reaction centre subunit III	-
AT5G22920	504.573432590846	2078.65903834807	-2.04223761822379	2.19125266889321e-06	5.74946383331018e-05	RZPF34	5	7664871	7667288	+	1506	protein_coding	PF14599:Zinc-ribbon|PF05495:CHY zinc finger|PF13639:Ring finger domain	zf-CHY
AT1G35710	1279.8737373611	307.111944886776	2.05873379322511	2.22764673647536e-06	5.83857454686687e-05	-	1	13220471	13224681	+	4127	protein_coding	PF00069:Protein kinase domain|PF13855:Leucine rich repeat|PF08263:Leucine rich repeat N-terminal domain	Pkinase
AT3G44450	101.88303276725	451.391522098916	-2.14605325672952	2.25282893580721e-06	5.89813708733474e-05	BIC2	3	16073765	16074929	-	1165	protein_coding	-	-
AT4G27652	1899.91991311367	460.666637774809	2.04385711442838	2.26599272021694e-06	5.92613869574817e-05	-	4	13809779	13810462	+	684	protein_coding	-	-
AT5G66985	418.21332339484	93.78428403081	2.15537902760078	2.30459746681811e-06	6.02054145629698e-05	-	5	26743279	26744019	+	741	protein_coding	-	-
AT3G23010	96.0610026639501	14.4305224432782	2.7245566728251	2.31190846844391e-06	6.03307592504364e-05	AtRLP36	3	8174341	8176911	+	2571	protein_coding	PF13855:Leucine rich repeat	-
AT3G21850	1.38777878078145e-17	25.7667707457535	-7.69492979733603	2.40376685247575e-06	6.26054158585147e-05	ASK9	3	7697033	7697616	-	584	protein_coding	PF03931:Skp1 family, tetramerisation domain|PF01466:Skp1 family, dimerisation domain	Skp1
AT1G73540	5404.78186367389	1336.64978464264	2.01551680394695	2.40637021393702e-06	6.26054158585147e-05	NUDT21	1	27645552	27646743	-	1097	protein_coding	PF00293:NUDIX domain	NUDIX
AT1G76590	69.8618666817961	320.509334202692	-2.19571084166056	2.40689765234126e-06	6.26054158585147e-05	-	1	28740540	28742231	+	1410	protein_coding	PF04640:PLATZ transcription factor	-
AT5G18340	69.8618666817961	9.27768678373468	2.89639268184145	2.44520943025824e-06	6.35331038978785e-05	PUB48	5	6070346	6072334	-	1801	protein_coding	PF04564:U-box domain	U-box
AT4G21760	18.4339224117018	108.212241780488	-2.54511924425407	2.49619865611122e-06	6.47878241469385e-05	BGLU47	4	11561123	11563950	+	1827	protein_coding	PF00232:Glycosyl hydrolase family 1	Glyco_hydro_1
AT2G17040	475.463283432797	109.242810191366	2.12056686551165	2.50254839594395e-06	6.48824858421408e-05	anac036	2	7406911	7408393	+	1316	protein_coding	PF02365:No apical meristem (NAM) protein	NAM
AT4G38860	276.543930481537	1144.9640607615	-2.04921130113571	2.53779080054023e-06	6.57252228040667e-05	-	4	18130237	18131284	+	1048	protein_coding	PF02519:Auxin responsive protein	Auxin_inducible
AT1G69523	45.6034058925851	218.483061690057	-2.25708990351373	2.54886558755654e-06	6.5940910588424e-05	-	1	26129551	26131292	+	1314	protein_coding	PF08241:Methyltransferase domain	Methyltransf_11
AT4G37370	606.458954593091	142.2209993388	2.09133767543214	2.59869109233772e-06	6.71575626962798e-05	CYP81D8	4	17569740	17571743	-	1790	protein_coding	PF00067:Cytochrome P450	p450
AT5G45110	2014.41983288273	493.644826843307	2.0285527101566	2.60209607032079e-06	6.71629971726166e-05	NPR3	5	18228768	18231588	+	2659	protein_coding	PF00651:BTB/POZ domain|PF11900:Domain of unknown function (DUF3420)|PF12313:NPR1/NIM1 like defence protein C terminal	BTB
AT5G64770	382.310806058856	1567.4971080212	-2.03527674574869	2.60449643317669e-06	6.71629971726166e-05	RGF9	5	25897321	25898171	-	686	protein_coding	-	-
AT5G64860	449.264149183138	1833.38375726524	-2.02856010675962	2.64702657657596e-06	6.81864957622699e-05	DPE1	5	25925173	25928879	-	2022	protein_coding	PF02446:4-alpha-glucanotransferase	-
AT3G04550	671.471620984044	2719.67258806139	-2.01782580731819	2.65875303017668e-06	6.84151583585013e-05	RAF1.2	3	1225919	1227436	+	1518	protein_coding	-	-
AT2G23030	101.88303276725	446.238680056676	-2.12949402182392	2.66602737470076e-06	6.85288920897385e-05	SRK2J	2	9803492	9806731	-	1409	protein_coding	PF00069:Protein kinase domain	Pkinase
AT2G21220	95.090664310323	14.4305224432782	2.70992901897425	2.67037083589543e-06	6.85671262333449e-05	-	2	9089226	9090052	+	827	protein_coding	PF02519:Auxin responsive protein	Auxin_inducible
AT1G76600	1838.78860001575	450.360953690473	2.02930995186714	2.69137835554443e-06	6.90327046580242e-05	-	1	28746833	28747848	+	1016	protein_coding	PF14009:Domain of unknown function (DUF4228)	-
AT1G15040	208.62024863804	43.2864323149295	2.26570015922203	2.71639735205915e-06	6.96000721752787e-05	GAT1_2.1	1	5179887	5181402	-	1516	protein_coding	PF07722:Peptidase C26	-
AT1G32960	77.6245737525412	11.3388202757182	2.76212234636552	2.72922767359035e-06	6.98542622468627e-05	SBT3.3	1	11945250	11948650	+	2656	protein_coding	PF00082:Subtilase family|PF05922:Peptidase inhibitor I9	Peptidase_S8
AT5G26690	98.9720177194144	15.4610901416454	2.66886058621755	2.73531473569809e-06	6.99355017834288e-05	HIPP02	5	9310797	9311572	+	614	protein_coding	PF00403:Heavy-metal-associated domain	HMA
AT1G07900	46.5737443789242	4.12486725784958	3.45886933958372	2.75168838266823e-06	7.02792922245733e-05	LBD1	1	2442570	2443746	+	742	protein_coding	PF03195:Lateral organ boundaries (LOB) domain	-
AT4G37610	2847.94043522691	704.911350529842	2.01421932854382	2.75774068882944e-06	7.03590206773827e-05	BT5	4	17670481	17672353	-	1438	protein_coding	PF02135:TAZ zinc finger|PF00651:BTB/POZ domain	zf-TAZ
AT1G16410	418.21332339484	1704.56270627538	-2.0267548042296	2.77288108533664e-06	7.06702007396624e-05	CYP79F1	1	5608682	5612064	+	3272	protein_coding	PF00067:Cytochrome P450	p450
AT4G15290	27.1669726665336	144.282136160173	-2.40343817956226	2.78327104891514e-06	7.08348397446415e-05	CSLB5	4	8721482	8726733	-	2619	protein_coding	PF03552:Cellulose synthase	-
AT1G66880	1596.20402422264	390.587985996391	2.03058878229793	2.78524194930613e-06	7.08348397446415e-05	-	1	24946928	24955694	+	5006	protein_coding	PF07714:Protein tyrosine kinase|PF14380:Wall-associated receptor kinase C-terminal	Pkinase_Tyr
AT4G13620	17.4635832211743	103.059399726342	-2.5522762034996	2.7918596794641e-06	7.09280076027239e-05	ERF062	4	7932131	7933579	+	1449	protein_coding	PF00847:AP2 domain	AP2
AT1G30700	1180.89923041911	286.50057670652	2.04281543903074	2.81676298925616e-06	7.14850378922429e-05	-	1	10892445	10894714	+	2039	protein_coding	PF08031:Berberine and berberine like|PF01565:FAD binding domain	FAD_binding_4
AT4G15660	12.611885657302	82.4480315214451	-2.69633429046444	2.84121610352896e-06	7.2029478578166e-05	GRXS8	4	8925571	8926510	+	940	protein_coding	PF00462:Glutaredoxin	-
AT1G73480	235.789721417326	976.981410258476	-2.05023151722669	2.86245839163502e-06	7.24423229683471e-05	-	1	27628678	27632840	+	2334	protein_coding	PF12146:Serine aminopeptidase, S33	-
AT2G23170	973.246833476688	234.972156243157	2.04975359082305	2.86353567548157e-06	7.24423229683471e-05	GH3.3	2	9863855	9866562	-	2118	protein_coding	PF03321:GH3 auxin-responsive promoter	-
AT2G44370	602.577601375109	142.2209993388	2.08207666819669	2.8726015326691e-06	7.25379825493248e-05	-	2	18321951	18323121	-	1171	protein_coding	PF03107:C1 domain	-
AT4G20830	2454.95342248743	608.037920162144	2.01324697908016	2.87335977192636e-06	7.25379825493248e-05	-	4	11155453	11157806	+	2200	protein_coding	PF01565:FAD binding domain|PF08031:Berberine and berberine like	FAD_binding_4
AT1G05660	35.9000205762718	180.352030524291	-2.32462545488471	2.88509973610279e-06	7.27578513281048e-05	-	1	1694070	1696191	-	1534	protein_coding	PF00295:Glycosyl hydrolases family 28	-
AT1G62430	286.247313578379	1174.85054459277	-2.03665135452545	2.89169149969078e-06	7.28475650835008e-05	CDS1	1	23105905	23109534	-	1950	protein_coding	PF01148:Cytidylyltransferase family	-
AT3G63088	2.90845465233906	42.2558639400149	-3.80310008427507	2.92108535165246e-06	7.35109194155895e-05	RTFL14	3	23313004	23313388	+	385	protein_coding	-	-
AT3G45060	85.3872807172436	12.369387471203	2.77519542983731	2.9366452806337e-06	7.38251098402658e-05	NRT2.6	3	16477561	16479559	-	1912	protein_coding	PF07690:Major Facilitator Superfamily	MFS_1
AT4G11000	118.378784586092	20.6139298836289	2.51473153693265	2.9533681925505e-06	7.41678489191971e-05	-	4	6730928	6732599	+	1541	protein_coding	PF12796:Ankyrin repeats (3 copies)	-
AT1G72950	123.230476266084	21.6444979943272	2.50264367165075	2.98138147632536e-06	7.47931102232177e-05	-	1	27444415	27445997	+	1493	protein_coding	PF01582:TIR domain|PF00931:NB-ARC domain	TIR
AT5G48175	134.874536253083	24.7362025201938	2.44116434154639	3.04466297316279e-06	7.63009067428938e-05	-	5	19539145	19540623	+	1358	protein_coding	-	-
AT4G34138	101.88303276725	442.116406422842	-2.116108409931	3.05260729111778e-06	7.6420225073155e-05	UGT73B1	4	16347997	16350203	-	2082	protein_coding	PF00201:UDP-glucoronosyl and UDP-glucosyl transferase	UDPGT
AT5G67480	411.420955251831	1662.30940155053	-2.01416118692614	3.15629645575785e-06	7.89337138644109e-05	BT4	5	26930539	26933352	-	2491	protein_coding	PF00651:BTB/POZ domain|PF02135:TAZ zinc finger	zf-TAZ
AT3G01310	928.611271511049	3697.68200714747	-1.99332425354418	3.16576227983979e-06	7.90880549577459e-05	-	3	93995	102010	-	3893	protein_coding	PF00328:Histidine phosphatase superfamily (branch 2)	Acid_phosphat_A
AT1G75960	96.0610026639501	417.382764619007	-2.11785863295828	3.18612380224173e-06	7.95139919378582e-05	AAE8	1	28517939	28519938	+	2000	protein_coding	PF00501:AMP-binding enzyme|PF13193:AMP-binding enzyme C-terminal domain	AMP-binding
AT2G31040	695.730078588308	2784.59839775865	-2.00066886333636	3.21817488232037e-06	8.0230469963393e-05	CGL160	2	13208624	13211188	-	1699	protein_coding	-	-
AT1G19250	269.751562310995	58.7449581801108	2.19677326829839	3.25303917799198e-06	8.10155234286633e-05	FMO1	1	6650476	6653195	-	1915	protein_coding	PF00743:Flavin-binding monooxygenase-like	FMO-like
AT4G21870	2425.84327339519	605.976783345723	2.00093636137274	3.28019777892726e-06	8.16072417372909e-05	HSP15.4	4	11603481	11604637	-	1032	protein_coding	PF00011:Hsp20/alpha crystallin family	-
AT2G24850	22.3152785221118	122.640199533261	-2.45155119632347	3.34267050489453e-06	8.30753969787866e-05	TAT3	2	10582074	10585216	-	2398	protein_coding	PF00155:Aminotransferase class I and II	Aminotran_1_2
AT3G15210	5329.09547603999	1346.95546872215	1.98409194568264	3.36574896428823e-06	8.35624623936213e-05	ERF4	3	5121303	5122562	+	1260	protein_coding	PF00847:AP2 domain	AP2
AT4G38850	24.2559562842896	129.854178409439	-2.41428023299004	3.37151850405518e-06	8.36192316584264e-05	SAUR15	4	18126057	18126829	+	773	protein_coding	-	-
AT2G15490	599.666586461572	143.251567749494	2.0646841841547	3.42024518390101e-06	8.47401923375597e-05	UGT73B4	2	6761635	6763500	+	1672	protein_coding	PF00201:UDP-glucoronosyl and UDP-glucosyl transferase	UDPGT
AT2G14247	1424.45414455123	352.456954875711	2.01451839302871	3.4345175707765e-06	8.50060802466003e-05	-	2	6034282	6035375	+	1094	protein_coding	-	-
AT2G32200	84.4169423515455	12.369387471203	2.75873153540549	3.43833859701573e-06	8.50130103369244e-05	-	2	13676389	13677306	+	660	protein_coding	PF12734:Cysteine-rich TM module stress tolerance	-
AT1G01340	539.505611570932	127.793041587717	2.07678842587641	3.51563907208836e-06	8.68348383155322e-05	CNGC10	1	132270	135924	-	2686	protein_coding	PF00027:Cyclic nucleotide-binding domain|PF00520:Ion transport protein	Ion_trans
AT1G44130	67.9211898937386	9.27768678373468	2.85582428024918	3.57705485844338e-06	8.81703624656146e-05	-	1	16787508	16789436	-	1336	protein_coding	PF14543:Xylanase inhibitor N-terminal|PF14541:Xylanase inhibitor C-terminal	-
AT5G64190	8.73052389742761	68.0200738113761	-2.94350303294243	3.57705485844338e-06	8.81703624656146e-05	-	5	25679425	25681265	+	1628	protein_coding	-	-
AT3G28335	25.2262951096503	1.38777878078145e-17	7.66478053553826	3.60565027871362e-06	8.86930859542588e-05	-	3	10588152	10589015	+	381	protein_coding	-	-
AT1G65330	1.38777878078145e-17	24.7362025201938	-7.63632618638896	3.60565027871362e-06	8.86930859542588e-05	PHE1	1	24266257	24267336	-	1080	protein_coding	PF00319:SRF-type transcription factor (DNA-binding and dimerisation domain)	SRF-TF
AT5G47960	319.238816078213	72.142347437498	2.14384820629149	3.65208349879418e-06	8.97433169284039e-05	RABA4C	5	19421340	19422533	-	925	protein_coding	PF00071:Ras family	Ras
AT5G51990	31.0483274780095	1.03320520636795	4.75382129635476	3.67596127893514e-06	9.02377079597902e-05	DREB1D	5	21116877	21117860	-	984	protein_coding	PF00847:AP2 domain	AP2
AT5G43890	168.836377621488	34.0113170891335	2.30744550863779	3.69607183646367e-06	9.06387054645759e-05	YUC5	5	17648576	17650375	-	1800	protein_coding	PF00743:Flavin-binding monooxygenase-like	FMO-like
AT2G46550	568.615760714306	2256.94737291551	-1.98860173876697	3.735372947003e-06	9.15090139914775e-05	-	2	19111961	19114227	-	1748	protein_coding	-	-
AT4G01670	22.3152785221118	121.60963112235	-2.43938892574138	3.74939561563346e-06	9.17589092152172e-05	-	4	711192	712643	-	1154	protein_coding	-	-
AT4G36530	370.66674637725	1482.99049857063	-1.99993792241886	3.75682893414719e-06	9.18471986262788e-05	-	4	17239911	17242168	-	1744	protein_coding	PF12697:Alpha/beta hydrolase family	-
AT1G56430	1677.71244169068	419.44390143605	1.99963437487831	3.76533074981566e-06	9.1961404518387e-05	NAS4	1	21136835	21138277	+	1443	protein_coding	PF03059:Nicotianamine synthase protein	-
AT5G62350	2023.15287761079	7914.76793218858	-1.96787315312181	3.86956894619455e-06	9.44111903051206e-05	-	5	25037191	25038424	+	1234	protein_coding	PF04043:Plant invertase/pectin methylesterase inhibitor	-
AT2G47540	56.2771289372645	255.583524430983	-2.1806016643029	3.88255009991919e-06	9.45011741128714e-05	-	2	19505827	19506681	+	773	protein_coding	PF01190:Pollen proteins Ole e I like	-
AT3G04410	40.7517133502399	3.09431044108961	3.66773503737986	3.8890020003131e-06	9.45011741128714e-05	-	3	1168837	1169205	+	231	protein_coding	-	-
AT5G42120	40.7517133502399	3.09431044108961	3.66773503737986	3.8890020003131e-06	9.45011741128714e-05	LECRKS6	5	16833052	16835169	-	2118	protein_coding	PF00139:Legume lectin domain|PF07714:Protein tyrosine kinase	Pkinase_Tyr
AT2G19060	2.90845465233906	41.2252955683041	-3.76758250770222	3.8890020003131e-06	9.45011741128714e-05	-	2	8256921	8260545	+	1890	protein_coding	PF00657:GDSL-like Lipase/Acylhydrolase	Lipase_GDSL
AT3G45960	230.938029854464	49.4698426173588	2.22011570043498	3.99364805827455e-06	9.69459075662845e-05	EXLA3	3	16892702	16894153	+	1368	protein_coding	PF01357:Pollen allergen|PF03330:Lytic transglycolase	-
AT4G12720	3306.91045256457	840.94638039792	1.97524390831471	4.02631093390547e-06	9.76400736375784e-05	AtNUDT7	4	7487225	7490127	+	2125	protein_coding	PF00293:NUDIX domain	NUDIX
AT3G04640	1576.79725815855	395.740828039361	1.99403985089744	4.03835738259175e-06	9.78333845017787e-05	-	3	1260906	1261683	-	778	protein_coding	-	-
AT3G23170	1537.98372603004	385.43514395334	1.99614172369257	4.04369563058953e-06	9.78639563499934e-05	-	3	8267920	8268961	-	1042	protein_coding	-	-
AT1G66400	775.297819517406	189.627146214936	2.03089139399954	4.05497218784742e-06	9.8038038555731e-05	CML23	1	24770419	24771393	-	975	protein_coding	PF13499:EF-hand domain pair	-
AT3G01600	92.1796492436607	14.4305224432782	2.66513456332074	4.13276447071503e-06	9.98183193288999e-05	anac044	3	229075	231517	+	1725	protein_coding	PF02365:No apical meristem (NAM) protein	NAM
AT5G61600	7331.87373341839	1881.82047243724	1.96198419194241	4.14550051422513e-06	0.000100025302859816	ERF104	5	24766344	24767732	-	1389	protein_coding	PF00847:AP2 domain	AP2
AT3G13750	3098.28771741214	12039.1027005068	-1.95814017131625	4.20196509271645e-06	0.000101285921632466	BGAL1	3	4510965	4516478	+	3493	protein_coding	PF01301:Glycosyl hydrolases family 35|PF02140:Galactose binding lectin domain	-
AT5G02780	226.086338289642	48.4392742283789	2.21979713820978	4.27885022466151e-06	0.000103035743423945	GSTL1	5	630748	632792	+	1174	protein_coding	PF13410:Glutathione S-transferase, C-terminal domain|PF13417:Glutathione S-transferase, N-terminal domain	-
AT5G24150	47.5440828588202	218.483061690057	-2.19712980388224	4.33285774003332e-06	0.000104231712046814	SQE5	5	8172300	8175525	-	1975	protein_coding	PF13450:NAD(P)-binding Rossmann-like domain|PF08491:Squalene epoxidase	-
AT4G33040	477.403960043588	113.365083834979	2.07306256778842	4.36718023538001e-06	0.000104952215306309	GRXC6	4	15940228	15941493	-	1266	protein_coding	PF00462:Glutaredoxin	-
AT4G11290	2004.71644985153	509.103352968515	1.97711265279829	4.39286126063626e-06	0.000105463813145355	PER39	4	6869863	6871705	+	1340	protein_coding	PF00141:Peroxidase	-
AT4G37900	345.437950390176	79.3563262941497	2.1203183113273	4.40455211011371e-06	0.000105638848211399	GRDP2	4	17821482	17824748	-	2907	protein_coding	PF07173:Glycine-rich domain-containing protein-like	-
AT2G42600	3143.8936176549	12174.1071619385	-1.9531476936048	4.42691487011187e-06	0.000106069233734177	PPC2	2	17734302	17739167	-	3619	protein_coding	PF00311:Phosphoenolpyruvate carboxylase	-
AT5G25130	43.6627288990735	201.99396713406	-2.20650718457144	4.45041961124559e-06	0.000106526095739565	CYP71B12	5	8668232	8670237	+	1759	protein_coding	PF00067:Cytochrome P450	p450
AT1G51670	70.8322050725061	10.3082533507715	2.76617273661843	4.47935017760787e-06	0.000107111791896424	HTT5	1	19156135	19158769	+	1825	protein_coding	-	-
AT1G72760	53.36611362046	6.18599086549904	3.08402946823603	4.52550718377905e-06	0.00010800037422283	-	1	27385130	27388534	-	2625	protein_coding	PF07714:Protein tyrosine kinase	Pkinase_Tyr
AT5G06585	53.36611362046	6.18599086549904	3.08402946823603	4.52550718377905e-06	0.00010800037422283	-	5	17958451	17958650	+	200	lncRNA	-	-
AT5G48540	1177.01787720557	295.775692387941	1.99212019230218	4.6652102490195e-06	0.000111194209926803	CRRSP55	5	19668964	19669920	-	957	protein_coding	PF01657:Salt stress response/antifungal	-
AT5G10230	11.6415456616207	79.3563262941497	-2.75557636255954	4.66860061672013e-06	0.000111194209926803	ANNAT7	5	3209497	3211483	-	1279	protein_coding	PF00191:Annexin	-
AT3G51660	187.272805683198	757.470339343638	-2.0152997049105	4.68574429014996e-06	0.00011149192162331	-	3	19163995	19165322	-	819	protein_coding	PF01187:Macrophage migration inhibitory factor (MIF)	MIF
AT2G16980	35.9000205762718	174.168620063205	-2.27432923872563	4.69101460475682e-06	0.000111506810525744	-	2	7376199	7381165	+	2671	protein_coding	PF07690:Major Facilitator Superfamily	MFS_1
AT4G12735	110.616077870547	19.5833618147378	2.49053409255362	4.76678398401334e-06	0.000113195796130754	-	4	7493716	7494234	-	519	protein_coding	-	-
AT4G10340	37209.5604205006	143041.867004247	-1.94268851352263	4.77300909933115e-06	0.000113231622980971	LHCB5	4	6408007	6409849	+	1389	protein_coding	PF00504:Chlorophyll A-B binding protein	-
AT3G23510	43.6627288990735	200.963398724205	-2.19913222772979	4.77879704434353e-06	0.000113257018203948	-	3	8427557	8433340	+	3191	protein_coding	PF02353:Mycolic acid cyclopropane synthetase|PF01593:Flavin containing amine oxidoreductase	Amino_oxidase
AT2G24100	1225.5347923741	310.203650113608	1.98170480298292	4.9538163813712e-06	0.00011728917523073	-	2	10244745	10246994	+	1856	protein_coding	-	-
AT1G56220	3159.41903050348	12138.0372676628	-1.94176031698243	4.98984589524818e-06	0.000117945550190583	-	1	21042951	21044998	+	1873	protein_coding	PF05564:Dormancy/auxin associated protein	-
AT1G29700	246.463442849265	980.073115482516	-1.99095012371724	4.99417567126975e-06	0.000117945550190583	-	1	10384945	10387441	-	1839	protein_coding	PF13483:Beta-lactamase superfamily domain	-
AT3G52800	7424.05587220237	1929.22661920123	1.94411819202906	4.99627726357143e-06	0.000117945550190583	SAP6	3	19569256	19570710	+	1373	protein_coding	PF01428:AN1-like Zinc finger|PF01754:A20-like zinc finger	zf-A20
AT4G27440	8287.65696186173	31778.6099849343	-1.9390032015525	5.01767584136742e-06	0.000118334343418025	PORB	4	13725546	13727440	+	1641	protein_coding	PF00106:short chain dehydrogenase	adh_short
AT2G29290	556.001362752857	2167.28792142794	-1.96248135803899	5.03454912004898e-06	0.000118615755911812	-	2	12585856	12588174	+	1833	protein_coding	PF13561:Enoyl-(Acyl carrier protein) reductase	-
AT1G43620	240.64141297834	956.37004209815	-1.99010483705414	5.07271177230078e-06	0.000119397710028821	UGT80B1	1	16425412	16430287	-	3009	protein_coding	PF00201:UDP-glucoronosyl and UDP-glucosyl transferase|PF03033:Glycosyltransferase family 28 N-terminal domain	UDPGT
AT1G61550	62.0991594698317	8.24712070165232	2.89431957335174	5.0842894039196e-06	0.000119436027406362	-	1	22704198	22707829	-	2985	protein_coding	PF01453:D-mannose binding lectin|PF11883:Domain of unknown function (DUF3403)|PF07714:Protein tyrosine kinase|PF00954:S-locus glycoprotein domain|PF08276:PAN-like domain	Pkinase_Tyr
AT2G31085	7.76018240512177	61.8366633851482	-2.9736475722394	5.0842894039196e-06	0.000119436027406362	CLE6	2	13254152	13254859	+	708	protein_coding	-	-
AT1G64170	244.522766225892	970.79799981039	-1.98863256123322	5.0977466225995e-06	0.000119635093758914	CHX16	1	23814984	23818481	-	2879	protein_coding	PF00999:Sodium/hydrogen exchanger family	Na_H_Exchanger
AT1G67660	163.984686015613	664.719182612218	-2.01832882501076	5.17189613732746e-06	0.000121256721157185	-	1	25363502	25365314	+	1650	protein_coding	PF09588:YqaJ-like viral recombinase domain	-
AT5G38510	290.128666815908	1144.9640607615	-1.98005824196691	5.2398372443453e-06	0.000122714421909183	RBL9	5	15417636	15420638	-	1899	protein_coding	PF01694:Rhomboid family	Rhomboid
AT2G29650	946.077360976182	3644.09244993746	-1.9453836438563	5.24429343880463e-06	0.000122714421909183	ANTR1	2	12673099	12676092	-	2308	protein_coding	PF07690:Major Facilitator Superfamily	MFS_1
AT1G79700	200.857542115748	803.845917707521	-2.00005098747878	5.32496518289521e-06	0.000124480782970738	-	1	29990336	29993766	-	1578	protein_coding	PF00847:AP2 domain	AP2
AT1G72240	183.391452411858	39.1641588358334	2.2238213884923	5.34468994649804e-06	0.000124820346532612	-	1	27190036	27190754	+	719	protein_coding	-	-
AT5G22520	69.8618666817961	10.3082533507715	2.74630845998686	5.38341273198552e-06	0.000125602500359095	-	5	7478860	7479543	+	684	protein_coding	-	-
AT5G17540	109.645739528448	19.5833618147378	2.47783744499307	5.3944226295851e-06	0.000125737183001048	-	5	5781987	5783729	-	1507	protein_coding	PF02458:Transferase family	-
AT4G30690	688.937710459322	2662.99132562723	-1.95040175503446	5.43061052014242e-06	0.000126309167701082	IF3-4	4	14960594	14962466	+	1132	protein_coding	PF00707:Translation initiation factor IF-3, C-terminal domain|PF05198:Translation initiation factor IF-3, N-terminal domain	-
AT2G22760	24.2559562842896	1.38777878078145e-17	7.6084813634874	5.44526776785322e-06	0.000126309167701082	BHLH19	2	9677844	9679502	+	1521	protein_coding	PF00010:Helix-loop-helix DNA-binding domain	HLH
AT1G26250	24.2559562842896	1.38777878078145e-17	7.6084813634874	5.44526776785322e-06	0.000126309167701082	-	1	9083838	9085464	+	1627	protein_coding	-	-
AT2G21720	1.38777878078145e-17	23.7056343172941	-7.57524087787535	5.44526776785322e-06	0.000126309167701082	-	2	9273696	9276961	+	2373	protein_coding	PF04842:Plant protein of unknown function (DUF639)	-
AT4G16740	1.38777878078145e-17	23.7056343172941	-7.57524087787535	5.44526776785322e-06	0.000126309167701082	TPS03	4	9407611	9411140	+	2539	protein_coding	PF01397:Terpene synthase, N-terminal domain|PF03936:Terpene synthase family, metal binding domain	-
AT4G27850	34.929681986341	2.06375968778775	4.00328935805674	5.52292957961201e-06	0.000127863542282859	-	4	13870376	13873509	+	1740	protein_coding	-	-
AT2G38340	34.929681986341	2.06375968778775	4.00328935805674	5.52292957961201e-06	0.000127863542282859	DREB2E	2	16067396	16068615	-	1131	protein_coding	PF00847:AP2 domain	AP2
AT5G54960	698.641093500683	2684.63326219301	-1.9419042631761	5.84941261764547e-06	0.000135291616690205	PDC2	5	22310553	22312832	-	2280	protein_coding	PF02776:Thiamine pyrophosphate enzyme, N-terminal TPP binding domain|PF02775:Thiamine pyrophosphate enzyme, C-terminal TPP binding domain|PF00205:Thiamine pyrophosphate enzyme, central domain	TPP_enzyme_N
AT5G48530	487.107343096978	118.517925889593	2.0380228189096	5.96302067428335e-06	0.000137786525840418	-	5	19666790	19668830	-	1250	protein_coding	-	-
AT4G16857	84.4169423515455	354.518091693178	-2.06857651448134	5.99096132734154e-06	0.000138299038025784	-	4	9482429	9483913	-	1346	protein_coding	-	-
AT5G01740	383.281144365535	91.7231472101353	2.06160115595809	6.07914717151755e-06	0.000140199966660705	-	5	280674	281532	+	859	protein_coding	PF07107:Wound-induced protein WI12	-
AT4G18270	57.2474673681508	251.461250793707	-2.13254635980598	6.09063450362088e-06	0.000140330089407802	TRANS11	4	10098673	10102107	-	2344	protein_coding	PF00953:Glycosyl transferase family 4	Glycos_transf_4
AT1G80130	1922.23769408577	498.797668885086	1.94600181734956	6.19143591102517e-06	0.000142515813376694	-	1	30140912	30142697	-	1475	protein_coding	-	-
AT5G13330	477.403960043588	116.456789067744	2.03428548747603	6.22693658523395e-06	0.000143173280984058	ERF113	5	4271730	4274674	+	1506	protein_coding	PF00847:AP2 domain	AP2
AT2G25735	889.797739364713	225.697040557374	1.97851443644687	6.23192596752502e-06	0.000143173280984058	-	2	10974655	10975916	-	1262	protein_coding	-	-
AT4G29610	7.76018240512177	60.8060949827597	-2.9494493346911	6.24381754986506e-06	0.000143309342004934	CDA6	4	14517393	14518519	+	1127	protein_coding	PF00383:Cytidine and deoxycytidylate deaminase zinc-binding region|PF08211:Cytidine and deoxycytidylate deaminase zinc-binding region	-
AT5G59920	926.670594903786	236.002724652638	1.97270350513398	6.31044612045173e-06	0.000144700277421017	ULI3	5	24128491	24131081	+	2591	protein_coding	PF03107:C1 domain	-
AT1G78995	146.518596188006	587.426551997747	-2.00237102950936	6.33482171562e-06	0.000145120610447142	-	1	29715072	29716255	-	1017	protein_coding	-	-
AT5G48190	65.0101746937323	9.27768678373468	2.79274905711189	6.38963289177783e-06	0.000146236707784368	-	5	19542778	19544429	+	1270	protein_coding	PF01697:Glycosyltransferase family 92	-
AT5G04360	309.535432994262	1201.6453232	-1.9563877849175	6.43201036120938e-06	0.000147066385478014	PU1	5	1221448	1228841	+	3458	protein_coding	PF02922:Carbohydrate-binding module 48 (Isoamylase N-terminal domain)|PF11852:Domain of unknown function (DUF3372)	-
AT5G13730	217.353293467623	854.343769702648	-1.97413581512396	6.45129719532186e-06	0.000147367024800464	SIGD	5	4429095	4430901	-	1454	protein_coding	PF04545:Sigma-70, region 4|PF04539:Sigma-70 region 3|PF04542:Sigma-70 region 2	Sigma70_r2
AT3G46620	4677.99847472584	1233.59294384694	1.92292114969245	6.46267035573771e-06	0.000147486492300904	RDUF1	3	17178601	17180559	-	1959	protein_coding	PF06547:Protein of unknown function (DUF1117)|PF13639:Ring finger domain|PF14369:zinc-ribbon	-
AT5G58770	434.709074596483	106.151104958773	2.03269130311796	6.52094269217841e-06	0.000148675016290427	-	5	23734273	23735767	+	1328	protein_coding	PF01255:Putative undecaprenyl diphosphate synthase	Prenyltransf
AT1G08380	21729.75347307	81781.7891349874	-1.9121015166539	6.58888814477905e-06	0.000150081619145973	PSAO	1	2640803	2641934	-	819	protein_coding	-	-
AT3G55760	181.45077577529	717.278171427354	-1.98218780882816	6.62264229792844e-06	0.000150707484633807	-	3	20700314	20703130	+	2315	protein_coding	-	-
AT4G18250	257.137164273321	58.7449581801108	2.12771351010108	6.66335088277273e-06	0.000151490272721219	-	4	10087205	10090276	-	2250	protein_coding	PF07714:Protein tyrosine kinase|PF00314:Thaumatin family	Thaumatin
AT2G38860	4396.60036685392	1161.45315528912	1.92034723875377	6.6786702457817e-06	0.000151694905639288	DJ1E	2	16232859	16235367	-	2127	protein_coding	PF01965:DJ-1/PfpI family	DJ-1_PfpI
AT5G46830	4.84915225445754	48.4392742283789	-3.28657524733936	6.74687246951608e-06	0.000152961837073875	BHLH28	5	19002564	19004384	+	1821	protein_coding	PF14215:bHLH-MYC and R2R3-MYB transcription factors N-terminal|PF00010:Helix-loop-helix DNA-binding domain	HLH
AT4G04340	1424.45414455123	5380.60021721776	-1.91726169830434	6.74719199688579e-06	0.000152961837073875	OSCA1	4	2122507	2126910	+	3333	protein_coding	PF13967:Late exocytosis, associated with Golgi transport|PF02714:Calcium-dependent channel, 7TM region, putative phosphate|PF14703:Cytosolic domain of 10TM putative phosphate transporter	-
AT5G48410	134.874536253083	26.7973389910059	2.32624501841666	6.87743416095067e-06	0.000155767395600098	GLR1.3	5	19620267	19623425	+	2887	protein_coding	PF01094:Receptor family ligand binding region|PF00060:Ligand-gated ion channel|PF00497:Bacterial extracellular solute-binding proteins, family 3	ANF_receptor
AT5G11650	1517.60662166238	394.710259630773	1.94260583360129	6.89811028257893e-06	0.000156088437006744	-	5	3744698	3747198	+	1926	protein_coding	PF12146:Serine aminopeptidase, S33	-
AT5G42965	38.8110362726984	3.09431044108961	3.59756616585723	6.95642532933601e-06	0.000157259754526082	-	5	17236736	17237139	+	404	protein_coding	PF13456:Reverse transcriptase-like	-
AT2G37970	1381.75925920749	358.640365328064	1.94553731451241	6.96860081656137e-06	0.000157386800003768	SOUL-1	2	15890869	15891704	+	836	protein_coding	PF04832:SOUL heme-binding protein	-
AT3G27150	304.68374145104	72.142347437498	2.07655214370509	7.02898185459277e-06	0.000158491888240339	-	3	10009442	10011807	-	1738	protein_coding	PF01344:Kelch motif	Kelch_1
AT1G02230	103.823709461861	18.552793795318	2.47671196054427	7.0307339626775e-06	0.000158491888240339	NAC004	1	434965	436922	-	1436	protein_coding	PF02365:No apical meristem (NAM) protein	NAM
AT2G30570	14808.3303579101	55488.8973448952	-1.90578091636052	7.05436526227364e-06	0.000158875423280174	PSBW	2	13019028	13020311	-	958	protein_coding	PF07123:Photosystem II reaction centre W protein (PsbW)	-
AT1G20620	18693.5649230452	70033.3092852226	-1.90549222569654	7.06379801010453e-06	0.000158880670114376	CAT3	1	7142972	7146540	+	3385	protein_coding	PF00199:Catalase|PF06628:Catalase-related immune-responsive	Catalase
AT1G05675	149.429611164937	30.9196121241465	2.26840263057068	7.06783387546458e-06	0.000158880670114376	UGT74E1	1	1701116	1702749	-	1493	protein_coding	PF00201:UDP-glucoronosyl and UDP-glucosyl transferase	UDPGT
AT3G23120	127.11182960169	24.7362025201938	2.3557278072288	7.12453277217133e-06	0.000160005409536286	AtRLP38	3	8227222	8229619	-	2398	protein_coding	PF13855:Leucine rich repeat|PF08263:Leucine rich repeat N-terminal domain	LRRNT_2
AT5G05190	435.679412902345	107.181673369622	2.02198421077256	7.15333709630801e-06	0.000160502165428189	EDR4	5	1541218	1544137	+	2745	protein_coding	PF11331:Probable zinc-ribbon domain	-
AT5G49780	157.192317758562	32.9807487589443	2.2486601397799	7.46202317118977e-06	0.00016727194425203	-	5	20228645	20233095	+	3183	protein_coding	PF07714:Protein tyrosine kinase|PF12799:Leucine Rich repeats (2 copies)	Pkinase_Tyr
AT4G15300	56.2771289372645	7.21655529570969	2.94217181678824	7.49802620200227e-06	0.00016776571580398	CYP702A2	4	8730499	8732851	-	1802	protein_coding	PF00067:Cytochrome P450	p450
AT3G01845	56.2771289372645	7.21655529570969	2.94217181678824	7.49802620200227e-06	0.00016776571580398	-	3	1967314	1968086	-	615	lncRNA	-	-
AT2G19650	500.692079370224	124.701336355065	2.0043986376867	7.68832251610255e-06	0.00017186335844189	-	2	8493469	8495892	-	2424	protein_coding	PF03107:C1 domain	-
AT3G27950	64.0398362885641	9.27768678373468	2.77109591415705	7.77283630673904e-06	0.000173590934002038	-	3	10377957	10379907	+	1355	protein_coding	PF00657:GDSL-like Lipase/Acylhydrolase	Lipase_GDSL
AT1G73890	228.027014915814	51.5309794002652	2.1430765505586	7.78213492863759e-06	0.000173637077478375	-	1	27787903	27788658	-	582	protein_coding	PF14368:Probable lipid transfer	-
AT3G60550	570.556437323673	144.282136160173	1.98257587016587	7.85813218710073e-06	0.000175169951297971	CYCU2-2	3	22379740	22380906	+	1064	protein_coding	PF08613:Cyclin	-
AT1G15820	23613.1801191538	87799.2780685643	-1.89461095232369	7.89663086219258e-06	0.000175864855045936	LHCB6	1	5446462	5447880	-	1204	protein_coding	PF00504:Chlorophyll A-B binding protein	-
AT5G36120	292.069343434426	1121.26098737798	-1.94026743338691	7.92664058480319e-06	0.000176369589582906	CCB3	5	14198586	14199431	-	846	protein_coding	PF02325:YGGT family	-
AT3G10720	3001.25388710812	797.662507259063	1.91155491354951	7.94834739667463e-06	0.000176688818795708	PME25	3	3354406	3357754	-	3029	protein_coding	PF04043:Plant invertase/pectin methylesterase inhibitor|PF01095:Pectinesterase	-
AT1G57990	6209.19231685742	1663.33996995845	1.90024600756543	7.97257489124104e-06	0.000177063439397701	PUP18	1	21441179	21443036	-	1858	protein_coding	PF16913:Purine nucleobase transmembrane transport	-
AT5G47590	249.37445778384	57.7143897799675	2.10899173367917	7.99833471332681e-06	0.000177471367650231	-	5	19297614	19299174	-	1287	protein_coding	-	-
AT3G13433	23.2856174231285	1.38777878078145e-17	7.54989566387481	8.28134473027678e-06	0.000183242879524871	-	3	4374214	4374784	+	503	protein_coding	-	-
AT5G28380	23.2856174231285	1.38777878078145e-17	7.54989566387481	8.28134473027678e-06	0.000183242879524871	-	5	10338539	10341007	-	1603	protein_coding	PF12854:PPR repeat	-
AT4G15360	23.2856174231285	1.38777878078145e-17	7.54989566387481	8.28134473027678e-06	0.000183242879524871	CYP705A3	4	8770180	8771960	+	1697	protein_coding	PF00067:Cytochrome P450	p450
AT1G61470	267.810885690396	62.8672317881762	2.08871497348112	8.29321352382459e-06	0.000183336528802929	CAF1-5	1	22678092	22679302	+	1211	protein_coding	PF04857:CAF1 family ribonuclease	CAF1
AT1G54410	10635.875655086	39429.5498449924	-1.89032561724529	8.30459030933676e-06	0.000183419139049271	HIRD11	1	20309473	20310850	-	1113	protein_coding	-	-
AT5G45840	32.0186661297342	152.526683445068	-2.24750282454575	8.32617932137504e-06	0.000183726942231224	-	5	18593917	18597907	-	2764	protein_coding	PF08263:Leucine rich repeat N-terminal domain|PF07714:Protein tyrosine kinase	Pkinase_Tyr
AT3G57530	2890.63532056103	770.867728648869	1.90666594456711	8.35273833340515e-06	0.000184143748308899	CPK32	3	21296457	21299704	-	2505	protein_coding	PF13499:EF-hand domain pair|PF00069:Protein kinase domain|PF13833:EF-hand domain pair	Pkinase
AT4G39250	132.933859592544	26.7973389910059	2.3053555205505	8.4400018636761e-06	0.000185896848388198	RL1	4	18271198	18272129	-	834	protein_coding	PF00249:Myb-like DNA-binding domain	Myb_DNA-binding
AT1G15980	916.967211867387	3419.42853701838	-1.89866434708759	8.55898914335353e-06	0.000188344831671523	PNSB1	1	5489145	5491363	+	1719	protein_coding	-	-
AT5G01530	29799.0868006482	110164.673656248	-1.88631707984755	8.59397851557264e-06	0.000188941608243469	LHCB4.1	5	208866	210548	+	1396	protein_coding	PF00504:Chlorophyll A-B binding protein	-
AT5G63810	663.708914550228	2488.82526469287	-1.90663636658208	8.64345699755155e-06	0.000189855549494252	BGAL10	5	25537074	25541529	+	2608	protein_coding	PF01301:Glycosyl hydrolases family 35	-
AT1G05805	406.56926372067	1533.48835055945	-1.9149071776665	8.87188713221018e-06	0.000194687253986658	BHLH128	1	1744444	1747734	+	1795	protein_coding	PF00010:Helix-loop-helix DNA-binding domain	HLH
AT5G06870	89.2686341677276	362.762638962885	-2.02122924487027	8.87964608111424e-06	0.000194687253986658	PGIP2	5	2133918	2135168	+	1168	protein_coding	PF08263:Leucine rich repeat N-terminal domain|PF13855:Leucine rich repeat	LRRNT_2
AT1G75250	5.81949696559584	51.5309794002652	-3.11863482969908	9.10742113967007e-06	0.000199499057227371	ATRL6	1	28244317	28245581	-	1244	protein_coding	-	-
AT2G25080	2163.85193156159	7989.99942596356	-1.88453075908141	9.20381722219001e-06	0.000201426840355823	GPX1	2	10667898	10670127	+	1246	protein_coding	PF00255:Glutathione peroxidase	GSHPx
AT5G15840	70.8322050725061	11.3388202757182	2.63024109927875	9.30708186111644e-06	0.000203501294464193	CO	5	5170162	5173085	-	2924	protein_coding	PF00643:B-box zinc finger|PF06203:CCT motif	CCT
AT5G02940	415.302308476494	1561.31369757361	-1.91019711753431	9.31732209584445e-06	0.000203539826093752	-	5	684474	689955	-	2989	protein_coding	PF06241:Castor and Pollux, part of voltage-gated ion channel	-
AT5G43230	2.90845465233906	38.1335904758481	-3.65546120802566	9.34721153862385e-06	0.000203903546748063	-	5	17348876	17352933	+	2982	protein_coding	PF10358:N-terminal C2 in EEIG1 and EHBP1 proteins	-
AT1G68765	55.306790502479	7.21655529570969	2.91713690061013	9.35095822099373e-06	0.000203903546748063	IDA	1	25829917	25830781	-	865	protein_coding	-	-
AT1G11080	596.75557154799	152.526683445068	1.96722938524255	9.42880062148669e-06	0.000205273987157593	scpl31	1	3694328	3698013	-	2322	protein_coding	PF00450:Serine carboxypeptidase	Peptidase_S10
AT1G24145	331.853214082774	80.3868947030848	2.0438721467504	9.4309066908874e-06	0.000205273987157593	-	1	8540838	8542053	+	1026	protein_coding	-	-
AT2G37430	128.082167934508	25.7667707457535	2.30808458176694	9.59980415507293e-06	0.000208760958473724	ZAT11	2	15706285	15707224	+	940	protein_coding	PF13912:C2H2-type zinc finger	-
AT5G49770	224.145661663137	51.5309794002652	2.11832232599644	9.99112570385476e-06	0.000217074159183842	-	5	20222669	20227466	+	3231	protein_coding	PF08263:Leucine rich repeat N-terminal domain|PF00069:Protein kinase domain|PF12799:Leucine Rich repeats (2 copies)	Pkinase
AT4G11320	3053.65215547234	11170.333532668	-1.87102023039531	1.04085511337141e-05	0.000225938965296753	RDL5	4	6887166	6889879	+	2338	protein_coding	PF08246:Cathepsin propeptide inhibitor domain (I29)|PF00112:Papain family cysteine protease	Peptidase_C1
AT3G25780	1183.81024532926	314.325923749306	1.91269835729629	1.04532567483268e-05	0.000226704415549982	AOC3	3	9409160	9411090	+	1660	protein_coding	PF06351:Allene oxide cyclase	-
AT4G04075	41.7220518749629	4.12486725784958	3.30062033258985	1.0486118105658e-05	0.000227211844296604	-	4	973174	973552	-	379	lncRNA	-	-
AT1G03106	1.93809879550893	32.9807487589443	-4.00232098638711	1.05718400550855e-05	0.000228862701571229	-	1	748101	749034	-	934	protein_coding	-	-
AT1G66465	77.6245737525412	12.369387471203	2.63790267916368	1.06246985487827e-05	0.000229799786269527	-	1	24788868	24790516	+	1302	protein_coding	-	-
AT4G03610	18.4339224117018	96.8759892622659	-2.38565727377929	1.06987485242584e-05	0.000231193118425199	-	4	1604886	1607496	+	1769	protein_coding	PF12706:Beta-lactamase superfamily domain	-
AT1G29390	363.874378228332	1357.26115280164	-1.89881090277785	1.11226339768913e-05	0.000240136867371589	COR413IM2	1	10286067	10288103	-	1329	protein_coding	PF05562:Cold acclimation protein WCOR413	-
AT5G45650	237.730398041947	898.658211248587	-1.917869473315	1.13406388182859e-05	0.000244480735850769	SBT5.6	5	18513127	18518972	-	2902	protein_coding	PF05922:Peptidase inhibitor I9|PF02225:PA domain|PF00082:Subtilase family	Peptidase_S8
AT5G38000	24.2559562842896	119.548494300515	-2.29510085381811	1.1344199422599e-05	0.000244480735850769	-	5	15141650	15143542	+	1397	protein_coding	PF00107:Zinc-binding dehydrogenase|PF16884:N-terminal domain of oxidoreductase	ADH_zinc_N
AT3G50840	79.5652505025609	320.509334202692	-2.00839795406316	1.15709240234866e-05	0.000249143268121853	-	3	18896129	18898680	-	2362	protein_coding	PF03000:NPH3 family|PF00651:BTB/POZ domain	BTB
AT4G02970	6347.95069418546	1744.75487418431	1.86319432786253	1.16244265678207e-05	0.000250070997347884	AT7SL-1	4	1317499	1319179	+	813	protein_coding	PF00240:Ubiquitin family	ubiquitin
AT2G31360	1495.28884068811	5434.18977442747	-1.8615503063665	1.19270644960842e-05	0.000256351803421657	ADS2	2	13371658	13374018	-	1722	protein_coding	PF00487:Fatty acid desaturase	-
AT5G09800	242.582089602252	57.7143897799675	2.06917169788859	1.19454645732867e-05	0.000256517632804533	PUB28	5	3042904	3044546	-	1643	protein_coding	PF04564:U-box domain	U-box
AT2G14560	2715.0040877087	742.011813222099	1.87127008868197	1.20639847286374e-05	0.000258831229101989	LURP1	2	6213617	6215932	+	2232	protein_coding	PF04525:LURP-one-related	-
AT3G44300	2377.32635824131	649.260656489738	1.87227568547702	1.21422004917128e-05	0.000260276740540215	NIT2	3	15983199	15985535	+	1535	protein_coding	PF00795:Carbon-nitrogen hydrolase	CN_hydrolase
AT5G54720	183.391452411858	42.2558639400149	2.11453265953783	1.25708712861443e-05	0.000269225225546612	-	5	22231448	22232949	-	1502	protein_coding	PF12796:Ankyrin repeats (3 copies)	-
AT1G54950	22.3152785221118	1.38777878078145e-17	7.4888298157841	1.26863153314878e-05	0.000270929915983568	-	1	20488088	20491291	-	699	protein_coding	-	-
AT4G18650	1.38777878078145e-17	21.6444979943272	-7.44471662582062	1.26863153314878e-05	0.000270929915983568	DOGL4	4	10263969	10265439	-	790	protein_coding	PF14144:Seed dormancy control	-
AT5G62800	1.38777878078145e-17	21.6444979943272	-7.44471662582062	1.26863153314878e-05	0.000270929915983568	-	5	25218634	25219967	+	1076	protein_coding	PF03145:Seven in absentia protein family	-
AT1G70210	213.471940211017	800.754212483294	-1.90667256895559	1.26956079424156e-05	0.000270929915983568	CYCD1-1	1	26439556	26443007	+	2506	protein_coding	PF00134:Cyclin, N-terminal domain|PF02984:Cyclin, C-terminal domain	Cyclin_C
AT2G40000	14489.0890562292	4018.18878199934	1.8503183906804	1.27516619671568e-05	0.000271646405946754	HSPRO2	2	16700490	16702336	-	1847	protein_coding	PF07231:Hs1pro-1 N-terminus|PF07014:Hs1pro-1 protein C-terminus	-
AT5G45080	230.938029854464	54.6226845850805	2.07750068793862	1.27519018321299e-05	0.000271646405946754	PP2A6	5	18191355	18193328	-	1520	protein_coding	PF14299:Phloem protein 2|PF01582:TIR domain	TIR
AT1G01680	129.052506266912	26.7973389910059	2.26264661470167	1.27631267039295e-05	0.000271646405946754	PUB54	1	246262	248440	-	1187	protein_coding	PF04564:U-box domain|PF00582:Universal stress protein family	U-box
AT4G15150	219.293970095362	51.5309794002652	2.08677002853784	1.28528697324269e-05	0.000273314168765372	-	4	8641499	8642278	-	482	protein_coding	-	-
AT3G63160	3036.18606601761	10944.6390513434	-1.84984784919444	1.29207214230064e-05	0.000274513876038529	-	3	23333399	23334034	-	636	protein_coding	-	-
AT3G22550	1291.51779700096	349.365249649479	1.88589654744002	1.30331558768237e-05	0.000276657830495829	FLZ8	3	7991403	7993588	-	1860	protein_coding	PF04570:zinc-finger of the FCS-type, C2-C2	-
AT2G19970	46.5737443789242	197.871693494564	-2.08392631074939	1.30664870123883e-05	0.000277120335859911	-	2	8623699	8624624	-	926	protein_coding	PF00188:Cysteine-rich secretory protein family	SCP
AT1G26420	363.874378228332	91.7231472101353	1.98666417211635	1.31290168904581e-05	0.000278200739193396	FOX5	1	9141519	9143336	-	1818	protein_coding	PF01565:FAD binding domain|PF08031:Berberine and berberine like	FAD_binding_4
AT1G21890	68.8915282889017	11.3388202757182	2.59023521444164	1.33398626786358e-05	0.00028241924443447	-	1	7682584	7685662	-	1597	protein_coding	PF00892:EamA-like transporter family	DUF6
AT5G47910	4232.61319364531	1171.75883936886	1.85276573239213	1.33604931313654e-05	0.000282606800967243	RBOHD	5	19397041	19402061	+	3603	protein_coding	PF08414:Respiratory burst NADPH oxidase|PF08022:FAD-binding domain|PF01794:Ferric reductase like transmembrane component|PF08030:Ferric reductase NAD binding domain	FAD_binding_8
AT1G13530	131.963521261717	27.8279072534465	2.24059647793321	1.36659852552574e-05	0.000288707752230518	-	1	4633590	4635129	-	1308	protein_coding	PF06880:Protein of unknown function (DUF1262)	-
AT3G48850	121.289799595547	24.7362025201938	2.28815708857765	1.36951760230131e-05	0.000288707752230518	MPT2	3	18114526	18116569	-	1474	protein_coding	PF00153:Mitochondrial carrier protein	Mito_carr
AT1G02400	466.730238683753	120.579062711435	1.95153980378599	1.36967389005812e-05	0.000288707752230518	GA2OX6	1	486800	489651	+	1497	protein_coding	PF03171:2OG-Fe(II) oxygenase superfamily|PF14226:non-haem dioxygenase in morphine synthesis N-terminal	2OG-FeII_Oxy
AT4G25390	570.556437323673	149.434978213346	1.93199284137107	1.36970230669177e-05	0.000288707752230518	-	4	12977192	12979721	+	2530	protein_coding	PF07714:Protein tyrosine kinase|PF00069:Protein kinase domain	Pkinase_Tyr
AT1G19740	752.009700222914	2726.88656691665	-1.85825181515205	1.37192691987454e-05	0.000288922995546911	-	1	6824246	6825459	+	1214	protein_coding	PF02190:ATP-dependent protease La (LON) substrate-binding domain	-
AT5G47610	566.675084104917	148.404409802741	1.93212293757708	1.38412115688015e-05	0.000291235589258358	ATL79	5	19301130	19302117	-	988	protein_coding	PF13639:Ring finger domain	-
AT1G75280	791.793570683532	2868.0744387979	-1.85671560811444	1.38755154616457e-05	0.000291701729599992	-	1	28251626	28253686	+	1668	protein_coding	PF05368:NmrA-like family	NmrA
AT3G09390	4671.2061066048	16718.9138406663	-1.83958532250351	1.41493187350853e-05	0.000296994655133801	MT2A	3	2889406	2890574	-	963	protein_coding	-	-
AT2G24240	67.9211898937386	276.194892615416	-2.02168786249422	1.4152027885416e-05	0.000296994655133801	-	2	10310482	10312573	+	2092	protein_coding	PF02214:BTB/POZ domain	K_tetra
AT5G46871	7.76018240512177	56.6838213806984	-2.84838114436342	1.44109211587424e-05	0.000302163663911866	-	5	19017942	19018710	+	663	protein_coding	-	-
AT4G16190	2640.2880383732	9448.25372310814	-1.83930144097636	1.44608076815955e-05	0.000302945087975345	RD19C	4	9171280	9173667	+	2144	protein_coding	PF08246:Cathepsin propeptide inhibitor domain (I29)|PF00112:Papain family cysteine protease	Peptidase_C1
AT5G08760	710.285153149906	189.627146214936	1.90456081625248	1.46622707827631e-05	0.000306897817744183	-	5	2854857	2855617	+	471	protein_coding	-	-
AT1G02620	1.93809879550893	31.9501804369468	-3.95669293962774	1.4713304541916e-05	0.000307697748643135	-	1	557092	558774	+	1383	protein_coding	PF00025:ADP-ribosylation factor family	Arf
AT2G28570	884.946047846256	239.094429881021	1.88747843089634	1.48448424421161e-05	0.000310178396301413	-	2	12241766	12242778	+	1013	protein_coding	-	-
AT5G64100	4223.88014891822	1177.94224981669	1.84219372870326	1.48620461280234e-05	0.000310267829079639	PER69	5	25650567	25652247	-	1438	protein_coding	PF00141:Peroxidase	-
AT3G25717	176.599084181097	660.596908979575	-1.90251896613282	1.50025509952633e-05	0.000312928969847334	RTFL16	3	9375102	9375671	-	570	protein_coding	-	-
AT4G05070	1107.15351935991	3963.56865638153	-1.83982319315257	1.52707997329896e-05	0.000318247708324317	-	4	2593595	2594125	-	531	protein_coding	PF12609:Wound-induced protein	-
AT3G11402	166.895700979734	38.1335904758481	2.12629094247849	1.53016897711646e-05	0.000318614889875213	-	3	3573319	3575803	+	2485	protein_coding	PF03107:C1 domain	-
AT1G02610	62.0991594698317	253.522387612363	-2.02720621865016	1.53230475359577e-05	0.000318783124127619	-	1	553019	556152	-	1473	protein_coding	PF12428:Protein of unknown function (DUF3675)|PF12906:RING-variant domain	-
AT1G18360	209.590586952839	776.020570689318	-1.88787159260692	1.54319283799803e-05	0.000320770334672353	-	1	6316695	6319427	-	1673	protein_coding	PF12146:Serine aminopeptidase, S33	-
AT1G72360	654.975869811907	175.199188473424	1.90171888583315	1.54808305771737e-05	0.000321508460637358	HRE1	1	27241696	27242968	+	1273	protein_coding	PF00847:AP2 domain	AP2
AT4G20860	2571.39401885573	715.217034611109	1.84592233786581	1.55706049321544e-05	0.00032309341677715	FAD-OXR	4	11172622	11174467	+	1846	protein_coding	PF01565:FAD binding domain|PF08031:Berberine and berberine like	FAD_binding_4
AT3G04200	27.1669726665336	1.03320520636795	4.56200196768091	1.57534631452751e-05	0.000326323678336293	-	3	1103616	1104614	-	854	protein_coding	PF00190:Cupin	-
AT1G65880	0.967751070470234	26.7973389910059	-4.61928968759426	1.57534631452751e-05	0.000326323678336293	AAE20	1	24508482	24510742	-	1899	protein_coding	PF13193:AMP-binding enzyme C-terminal domain|PF00501:AMP-binding enzyme	AMP-binding
AT3G01970	692.819063675905	185.504872574792	1.90033538819319	1.58345901136699e-05	0.000327721413318093	WRKY45	3	325952	327412	-	1359	protein_coding	PF03106:WRKY DNA -binding domain	WRKY
AT2G14210	115.467769571984	23.7056343172941	2.27835072721929	1.592798016105e-05	0.000329370325328585	ANR1	2	6018558	6023863	+	1120	protein_coding	PF00319:SRF-type transcription factor (DNA-binding and dimerisation domain)|PF01486:K-box region	SRF-TF
AT1G19900	43.6627288990735	188.596577804921	-2.10756053200271	1.5944523453774e-05	0.000329428673905513	-	1	6906899	6908805	-	1907	protein_coding	PF09118:Domain of unknown function (DUF1929)|PF07250:Glyoxal oxidase N-terminus	-
AT3G14770	808.289321849034	218.483061690057	1.88676987210258	1.61415649576834e-05	0.000333212976357751	SWEET2	3	4957334	4959704	-	1666	protein_coding	PF03083:Sugar efflux transporter for intercellular exchange	-
AT2G42200	64.0398362885641	259.705798068124	-2.01764837998621	1.62945249206406e-05	0.000336081575854587	SPL9	2	17587169	17589671	+	1780	protein_coding	PF03110:SBP domain	SBP
AT3G26580	1125.58994712511	4009.94423473627	-1.83278153751919	1.63669059748503e-05	0.000337284702698889	-	3	9758797	9760548	+	1388	protein_coding	-	-
AT4G18880	1444.83124891957	398.832533265105	1.85673060153404	1.63966224626364e-05	0.000337607300242689	HSFA4A	4	10347479	10349902	-	2347	protein_coding	PF00447:HSF-type DNA-binding	HSF_DNA-bind
AT5G06320	4786.67636466232	1345.9249003142	1.83033358218828	1.65440250534578e-05	0.000340350431433945	NHL3	5	1930793	1931782	-	990	protein_coding	PF03168:Late embryogenesis abundant protein	-
AT2G15020	672.441959288255	180.352030524291	1.89788878916225	1.66103675849254e-05	0.000341422692618911	-	2	6491425	6493512	-	2088	protein_coding	-	-
AT1G61080	64.0398362885641	10.3082533507715	2.62101169230246	1.66253381624908e-05	0.000341438082639076	-	1	22492878	22497267	-	3390	protein_coding	-	-
AT3G03840	14.5525650801768	79.3563262941497	-2.43671474316398	1.66708047247777e-05	0.00034207921353202	-	3	981072	981801	+	730	protein_coding	-	-
AT3G15360	2758.66931134617	9773.91333999685	-1.82491521114782	1.66890732560704e-05	0.000342161631709427	ATHM4	3	5188241	5189836	+	1168	protein_coding	PF00085:Thioredoxin	-
AT3G15630	373.577761297911	1351.07774235394	-1.85426886280573	1.67527340998479e-05	0.00034297360041071	-	3	5296841	5297851	-	1011	protein_coding	-	-
AT5G16810	193.094835585972	715.217034611109	-1.88836659236868	1.67572489704166e-05	0.00034297360041071	-	5	5526689	5529978	-	1751	protein_coding	-	-
AT4G04020	681.175004026	2437.29684429799	-1.83898714925836	1.69460852218731e-05	0.000346543112441848	PAP1	4	1931883	1933950	+	1639	protein_coding	PF04755:PAP_fibrillin	-
AT5G57685	253.255811029062	925.452989857438	-1.86902937657359	1.72917978997389e-05	0.000353311901256963	GDU3	5	23365805	23367063	-	1259	protein_coding	-	-
novel.10	22.3152785221118	108.212241780488	-2.27117471383724	1.73782889084378e-05	0.000354777176967495	-	1	16413556	16414735	+	1180	-	PF04827:Plant transposon protein	DUF635
AT5G02490	1318.68726949367	364.823775780273	1.85348632486412	1.74486060660392e-05	0.000355910054743813	MED37D	5	550035	552827	-	2485	protein_coding	PF00012:Hsp70 protein	HSP70
AT4G15700	45.6034058925851	190.657714624937	-2.06067124687493	1.78532036134352e-05	0.00036385374562933	GRXS3	4	8937358	8938124	+	767	protein_coding	PF00462:Glutaredoxin	-
AT4G00680	47.5440828588202	196.841125084658	-2.04672883386819	1.79762573695617e-05	0.000366050879498251	ADF8	4	279596	281072	-	1400	protein_coding	PF00241:Cofilin/tropomyosin-type actin-binding protein	Cofilin_ADF
AT4G38960	537.56493496117	144.282136160173	1.8966650760458	1.8502044150894e-05	0.000376438199978528	-	4	18160903	18163341	+	1807	protein_coding	PF00643:B-box zinc finger	zf-B_box
AT3G01820	1947.46648996717	546.203815667555	1.83385838456595	1.85862216377291e-05	0.000377830659677054	-	3	293754	295724	-	1386	protein_coding	PF00406:Adenylate kinase	ADK
AT4G02770	12636.7132358369	44315.4746667238	-1.81017873004355	1.87361749677507e-05	0.000380556758566632	PSAD1	4	1229031	1230164	-	1134	protein_coding	PF02531:PsaD	-
AT1G67148	280.425283720809	71.1117790304549	1.97763064298523	1.87899221030062e-05	0.00038132582404816	-	1	25121211	25121947	+	498	protein_coding	-	-
AT4G17250	992.653599547911	274.13375579711	1.8559516258662	1.88582458152261e-05	0.000382389160077658	-	4	9670763	9673475	+	2713	protein_coding	-	-
AT5G14360	20.3746005808154	99.9676944941444	-2.28745906253636	1.91176194918274e-05	0.0003873213576032	-	5	4630892	4631851	+	848	protein_coding	PF00240:Ubiquitin family	ubiquitin
AT1G21500	1585.53030288741	5576.40821471476	-1.8142864439159	1.91409970685798e-05	0.000387468008113376	-	1	7529705	7531108	-	877	protein_coding	-	-
AT2G25297	66.9508514962189	11.3388202757182	2.54908825047921	1.92024245115188e-05	0.00038838399972413	-	2	10770676	10771335	-	591	protein_coding	-	-
AT3G20300	96.0610026639501	367.915481006326	-1.93591884760227	1.94487127191293e-05	0.000393034255017556	-	3	7079492	7082178	-	2068	protein_coding	PF12056:Protein of unknown function (DUF3537)	-
AT1G17190	176.599084181097	648.230088081566	-1.8752598311513	1.94846828646891e-05	0.000393429996817035	GSTU26	1	5875295	5876620	+	1065	protein_coding	PF02798:Glutathione S-transferase, N-terminal domain|PF13410:Glutathione S-transferase, C-terminal domain	GST_N
AT3G19615	21.3449395765185	1.38777878078145e-17	7.42506451336407	1.95810519246878e-05	0.000395043608914205	-	3	6814966	6815403	-	438	protein_coding	-	-
AT5G38060	29.1076501167533	131.915315231121	-2.17517684999059	1.96694302154384e-05	0.000396493434603061	-	5	15189369	15190132	+	694	protein_coding	-	-
AT4G18520	68.8915282889017	273.103187387947	-1.98502781315871	1.97243018628917e-05	0.000397265972419719	PCMP-A2	4	10215096	10217214	-	2119	protein_coding	PF13041:PPR repeat family|PF01535:PPR repeat	PPR
AT3G06390	133.904197922997	499.828237293437	-1.89921211851719	2.00600124114735e-05	0.000403688833172386	-	3	1938335	1939853	-	1324	protein_coding	PF04535:Domain of unknown function (DUF588)	-
AT5G35580	397.836218963609	105.120536547941	1.91891345685924	2.05286109579135e-05	0.00041277294127101	-	5	13761823	13764106	+	1897	protein_coding	PF07714:Protein tyrosine kinase	Pkinase_Tyr
AT2G08735	31.0483274780095	2.06375968778775	3.83400693296189	2.05600779350881e-05	0.000413059708004683	-	2	14907257	14907716	+	460	lncRNA	-	-
AT1G29920	43589.5347625878	151796.545629137	-1.80008219518539	2.05950836961616e-05	0.000413417031252047	LHCB1.1	1	10474656	10475969	-	1314	protein_coding	PF00504:Chlorophyll A-B binding protein	-
AT2G38250	208.62024863804	50.5004110080343	2.04390107432969	2.07129130351035e-05	0.000415434934124282	GT-3B	2	16018210	16020156	+	1700	protein_coding	PF13837:Myb/SANT-like DNA-binding domain	-
AT2G27660	711.255491453988	194.779988264805	1.86787468331411	2.08739033999922e-05	0.000418314418052598	-	2	11798417	11800928	-	2512	protein_coding	PF03107:C1 domain	-
AT5G14960	37.840697718624	162.832367549797	-2.10161029905125	2.12278460897913e-05	0.000425052651312518	E2FD	5	4843855	4846664	+	1504	protein_coding	PF02319:E2F/DP family winged-helix DNA-binding domain	E2F_TDP
AT5G18760	164.95502433719	604.946214937511	-1.8739119178775	2.16433931762381e-05	0.000433012152812603	-	5	6258263	6261016	-	1810	protein_coding	PF12906:RING-variant domain	-
AT5G04820	72.7728818476868	285.47000829744	-1.96996057421809	2.17605987987928e-05	0.000434994551175203	OFP13	5	1399395	1400784	+	1390	protein_coding	PF04844:Transcriptional repressor, ovate	-
AT5G42250	401.717572189127	1426.30923613397	-1.82769954972644	2.20123350813998e-05	0.000439660682723999	-	5	16893849	16897690	+	1651	protein_coding	PF00107:Zinc-binding dehydrogenase|PF08240:Alcohol dehydrogenase GroES-like domain	ADH_N
AT2G21130	188.243144000672	684.299982367099	-1.86131329097413	2.20382265469787e-05	0.000439811922643279	CYP19-2	2	9055398	9056481	-	1084	protein_coding	PF00160:Cyclophilin type peptidyl-prolyl cis-trans isomerase/CLD	Pro_isomerase
AT3G48340	249.37445778384	895.566506024473	-1.84394698289388	2.22198268079972e-05	0.000443067775752821	CEP2	3	17897506	17899351	+	1596	protein_coding	PF08246:Cathepsin propeptide inhibitor domain (I29)|PF00112:Papain family cysteine protease	Peptidase_C1
AT3G01290	6216.95502328137	1787.00817890898	1.79859267455676	2.22503189698906e-05	0.000443307599858201	HIR3	3	87684	89593	-	1663	protein_coding	PF01145:SPFH domain / Band 7 family	-
AT1G49870	71.802543461111	281.347734661055	-1.96831670825833	2.23180000559955e-05	0.000444287351031791	-	1	18460158	18463791	+	2917	protein_coding	-	-
AT3G05936	24.2559562842896	113.365083834979	-2.21856172937672	2.24462339959134e-05	0.000446238454858455	-	3	1773812	1774594	-	783	protein_coding	-	-
AT1G51470	17.4635832211743	88.6314419796772	-2.33496913035929	2.2453184499709e-05	0.000446238454858455	TGG5	1	19087384	19090523	+	1851	protein_coding	PF00232:Glycosyl hydrolase family 1	Glyco_hydro_1
AT3G62720	2084.28419070697	592.579394038887	1.81426191106971	2.24739157469563e-05	0.000446281033294398	XXT1	3	23201032	23202988	+	1957	protein_coding	PF05637:galactosyl transferase GMA12/MNN10 family	-
AT5G22380	26.1966339027159	1.03320520636795	4.50977912349846	2.29622991433867e-05	0.000455226158409932	NAC090	5	7408759	7410102	-	937	protein_coding	PF02365:No apical meristem (NAM) protein	NAM
AT5G07700	0.967751070470234	25.7667707457535	-4.56297397541159	2.29622991433867e-05	0.000455226158409932	MYB76	5	2450027	2451807	+	1535	protein_coding	PF00249:Myb-like DNA-binding domain	Myb_DNA-binding
AT3G06020	140.6965662263	31.9501804369468	2.13448160124138	2.29874813864227e-05	0.000455349383766696	FAF4	3	1813164	1814363	+	1200	protein_coding	PF11250:Fantastic Four meristem regulator	-
AT4G16950	894.649430883133	3116.44142509943	-1.80035640081993	2.36051280069672e-05	0.000467198609390989	RPP5	4	9538233	9544755	-	5801	protein_coding	PF07725:Leucine Rich Repeat|PF00931:NB-ARC domain|PF01582:TIR domain	TIR
AT5G39120	108.67540118571	22.6750661405909	2.25477186499353	2.3672238314986e-05	0.000468140936957319	-	5	15662582	15663527	-	830	protein_coding	PF00190:Cupin	-
AT5G18050	5.81949696559584	47.4087058412485	-2.99864401694796	2.37702604462517e-05	0.000469692520817786	SAUR22	5	5974341	5975087	-	747	protein_coding	-	-
AT2G29320	267.810885690396	955.339473690131	-1.83429738095777	2.42209874318003e-05	0.000478070670682765	-	2	12592129	12593803	+	1478	protein_coding	PF13561:Enoyl-(Acyl carrier protein) reductase	-
AT4G13800	4.84915225445754	43.2864323149295	-3.12474564152906	2.42340888962398e-05	0.000478070670682765	-	4	8001795	8004767	-	2348	protein_coding	PF05653:Magnesium transporter NIPA	DUF803
AT4G33920	2057.11471821984	588.457120405977	1.80540240469373	2.47802874321556e-05	0.000488444286265345	-	4	16260481	16263054	+	2145	protein_coding	PF00481:Protein phosphatase 2C	PP2C
AT1G16130	250.344796095238	63.8978001917961	1.96805189111687	2.50988524320085e-05	0.000494305010844483	WAKL2	1	5525293	5528212	+	2753	protein_coding	PF13947:Wall-associated receptor kinase galacturonan-binding|PF08488:Wall-associated kinase|PF07714:Protein tyrosine kinase	Pkinase_Tyr
AT1G56540	154.281302787824	36.0724537706941	2.0928985058042	2.51187984517773e-05	0.000494305010844483	-	1	21181585	21185495	+	3684	protein_coding	PF07725:Leucine Rich Repeat|PF00931:NB-ARC domain	NB-ARC
AT5G38540	118.378784586092	25.7667707457535	2.1945430364525	2.52690499972468e-05	0.000496854506415972	-	5	15426556	15430794	-	2225	protein_coding	PF01419:Jacalin-like lectin domain	-
AT1G30370	408.50994033318	110.273378602257	1.88813633872748	2.55331524980928e-05	0.000501636599978896	-	1	10719065	10720843	-	1779	protein_coding	PF01764:Lipase (class 3)	Lipase_3
AT3G26460	42.6923903910719	178.290893703988	-2.05887205892886	2.57444843874291e-05	0.000505374964164675	-	3	9683682	9684657	-	880	protein_coding	PF00407:Pathogenesis-related protein Bet v I family	-
AT3G47780	479.34463665434	130.884746820286	1.87180141886538	2.6405881943495e-05	0.000517635269933549	ABCA7	3	17624340	17629285	+	3281	protein_coding	PF12698:ABC-2 family transporter protein|PF00005:ABC transporter	ABC_tran
AT3G23110	142.637242881416	32.9807487589443	2.10859939418945	2.64121628485754e-05	0.000517635269933549	AtRLP37	3	8222364	8224871	-	2508	protein_coding	PF08263:Leucine rich repeat N-terminal domain|PF13855:Leucine rich repeat	LRRNT_2
AT2G38460	100.912694418782	377.190596684284	-1.9008333781208	2.65439905683435e-05	0.000519794555925604	IREG1	2	16103164	16106208	+	2395	protein_coding	PF06963:Ferroportin1 (FPN1)	-
AT5G45380	930.551948118307	262.797503295893	1.82366096501295	2.68306134961235e-05	0.000524842006803634	DUR3	5	18390942	18395928	+	2742	protein_coding	PF00474:Sodium:solute symporter family	-
AT2G05100	26493.1442023973	90579.7516330086	-1.77356452102796	2.68454675256107e-05	0.000524842006803634	LHCB2.1	2	1822990	1824480	-	1406	protein_coding	PF00504:Chlorophyll A-B binding protein	-
AT5G54770	26164.1995176873	89427.5761530054	-1.77312060077754	2.69648920086939e-05	0.000526747866024998	THI1	5	22246519	22248332	+	1606	protein_coding	PF01946:Thi4 family	-
AT5G10250	14.5525650801768	76.2646210684813	-2.37947350981069	2.70266395884205e-05	0.000527432847740892	DOT3	5	3216881	3219436	-	2084	protein_coding	PF03000:NPH3 family	-
AT1G03820	114.497431232857	421.505038253083	-1.87904869043746	2.70438951836487e-05	0.000527432847740892	-	1	959790	960916	-	1127	protein_coding	-	-
AT2G27402	1394.37365715004	398.832533265105	1.80545142358204	2.71011282986982e-05	0.000528120039119437	-	2	11722770	11724400	+	1331	protein_coding	-	-
AT1G17170	1352.64911010904	386.465712361957	1.80705442289316	2.73864384461692e-05	0.000533247051269773	GSTU24	1	5869543	5870883	+	1201	protein_coding	PF13410:Glutathione S-transferase, C-terminal domain|PF02798:Glutathione S-transferase, N-terminal domain	GST_N
AT4G00960	82.4762656161815	15.4610901416454	2.4061899209241	2.7663780639993e-05	0.000538210733877595	-	4	414204	416355	+	1472	protein_coding	PF07714:Protein tyrosine kinase	Pkinase_Tyr
AT5G67390	121.289799595547	444.177543239763	-1.87156072501414	2.78647146256214e-05	0.000541681027313294	-	5	26887611	26889367	-	1658	protein_coding	-	-
AT1G74440	272.662577241519	71.1117790304549	1.93714957240877	2.79515446229747e-05	0.000542929355427489	-	1	27976502	27980456	-	2394	protein_coding	PF06127:Protein of unknown function (DUF962)	-
AT4G39070	194.065173902632	47.4087058412485	2.03054485998061	2.81695937797294e-05	0.00054672239891976	BBX20	4	18204631	18206684	-	1422	protein_coding	PF00643:B-box zinc finger	zf-B_box
AT5G37360	726.780904318911	2506.34492762712	-1.78581007118062	2.85873247846327e-05	0.000554381658666771	-	5	14805213	14808275	-	1316	protein_coding	-	-
AT1G67970	69.8618666817961	268.980913751217	-1.9429537628447	2.87776778785719e-05	0.000557622671919899	HSFA8	1	25484449	25486512	-	1719	protein_coding	PF00447:HSF-type DNA-binding	HSF_DNA-bind
AT3G54530	30.0779888075581	2.06375968778775	3.78838974417748	2.88486442935633e-05	0.000558096899435831	-	3	20185966	20187637	-	1387	protein_coding	-	-
AT1G77960	1.93809879550893	29.8890438217011	-3.86086517432341	2.88486442935633e-05	0.000558096899435831	-	1	29310021	29313571	-	1730	protein_coding	-	-
AT5G23730	373.577761297911	100.998262904846	1.88582299582221	2.96356126282624e-05	0.000572859732672563	RUP2	5	8005097	8006630	+	1534	protein_coding	-	-
AT1G23760	23.2856174231285	107.181673369622	-2.1963190649206	3.00309136512602e-05	0.000580033929959337	PGL1	1	8401808	8404301	+	2357	protein_coding	PF03181:BURP domain	-
AT5G02840	4686.73151945288	1374.78081573675	1.76929132810975	3.03044449420282e-05	0.000583247759194333	RVE4	5	648648	651979	+	2107	protein_coding	PF00249:Myb-like DNA-binding domain	Myb_DNA-binding
AT2G23830	20.3746005808154	1.38777878078145e-17	7.35835001179606	3.04594141050698e-05	0.000583247759194333	PVA31	2	10143468	10144714	+	831	protein_coding	PF00635:MSP (Major sperm protein) domain	Motile_Sperm
AT2G40580	20.3746005808154	1.38777878078145e-17	7.35835001179606	3.04594141050698e-05	0.000583247759194333	-	2	16943864	16945003	+	1140	protein_coding	PF00069:Protein kinase domain	Pkinase
AT1G71280	20.3746005808154	1.38777878078145e-17	7.35835001179606	3.04594141050698e-05	0.000583247759194333	RH55	1	26870093	26872152	-	1567	protein_coding	PF00271:Helicase conserved C-terminal domain|PF13959:Domain of unknown function (DUF4217)|PF00270:DEAD/DEAH box helicase	DEAD
AT1G06137	19.4042615284689	1.38777878078145e-17	7.28840021976415	3.04594141050698e-05	0.000583247759194333	-	1	1863425	1863840	-	416	protein_coding	-	-
AT1G08170	19.4042615284689	1.38777878078145e-17	7.28840021976415	3.04594141050698e-05	0.000583247759194333	-	1	2562769	2563706	-	938	protein_coding	PF00125:Core histone H2A/H2B/H3/H4	Histone
AT4G21970	1.38777878078145e-17	20.6139298836289	-7.37474129685588	3.04594141050698e-05	0.000583247759194333	-	4	11653234	11654462	+	1135	protein_coding	PF04520:Senescence regulator	-
AT5G50360	1.38777878078145e-17	20.6139298836289	-7.37474129685588	3.04594141050698e-05	0.000583247759194333	-	5	20505089	20506354	-	1266	protein_coding	-	-
AT2G42065	19.4042615284689	1.38777878078145e-17	7.28840021976415	3.04594141050698e-05	0.000583247759194333	-	2	17551475	17553028	-	791	protein_coding	PF00226:DnaJ domain	DnaJ
AT4G34470	19.4042615284689	1.38777878078145e-17	7.28840021976415	3.04594141050698e-05	0.000583247759194333	ASK12	4	16480008	16480616	-	609	protein_coding	PF01466:Skp1 family, dimerisation domain|PF03931:Skp1 family, tetramerisation domain	Skp1
AT5G37990	187.272805683198	664.719182612218	-1.82688781485727	3.04645405710469e-05	0.000583247759194333	-	5	15133867	15135169	-	1089	protein_coding	PF03492:SAM dependent carboxyl methyltransferase	-
AT4G25110	556.001362752857	154.587820266138	1.84585066914096	3.08400733625397e-05	0.00058996691736084	AMC2	4	12887474	12890262	-	1830	protein_coding	PF00656:Caspase domain|PF06943:LSD1 zinc finger	Peptidase_C14
AT5G26030	3498.06709826113	1028.50983065882	1.76588327462011	3.22149271117495e-05	0.000615777046257072	FC1	5	9096451	9099185	+	2058	protein_coding	PF00762:Ferrochelatase	-
AT2G30420	18.4339224117018	89.6620103897478	-2.27416143115056	3.22523275025465e-05	0.000616001494575288	ETC2	2	12960847	12962162	-	676	protein_coding	PF00249:Myb-like DNA-binding domain	Myb_DNA-binding
AT3G26830	796.64526220286	226.727608966947	1.81242958321572	3.24405440038882e-05	0.000619103800036048	CYP71B15	3	9887917	9889791	+	1777	protein_coding	PF00067:Cytochrome P450	p450
AT1G17180	644.302148464654	181.38259893442	1.82801355169171	3.25283306798978e-05	0.000620286070661625	GSTU25	1	5872024	5873124	+	1016	protein_coding	PF02798:Glutathione S-transferase, N-terminal domain|PF13410:Glutathione S-transferase, C-terminal domain	GST_N
AT3G19580	660.797899637487	186.535440984849	1.82409129169646	3.31307337719498e-05	0.000631271949521405	AZF2	3	6802903	6804296	-	1394	protein_coding	PF13912:C2H2-type zinc finger	-
AT3G07310	619.073352551016	2115.75950103269	-1.77277989838694	3.31752068006319e-05	0.000631618053029001	-	3	2327818	2329926	-	1869	protein_coding	PF05542:Protein of unknown function (DUF760)	-
AT4G38070	25.2262951096503	1.03320520636795	4.45559468234337	3.36527359346604e-05	0.000638683703019231	BHLH131	4	17881504	17882778	+	1190	protein_coding	PF00010:Helix-loop-helix DNA-binding domain	HLH
AT1G09157	25.2262951096503	1.03320520636795	4.45559468234337	3.36527359346604e-05	0.000638683703019231	DMP8	1	2951635	2952490	-	856	protein_coding	PF05078:Protein of unknown function (DUF679)	-
AT5G60350	25.2262951096503	1.03320520636795	4.45559468234337	3.36527359346604e-05	0.000638683703019231	-	5	24277730	24279147	+	1307	protein_coding	-	-
AT1G65570	0.967751070470234	24.7362025201938	-4.50437036446452	3.36527359346604e-05	0.000638683703019231	-	1	24373874	24375895	-	1467	protein_coding	PF00295:Glycosyl hydrolases family 28	-
AT3G53150	105.7643861535	22.6750661405909	2.2156468646211	3.38467610193834e-05	0.000641858640247517	UGT73D1	3	19697607	19699392	-	1786	protein_coding	PF00201:UDP-glucoronosyl and UDP-glucosyl transferase	UDPGT
AT4G02420	531.742905131722	148.404409802741	1.84035135340364	3.39156887344362e-05	0.000642658133493564	LECRK44	4	1064114	1066571	-	2458	protein_coding	PF00139:Legume lectin domain|PF00069:Protein kinase domain	Pkinase
AT3G03660	52.395775172819	8.24712070165232	2.64974341180369	3.40661275687581e-05	0.00064499967718513	WOX11	3	889166	892229	-	2513	protein_coding	PF00046:Homeobox domain	Homeobox
AT1G55980	70.8322050725061	12.369387471203	2.5060214320769	3.4284672568159e-05	0.000648626019713444	-	1	20938899	20941884	-	1595	protein_coding	PF13450:NAD(P)-binding Rossmann-like domain	-
AT5G35170	1617.55146689301	5458.92341621657	-1.75472353643786	3.4456617073683e-05	0.00065136571866534	-	5	13419080	13423882	+	2442	protein_coding	PF09353:Domain of unknown function (DUF1995)|PF00406:Adenylate kinase	ADK
AT2G01610	88.298295806879	326.69274465589	-1.88593665728217	3.46469260663427e-05	0.00065444799449312	-	2	273895	275002	-	1108	protein_coding	PF04043:Plant invertase/pectin methylesterase inhibitor	-
AT5G25280	1274.05170754115	4300.56452575913	-1.75499898826273	3.49976799288448e-05	0.00066055369475763	-	5	8773734	8776594	+	2861	protein_coding	-	-
AT1G68440	2964.38103159248	874.955137863637	1.76031017969435	3.52948292798627e-05	0.000665638854164134	-	1	25657757	25659484	+	1728	protein_coding	-	-
AT1G74080	60.1584826391023	10.3082533507715	2.53099510710043	3.61081091309928e-05	0.000679908614915195	MYB122	1	27855578	27857598	+	1562	protein_coding	PF00249:Myb-like DNA-binding domain	Myb_DNA-binding
AT5G05840	9.70086485865204	59.7755265810619	-2.60748801511093	3.61081091309928e-05	0.000679908614915195	-	5	1757065	1760666	-	1731	protein_coding	PF04788:Protein of unknown function (DUF620)	-
AT1G02220	710.285153149906	203.024535543901	1.80613364217309	3.6463244970894e-05	0.000686057668700018	NAC003	1	428650	430720	-	1590	protein_coding	PF02365:No apical meristem (NAM) protein	NAM
AT5G11930	135.844874582811	31.9501804369468	2.08390124184545	3.68688029529063e-05	0.000692894287149957	GRXC10	5	3844940	3845711	-	772	protein_coding	PF00462:Glutaredoxin	-
AT1G24147	501.662417675392	141.190430928093	1.82819097199834	3.68843260153967e-05	0.000692894287149957	-	1	8542212	8543545	+	933	protein_coding	-	-
AT1G78860	388.132835898658	107.181673369622	1.8553194324486	3.71065638324876e-05	0.00069652414737323	-	1	29646003	29647691	-	1689	protein_coding	PF01453:D-mannose binding lectin	B_lectin
AT5G01810	3224.43169680682	957.400610506169	1.75172288451671	3.72950435755193e-05	0.000699515161063335	CIPK15	5	309374	312097	+	2443	protein_coding	PF03822:NAF domain|PF00069:Protein kinase domain	Pkinase
AT3G16360	236.760059729673	61.8366633851482	1.93481512924066	3.73815013132684e-05	0.000700430017981682	AHP4	3	5554197	5555789	+	938	protein_coding	PF01627:Hpt domain	Hpt
AT4G11393	73.743220232306	13.3999548753602	2.44965731382893	3.74520479107331e-05	0.000700430017981682	-	4	6932319	6932963	+	533	protein_coding	-	-
AT1G06100	14.5525650801768	74.2034842524682	-2.34001069308216	3.74520479107331e-05	0.000700430017981682	-	1	1851472	1853019	+	958	protein_coding	PF00487:Fatty acid desaturase	-
AT3G53250	25.2262951096503	112.334515424065	-2.14910174030789	3.74605191223125e-05	0.000700430017981682	-	3	19742687	19743583	+	897	protein_coding	PF02519:Auxin responsive protein	Auxin_inducible
AT1G79460	99.9423560695105	363.793207371581	-1.86259737731076	3.78910821167077e-05	0.000707929260278535	GA2	1	29890367	29894646	+	2660	protein_coding	PF01397:Terpene synthase, N-terminal domain|PF03936:Terpene synthase family, metal binding domain	-
AT5G51460	1120.73825560798	326.69274465589	1.77806673184549	3.82891397821989e-05	0.000714810006136104	TPPA	5	20900859	20904647	+	2549	protein_coding	PF02358:Trehalose-phosphatase	-
AT2G25140	1383.69993581404	406.046512125068	1.7685123046161	3.84384804525242e-05	0.000716551008423646	CLPB4	2	10697629	10702203	-	3348	protein_coding	PF07724:AAA domain (Cdc48 subfamily)|PF00004:ATPase family associated with various cellular activities (AAA)|PF02861:Clp amino terminal domain, pathogenicity island component|PF10431:C-terminal, D2-small domain, of ClpB protein	AAA
AT5G54710	873.301988201799	252.491819203039	1.78975536291461	3.84420900887061e-05	0.000716551008423646	-	5	22227483	22230663	-	2142	protein_coding	PF12796:Ankyrin repeats (3 copies)|PF13962:Domain of unknown function	-
AT4G17090	6665.25131926394	1993.12186049169	1.74156835274465	3.87383752576124e-05	0.000721513509064979	BAM3	4	9604962	9607402	-	2103	protein_coding	PF01373:Glycosyl hydrolase family 14	-
AT3G25882	232.878706479838	60.8060949827597	1.93517930697107	3.8781248679256e-05	0.000721752107202774	NIMIN-2	3	9470357	9471039	-	683	protein_coding	-	-
AT5G03620	56.2771289372645	9.27768678373468	2.58507020616027	3.90936671965408e-05	0.000727002914062394	SBT4.15	5	918689	921937	+	2494	protein_coding	PF05922:Peptidase inhibitor I9|PF00082:Subtilase family	Peptidase_S8
AT2G22830	97.0313410166579	353.487523284447	-1.86374251058101	3.93256754527584e-05	0.000730751405781598	SQE2	2	9723615	9726384	-	2204	protein_coding	PF08491:Squalene epoxidase	-
AT2G27550	741.33597887913	213.330219641636	1.79645973234026	3.98768247351779e-05	0.00074032586630166	CEN	2	11773187	11774746	+	995	protein_coding	PF01161:Phosphatidylethanolamine-binding protein	-
AT5G67300	5270.87517786005	1577.8027921005	1.74004860979408	3.99026020907343e-05	0.00074032586630166	MYB44	5	26854022	26856006	+	1985	protein_coding	PF00249:Myb-like DNA-binding domain	Myb_DNA-binding
novel.80	352.230318542037	96.8759892622659	1.86100847119028	4.08681596092849e-05	0.000757654653204411	-	4	8035658	8038748	+	3091	-	PF13855:Leucine rich repeat|PF08263:Leucine rich repeat N-terminal domain	LRRNT_2
AT3G14260	144.577919535303	35.0418854266389	2.04093612573963	4.09662026974279e-05	0.000758568051393323	-	3	4747769	4748859	-	990	protein_coding	PF04525:LURP-one-related	-
AT3G26350	100.912694418782	21.6444979943272	2.21472182505283	4.09806215701908e-05	0.000758568051393323	-	3	9653660	9655495	-	1441	protein_coding	-	-
AT3G09350	1068.33998722168	313.29535534039	1.76938416743945	4.10194734839889e-05	0.00075870224915532	Fes1A	3	2870970	2873332	+	1861	protein_coding	PF08609:Nucleotide exchange factor Fes1	-
AT5G35525	155.251641111644	38.1335904758481	2.02203522209824	4.12653641783026e-05	0.000762662712234557	PCR3	5	13707035	13708040	+	730	protein_coding	PF04749:PLAC8 family	-
AT5G49270	43.6627288990735	175.199188473424	-2.00132466898865	4.16338765335266e-05	0.00076888162139762	COBL9	5	19971884	19974530	-	2261	protein_coding	PF04833:COBRA-like protein	-
AT1G65500	190.183820635199	660.596908979575	-1.79567661882047	4.17262079204008e-05	0.000769994465605675	-	1	24357749	24358732	+	756	protein_coding	-	-
AT2G18470	7.76018240512177	52.5615477939248	-2.73969562661353	4.24014578992138e-05	0.000781854225226056	PERK4	2	8005003	8008681	-	3063	protein_coding	PF00069:Protein kinase domain	Pkinase
AT4G26320	142.637242881416	499.828237293437	-1.80814657180814	4.26710916948025e-05	0.000785627829538767	AGP13	4	13317053	13317640	-	588	protein_coding	-	-
AT4G36220	1168.28483247507	3890.3982994218	-1.73541384791138	4.26715548866441e-05	0.000785627829538767	CYP84A1	4	17137313	17139777	-	1992	protein_coding	PF00067:Cytochrome P450	p450
AT3G54500	9167.75380267028	2763.9870296008	1.72977363021654	4.27602843855337e-05	0.00078665816668804	-	3	20175370	20179070	-	2926	protein_coding	-	-
AT5G22530	32.9890047641852	3.09431044108961	3.36391760396563	4.29727092755818e-05	0.000788752908477193	-	5	7480413	7481206	+	794	protein_coding	-	-
AT1G03700	2.90845465233906	32.9807487589443	-3.44674387605595	4.29727092755818e-05	0.000788752908477193	-	1	920950	922098	+	837	protein_coding	PF04535:Domain of unknown function (DUF588)	-
AT2G34870	2.90845465233906	32.9807487589443	-3.44674387605595	4.29727092755818e-05	0.000788752908477193	MEE26	2	14710754	14711470	+	717	protein_coding	-	-
AT1G72180	396.865880657189	1342.83319509035	-1.75822498704103	4.30512647876875e-05	0.000789591111552942	CEPR2	1	27162820	27167430	+	3593	protein_coding	PF13855:Leucine rich repeat|PF00069:Protein kinase domain|PF08263:Leucine rich repeat N-terminal domain	Pkinase
AT1G22550	134.874536253083	476.125163900917	-1.81873123141641	4.3677700832956e-05	0.000800468886715731	NPF5.16	1	7966500	7968692	-	1943	protein_coding	PF00854:POT family	-
AT3G45700	42.6923903910719	171.07691483246	-1.99932586602084	4.37599771807946e-05	0.000801365013086588	NPF2.4	3	16778713	16781268	+	1899	protein_coding	PF00854:POT family	-
ATMG01360	59.1881442189111	10.3082533507715	2.50758514990934	4.39671332312896e-05	0.00080454491967744	COX1	Mt	349830	351413	-	1584	protein_coding	PF00115:Cytochrome C and Quinol oxidase polypeptide I	-
AT5G63780	428.887044761045	1445.89003588485	-1.75298171889854	4.42185968938071e-05	0.000808530140309612	SHA1	5	25523827	25526593	+	2473	protein_coding	PF12906:RING-variant domain	-
AT4G09030	65.9805130962494	12.369387471203	2.40384648537926	4.43817347755608e-05	0.000810895501135209	AGP10	4	5792137	5792966	+	830	protein_coding	-	-
AT3G43670	325.060845927085	1102.71075603428	-1.76186738068211	4.46710125646931e-05	0.000815560205059431	-	3	15567067	15569984	+	2391	protein_coding	PF02727:Copper amine oxidase, N2 domain|PF01179:Copper amine oxidase, enzyme domain|PF02728:Copper amine oxidase, N3 domain	-
AT1G14240	34.929681986341	144.282136160173	-2.04233642579356	4.47983325983674e-05	0.000817263198344684	APY3	1	4864881	4868011	+	1964	protein_coding	PF01150:GDA1/CD39 (nucleoside phosphatase) family	-
AT1G01240	257.137164273321	877.016274679727	-1.76955200448795	4.5193688940478e-05	0.000823849722158691	-	1	99865	101987	+	2123	protein_coding	-	-
AT1G72900	1650.54296920152	491.583690026583	1.74718399232155	4.52985770307673e-05	0.00082513523319777	-	1	27432178	27433782	+	1380	protein_coding	PF00931:NB-ARC domain|PF01582:TIR domain	TIR
AT1G73010	457.997193933882	129.854178409439	1.81748860272366	4.5616622471231e-05	0.000830298614320936	PS2	1	27464528	27466348	-	1308	protein_coding	PF06888:Putative Phosphatase	-
AT1G58200	414.33197017035	1393.33104707978	-1.74936210393204	4.57824485072251e-05	0.000832685624061712	MSL3	1	21548140	21553266	-	2749	protein_coding	PF00924:Mechanosensitive ion channel	-
AT5G47230	2204.60614029171	660.596908979575	1.73849494631553	4.60594087200965e-05	0.000837088784672275	ERF5	5	19179881	19181182	+	1302	protein_coding	PF00847:AP2 domain	AP2
AT3G12220	82.4762656161815	16.4916579452883	2.3138036399169	4.64540734835421e-05	0.000843622841295673	SCPL16	3	3896207	3899019	-	1809	protein_coding	PF00450:Serine carboxypeptidase	Peptidase_S10
AT2G43610	3423.35104892809	1033.66267269882	1.72752668896248	4.67497522200619e-05	0.000848350756839944	-	2	18087812	18089371	-	1279	protein_coding	PF00182:Chitinase class I|PF00187:Chitin recognition protein	-
AT5G06760	25.2262951096503	110.273378602257	-2.12241436203555	4.70477227139554e-05	0.000853113086795047	LEA46	5	2089445	2090430	-	903	protein_coding	PF03760:Late embryogenesis abundant (LEA) group 1	-
AT5G53820	119.349122923078	27.8279072534465	2.09579236390722	4.73929357948449e-05	0.00085872422834916	-	5	21853348	21854117	+	582	protein_coding	-	-
AT2G22590	1.38777878078145e-17	19.5833618147378	-7.30119815499715	4.77658993920414e-05	0.00086222835534145	UGT91A1	2	9592956	9594579	+	1624	protein_coding	PF00201:UDP-glucoronosyl and UDP-glucosyl transferase	UDPGT
AT5G16740	18.4339224117018	1.38777878078145e-17	7.21488528536726	4.77658993920414e-05	0.00086222835534145	AVT1H	5	5501044	5502856	-	1281	protein_coding	PF01490:Transmembrane amino acid transporter protein	Aa_trans
AT4G37710	18.4339224117018	1.38777878078145e-17	7.21488528536726	4.77658993920414e-05	0.00086222835534145	VQ29	4	17718118	17718771	+	654	protein_coding	PF05678:VQ motif	-
AT5G24130	1.38777878078145e-17	19.5833618147378	-7.30119815499715	4.77658993920414e-05	0.00086222835534145	-	5	8161928	8164066	+	1511	protein_coding	-	-
AT5G27765	18.4339224117018	1.38777878078145e-17	7.21488528536726	4.77658993920414e-05	0.00086222835534145	-	5	9834152	9834968	+	388	protein_coding	-	-
AT4G24380	384.251482672195	108.212241780488	1.82703475145261	4.79932302550181e-05	0.000865681045802009	-	4	12612378	12613719	+	1273	protein_coding	PF03959:Serine hydrolase (FSH1)	-
AT2G01008	55.306790502479	9.27768678373468	2.56003528998216	4.81313495919196e-05	0.000867520601353457	-	2	1025	3173	+	1602	protein_coding	-	-
AT5G39190	248.404119472379	66.9895054057902	1.88878871196551	4.81998776035489e-05	0.000868104022135036	GLP5A	5	15692542	15693735	-	1087	protein_coding	PF00190:Cupin	-
AT3G45680	26.1966339027159	113.365083834979	-2.10807811617078	4.89735034964571e-05	0.000881376215849282	NPF2.3	3	16770888	16773185	+	2061	protein_coding	PF00854:POT family	-
AT3G09940	1362.3524931419	407.077080533622	1.74242739948209	4.91159862642498e-05	0.000883278350735662	MDAR3	3	3056375	3059244	-	1593	protein_coding	PF07992:Pyridine nucleotide-disulphide oxidoreductase	Pyr_redox_2
novel.30	0.967751070470234	23.7056343172941	-4.44328505595091	4.95960875072039e-05	0.00088924784829944	-	2	9652522	9654958	+	464	-	-	-
AT2G33070	0.967751070470234	23.7056343172941	-4.44328505595091	4.95960875072039e-05	0.00088924784829944	NSP2	2	14028282	14031164	-	2085	protein_coding	PF01344:Kelch motif|PF13415:Galactose oxidase, central domain|PF01419:Jacalin-like lectin domain	Kelch_1
AT2G20880	0.967751070470234	23.7056343172941	-4.44328505595091	4.95960875072039e-05	0.00088924784829944	ERF053	2	8985959	8987302	+	1344	protein_coding	PF00847:AP2 domain	AP2
AT1G55240	0.967751070470234	23.7056343172941	-4.44328505595091	4.95960875072039e-05	0.00088924784829944	-	1	20604892	20606411	+	1285	protein_coding	PF04819:Family of unknown function (DUF716)	-
AT2G18193	425.00569153716	120.579062711435	1.81647168421129	5.06897327232291e-05	0.000907803525334504	-	2	7917413	7919345	-	1857	protein_coding	PF14363:Domain associated at C-terminal with AAA|PF00004:ATPase family associated with various cellular activities (AAA)	AAA
AT4G23180	2192.96208065455	661.627477387737	1.72860680267234	5.07066197714749e-05	0.000907803525334504	CRK10	4	12137995	12140930	+	2544	protein_coding	PF01657:Salt stress response/antifungal|PF07714:Protein tyrosine kinase	Pkinase_Tyr
AT1G22740	163.014347693829	562.692910199871	-1.78653525043309	5.11798977609825e-05	0.000915593878871586	RABG3B	1	8049090	8050784	+	1059	protein_coding	PF00071:Ras family	Ras
AT5G59310	163.984686015613	564.754047016387	-1.78325354796403	5.15107715595257e-05	0.000920319245661424	LTP4	5	23924990	23925957	-	830	protein_coding	PF00234:Protease inhibitor/seed storage/LTP family	-
AT4G18440	387.162497592069	1293.3659115086	-1.7397811179632	5.15207041889767e-05	0.000920319245661424	-	4	10186073	10188981	-	2072	protein_coding	PF08328:Adenylosuccinate lyase C-terminal|PF00206:Lyase	-
novel.58	443.442119348798	126.762473176841	1.80564041638728	5.16783830525875e-05	0.000922449531841279	-	3	22514051	22516873	+	2679	-	-	-
AT1G05700	263.92953244858	72.142347437498	1.86948554714196	5.18966358549323e-05	0.000925657082916207	-	1	1709673	1713474	+	3004	protein_coding	PF00069:Protein kinase domain|PF12819:Carbohydrate-binding protein of the ER|PF13855:Leucine rich repeat	Pkinase
AT4G17220	19.4042615284689	89.6620103897478	-2.20064649675368	5.19948230404983e-05	0.000926553288296823	MAP70.5	4	9656652	9659576	-	2069	protein_coding	PF07058:Microtubule-associated protein 70	-
AT3G44620	253.255811029062	855.374338110701	-1.75544122334322	5.20240683365594e-05	0.000926553288296823	-	3	16193674	16195833	+	1384	protein_coding	PF01451:Low molecular weight phosphotyrosine protein phosphatase	LMWPc
AT1G71400	584.141173588615	170.046346422181	1.77966580274396	5.2232669896617e-05	0.000929578902059289	RLP12	1	26909792	26912597	+	2806	protein_coding	PF08263:Leucine rich repeat N-terminal domain|PF13855:Leucine rich repeat	LRRNT_2
AT5G03355	290.128666815908	79.3563262941497	1.86868599113963	5.23694239418834e-05	0.000931322318516101	-	5	817835	820008	+	2174	protein_coding	PF03107:C1 domain	-
AT1G64900	422.094676619105	1405.69786797511	-1.73533812598934	5.26568841660202e-05	0.000935741284276693	CYP89A2	1	24113109	24114984	+	1876	protein_coding	PF00067:Cytochrome P450	p450
AT1G53620	39.7813748163519	5.15542790304409	2.91870280347143	5.36473632541516e-05	0.00095263749778526	-	1	20011429	20011972	-	544	protein_coding	-	-
AT3G03265	32.0186661297342	131.915315231121	-2.03823395442917	5.40644756099834e-05	0.000959334760121568	-	3	5505992	5506436	-	445	lncRNA	-	-
AT5G18470	180.480437456773	46.3781374561386	1.95754193375258	5.55344599251365e-05	0.00098469077834762	-	5	6127773	6129285	+	1513	protein_coding	PF01453:D-mannose binding lectin	B_lectin
AT4G35985	359.993024999919	102.02883131558	1.81777316843572	5.62364030128087e-05	0.000995971646497987	P85	4	17031945	17034244	-	2209	protein_coding	PF06911:Senescence-associated protein	-
AT2G18660	170.777054262478	44.3170006927573	1.94327950206978	5.62536468115324e-05	0.000995971646497987	EGC2	2	8089411	8091736	-	2106	protein_coding	PF03330:Lytic transglycolase	-
AT2G42760	508.454785811339	147.373841392122	1.78580297223746	5.6858532806888e-05	0.00100593931881191	-	2	17795817	17797413	-	1597	protein_coding	-	-
AT2G32870	164.95502433719	563.72347860813	-1.77211403230487	5.70509994902591e-05	0.00100788541878847	-	2	13944538	13946790	-	1810	protein_coding	PF00917:MATH domain	MATH
AT2G28815	104.794047808042	23.7056343172941	2.13857928158941	5.70524943407833e-05	0.00100788541878847	-	2	12367001	12368064	-	876	protein_coding	PF00252:Ribosomal protein L16p/L10e	-
ATMG00110	28.1373114037663	2.06375968778775	3.69258593165916	5.75183844585803e-05	0.00101462261137516	CCB206	Mt	30463	31083	+	621	protein_coding	-	-
AT4G29570	1.93809879550893	27.8279072534465	-3.75821651777568	5.75183844585803e-05	0.00101462261137516	CDA8	4	14507347	14508482	+	1136	protein_coding	PF08211:Cytidine and deoxycytidylate deaminase zinc-binding region	-
AT3G08510	2054.2037033105	6665.71902184182	-1.69811824949295	5.87104668066564e-05	0.00103489051915874	PLC2	3	2582362	2585898	-	2352	protein_coding	PF00387:Phosphatidylinositol-specific phospholipase C, Y domain|PF00388:Phosphatidylinositol-specific phospholipase C, X domain|PF09279:Phosphoinositide-specific phospholipase C, efhand-like|PF00168:C2 domain	PI-PLC-X
AT4G24580	374.548099604759	107.181673369622	1.80393711842474	5.87978534655169e-05	0.00103567048129136	REN1	4	12687879	12694656	-	3330	protein_coding	PF00169:PH domain|PF00620:RhoGAP domain|PF14389:Leucine-zipper of ternary complex factor MIP1	RhoGAP
AT1G74870	32.0186661297342	3.09431044108961	3.32101381418699	5.88889257347734e-05	0.00103651417085076	-	1	28126928	28128790	+	1550	protein_coding	PF14570:RING/Ubox like zinc-binding domain	-
AT4G31020	154.281302787824	39.1641588358334	1.97464723140417	5.91663020627907e-05	0.00104063339188533	-	4	15108101	15110289	-	1748	protein_coding	PF12146:Serine aminopeptidase, S33	-
AT1G02450	54.33645206361	9.27768678373468	2.53455826267672	5.93390767713147e-05	0.00104290816627066	NIMIN-1	1	497917	498539	-	623	protein_coding	PF15699:NPR1 interacting	-
AT4G21215	181.45077577529	614.221330611381	-1.75845499080031	5.94544992294416e-05	0.00104417236100983	-	4	11310348	11313850	-	1483	protein_coding	-	-
AT5G02190	32.0186661297342	130.884746820286	-2.02692939060616	5.9534546006019e-05	0.00104481387464364	PCS1	5	435168	437018	+	1851	protein_coding	PF14543:Xylanase inhibitor N-terminal|PF14541:Xylanase inhibitor C-terminal	-
AT1G12710	160.103332727195	546.203815667555	-1.76961144718652	5.96248085800667e-05	0.00104563360437563	AtPP2-A12	1	4326739	4328616	-	1535	protein_coding	PF14299:Phloem protein 2	-
AT1G20440	3157.47835389741	10217.0577553833	-1.69409410789702	5.99085510503594e-05	0.00104984269607082	COR47	1	7084409	7086873	-	2320	protein_coding	PF00257:Dehydrin	-
AT3G46780	6092.75172049815	19690.0425605686	-1.69227916682385	5.99645756862083e-05	0.00105005801099525	PTAC16	3	17228642	17231229	+	1865	protein_coding	PF13460:NAD(P)H-binding	-
AT4G39795	35.9000205762718	144.282136160173	-2.00294703467225	6.01268522021249e-05	0.00105213226506459	FLZ7	4	18466519	18467499	+	657	protein_coding	PF04570:zinc-finger of the FCS-type, C2-C2	-
AT1G78850	11779.9045143033	3646.15358675323	1.69184778924194	6.09796300699427e-05	0.00106627746447137	-	1	29641860	29643535	-	1676	protein_coding	PF01453:D-mannose binding lectin	B_lectin
AT5G39785	319.238816078213	89.6620103897478	1.83067521586188	6.1070210976714e-05	0.00106708415220448	-	5	15928765	15932347	+	2394	protein_coding	PF07891:Protein of unknown function (DUF1666)	-
AT1G73760	250.344796095238	834.76296994956	-1.7369274665527	6.13938537766182e-05	0.00107195901197749	-	1	27739168	27742008	-	2250	protein_coding	-	-
AT3G63210	304.68374145104	1012.02073613078	-1.73142562587955	6.16233670570123e-05	0.00107518444498892	MARD1	3	23353514	23355480	-	1871	protein_coding	PF04570:zinc-finger of the FCS-type, C2-C2	-
AT3G53650	100.912694418782	354.518091693178	-1.81142884695776	6.23508485917755e-05	0.00108708727159865	-	3	19889297	19890251	+	955	protein_coding	PF00125:Core histone H2A/H2B/H3/H4	Histone
AT3G15354	1834.90724680316	560.63177338335	1.71036700796583	6.24333235811949e-05	0.00108773529211707	SPA3	3	5169095	5173105	-	3544	protein_coding	PF00400:WD domain, G-beta repeat	WD40
AT5G43520	246.463442849265	68.0200738113761	1.8554934991473	6.37714613110155e-05	0.00111024310598612	-	5	17485231	17486309	-	1079	protein_coding	PF03107:C1 domain	-
AT3G21660	42.6923903910719	6.18599086549904	2.7629435428895	6.40321767980071e-05	0.00111397427577287	-	3	7624406	7626654	-	1416	protein_coding	PF00789:UBX domain|PF08059:SEP domain	UBX
AT4G13820	94.1203259557505	20.6139298836289	2.18429901428353	6.50671189710496e-05	0.0011311595888899	-	4	8007950	8010858	-	2909	protein_coding	PF08263:Leucine rich repeat N-terminal domain	LRRNT_2
AT5G45000	73.743220232306	14.4305224432782	2.34369458013847	6.53257612615623e-05	0.00113483420865962	-	5	18165336	18167533	+	1879	protein_coding	PF01582:TIR domain	TIR
AT1G49405	57.2474673681508	10.3082533507715	2.45959387218712	6.54276038313507e-05	0.00113507061548156	-	1	18284270	18285418	-	995	protein_coding	PF04535:Domain of unknown function (DUF588)	-
AT2G25510	16359.9013043769	5093.07163141941	1.68353270196564	6.54426286204277e-05	0.00113507061548156	-	2	10856271	10857217	+	760	protein_coding	-	-
AT5G24110	83.4466039845387	17.5222258348693	2.24382759414177	6.55547142580428e-05	0.00113507061548156	WRKY30	5	8153115	8154710	-	1290	protein_coding	PF03106:WRKY DNA -binding domain	WRKY
AT3G06483	733.573272447089	2380.61558186357	-1.69814527250287	6.55708235940523e-05	0.00113507061548156	PDK	3	1990349	1992864	-	1762	protein_coding	PF10436:Mitochondrial branched-chain alpha-ketoacid dehydrogenase kinase|PF02518:Histidine kinase-, DNA gyrase B-, and HSP90-like ATPase	HATPase_c
AT1G52245	32.0186661297342	129.854178409439	-2.0155355472822	6.55757640650167e-05	0.00113507061548156	-	1	19458612	19459763	-	928	protein_coding	-	-
AT5G02515	35.9000205762718	143.251567749494	-1.99261407074916	6.56925646772986e-05	0.00113627312159408	-	5	5239271	5240333	-	1063	lncRNA	-	-
AT4G01390	662.738576245985	197.871693494564	1.74325998723909	6.70722049651464e-05	0.00115914499239578	-	4	570200	571595	-	945	protein_coding	PF00917:MATH domain	MATH
AT5G58430	4219.02845740316	1309.85500603588	1.68741248061103	6.71114436617018e-05	0.00115914499239578	EXO70B1	5	23621152	23623543	-	2392	protein_coding	PF03081:Exo70 exocyst complex subunit	Exo70
AT2G16990	50.4550982631508	188.596577804921	-1.89952813915617	6.73524491655102e-05	0.00116247131528797	-	2	7382805	7387976	+	2211	protein_coding	PF07690:Major Facilitator Superfamily	MFS_1
AT1G68450	97.0313410166579	21.6444979943272	2.15820965475309	6.75932035093679e-05	0.00116578852719318	VQ8	1	25661487	25662276	-	790	protein_coding	PF05678:VQ motif	-
novel.55	796.64526220286	240.124998290463	1.72964748671124	6.76836914490014e-05	0.00116651117322873	-	3	14917043	14918671	+	750	-	-	-
AT1G48745	223.175323349757	60.8060949827597	1.87381239699855	6.91365187103388e-05	0.00118997645791513	-	1	18030704	18031593	+	890	protein_coding	-	-
AT4G02380	10872.638201014	3395.72546363699	1.67887523038101	6.91443335051487e-05	0.00118997645791513	SAG21	4	1046042	1047105	-	968	protein_coding	PF03242:Late embryogenesis abundant protein	-
AT5G42760	209.590586952839	56.6838213806984	1.88433035761815	6.97501859567963e-05	0.00119954331264382	-	5	17148808	17150451	+	1538	protein_coding	PF04072:Leucine carboxyl methyltransferase	-
AT3G49580	130.022844598909	443.146974831304	-1.76800526813084	7.1396097611594e-05	0.00122697030168872	LSU1	3	18374908	18375940	-	886	protein_coding	-	-
AT5G49740	408.50994033318	1329.43580578698	-1.70205387341619	7.16769510401476e-05	0.00123091576578817	FRO7	5	20205302	20208777	-	2923	protein_coding	PF01794:Ferric reductase like transmembrane component|PF08022:FAD-binding domain|PF08030:Ferric reductase NAD binding domain	FAD_binding_8
AT4G12800	29976.6587100935	95470.8292967791	-1.67121612280362	7.22460148488869e-05	0.00123969974227376	PSAL	4	7521257	7522761	+	1140	protein_coding	PF02605:Photosystem I reaction centre subunit XI	-
AT5G06980	1983.36900718284	614.221330611381	1.69092785526288	7.23484260331981e-05	0.00123969974227376	-	5	2167120	2169437	+	1849	protein_coding	-	-
AT1G10970	1050.87389775903	320.509334202692	1.71277543379502	7.23892884667473e-05	0.00123969974227376	ZIP4	1	3665087	3667139	-	1647	protein_coding	PF02535:ZIP Zinc transporter	-
AT5G12880	266.84054738002	75.2340526603539	1.82486403749694	7.23949949461766e-05	0.00123969974227376	-	5	4068426	4069094	-	669	protein_coding	-	-
AT5G60800	487.107343096978	144.282136160173	1.75450118942584	7.27331354165032e-05	0.00124460236285061	-	5	24460719	24462595	-	1380	protein_coding	PF00403:Heavy-metal-associated domain	HMA
AT2G39250	138.755889569907	470.972321858932	-1.76214377087696	7.28703742124373e-05	0.0012460626382423	SNZ	2	16388691	16391176	-	1674	protein_coding	PF00847:AP2 domain	AP2
AT3G52520	190.183820635199	50.5004110080343	1.91050177377495	7.31714623466507e-05	0.00125032061780668	-	3	19473339	19474606	+	1268	protein_coding	-	-
AT1G12064	0.967751070470234	22.6750661405909	-4.37949853397364	7.35111148660182e-05	0.00125523104246328	-	1	4077498	4078095	-	598	protein_coding	-	-
AT5G37490	45.6034058925851	7.21655529570969	2.63952742214406	7.36758465269433e-05	0.00125714976788831	PUB21	5	14887429	14889151	+	1723	protein_coding	PF04564:U-box domain	U-box
AT1G21240	240.64141297834	66.9895054057902	1.8430084183175	7.403702621762e-05	0.00126241542999476	WAK3	1	7434235	7436830	+	2422	protein_coding	PF07714:Protein tyrosine kinase|PF07645:Calcium-binding EGF domain|PF13947:Wall-associated receptor kinase galacturonan-binding	Pkinase_Tyr
AT2G39210	2028.9749074295	629.679856734318	1.6878708321102	7.52781463686163e-05	0.00127980719924309	-	2	16366102	16368570	-	2330	protein_coding	PF06813:Nodulin-like|PF07690:Major Facilitator Superfamily	MFS_1
AT3G50330	17.4635832211743	1.38777878078145e-17	7.13742218952834	7.55367711316002e-05	0.00127980719924309	HEC2	3	18656955	18658377	-	1423	protein_coding	PF00010:Helix-loop-helix DNA-binding domain	HLH
AT2G15780	17.4635832211743	1.38777878078145e-17	7.13742218952834	7.55367711316002e-05	0.00127980719924309	-	2	6873417	6874784	-	1106	protein_coding	-	-
AT1G61120	1.38777878078145e-17	18.552793795318	-7.22370373914872	7.55367711316002e-05	0.00127980719924309	GES	1	22523635	22528836	+	2926	protein_coding	PF01397:Terpene synthase, N-terminal domain|PF03936:Terpene synthase family, metal binding domain	-
AT2G18550	1.38777878078145e-17	18.552793795318	-7.22370373914872	7.55367711316002e-05	0.00127980719924309	ATHB-21	2	8049371	8051316	-	1058	protein_coding	PF00046:Homeobox domain	Homeobox
AT3G55970	1.38777878078145e-17	18.552793795318	-7.22370373914872	7.55367711316002e-05	0.00127980719924309	JRG21	3	20766735	20769410	-	2172	protein_coding	PF03171:2OG-Fe(II) oxygenase superfamily|PF14226:non-haem dioxygenase in morphine synthesis N-terminal	2OG-FeII_Oxy
AT3G15440	1.38777878078145e-17	18.552793795318	-7.22370373914872	7.55367711316002e-05	0.00127980719924309	-	3	5211795	5212506	-	712	protein_coding	-	-
AT3G05950	17.4635832211743	1.38777878078145e-17	7.13742218952834	7.55367711316002e-05	0.00127980719924309	-	3	1780938	1782007	-	925	protein_coding	PF00190:Cupin	-
AT2G26380	17.4635832211743	1.38777878078145e-17	7.13742218952834	7.55367711316002e-05	0.00127980719924309	-	2	11226488	11228123	-	1636	protein_coding	PF08263:Leucine rich repeat N-terminal domain	LRRNT_2
AT1G22370	80.5355888752391	282.378303070161	-1.80827500580841	7.57604713608734e-05	0.00128269209903515	UGT85A5	1	7897915	7900335	-	2421	protein_coding	PF00201:UDP-glucoronosyl and UDP-glucosyl transferase	UDPGT
AT3G13840	3.87880526509421	35.0418854266389	-3.13376910939006	7.62932106333979e-05	0.00129080155101242	SCL29	3	4555234	4556982	-	1749	protein_coding	PF03514:GRAS domain family	GRAS
AT1G18150	475.463283432797	1535.54948737531	-1.69107754160306	7.65583342893207e-05	0.00129437499268874	MPK8	1	6244298	6247830	-	2361	protein_coding	PF00069:Protein kinase domain	Pkinase
AT3G29035	178.539760819261	593.609962447111	-1.73253797799706	7.66285057088418e-05	0.00129464965873179	NAC59	3	11033665	11035308	+	1433	protein_coding	PF02365:No apical meristem (NAM) protein	NAM
AT1G54780	2624.76262552422	8345.54552668087	-1.66877051941682	7.67192340937108e-05	0.00129527100711801	TLP18.3	1	20439383	20441159	+	1214	protein_coding	PF04536:TPM domain	-
AT5G04770	106.734724498252	366.884912597645	-1.78005770698854	7.82905093495505e-05	0.00132087037840057	CAT6	5	1378621	1382478	+	3025	protein_coding	PF13520:Amino acid permease|PF13906:C-terminus of AA_permease	-
AT5G05890	171.747392582694	572.998594282403	-1.73748147698605	7.83617518029741e-05	0.00132114391663329	UGT76C5	5	1772415	1774187	+	1695	protein_coding	PF00201:UDP-glucoronosyl and UDP-glucosyl transferase	UDPGT
AT5G48657	575.40812884699	173.138051652972	1.73196281004527	7.86671627525243e-05	0.00132536227604393	-	5	19733882	19735726	-	1736	protein_coding	-	-
AT2G43510	1154.7000962275	355.548660101906	1.69906196650934	7.89549287424973e-05	0.00132927765024535	ATTI1	2	18066960	18067860	+	761	protein_coding	-	-
AT5G28650	56.2771289372645	10.3082533507715	2.43498598430568	7.99597093321657e-05	0.00134525066688622	WRKY74	5	10677599	10679204	-	1443	protein_coding	PF10533:Plant zinc cluster domain|PF03106:WRKY DNA -binding domain	WRKY
AT5G03350	770.446127997833	234.972156243157	1.71269164192966	8.04830108869812e-05	0.0013531065303744	LLP	5	815610	816670	-	1061	protein_coding	PF00139:Legume lectin domain	-
AT3G26820	31.0483274780095	3.09431044108961	3.2767949145414	8.09767363312021e-05	0.0013595031369507	-	3	9881128	9885202	+	2040	protein_coding	PF03982:Diacylglycerol acyltransferase|PF12146:Serine aminopeptidase, S33	-
AT3G28170	31.0483274780095	3.09431044108961	3.2767949145414	8.09767363312021e-05	0.0013595031369507	-	3	10498177	10500360	+	808	protein_coding	-	-
AT1G52790	27.1669726665336	2.06375968778775	3.64218760428803	8.17420388202969e-05	0.00137139264011019	-	1	19662194	19663301	-	933	protein_coding	PF14226:non-haem dioxygenase in morphine synthesis N-terminal|PF03171:2OG-Fe(II) oxygenase superfamily	2OG-FeII_Oxy
AT5G25190	197.946527168004	653.382930122418	-1.7221597606504	8.22287492558275e-05	0.00137801089707679	ERF003	5	8706745	8707885	-	1038	protein_coding	PF00847:AP2 domain	AP2
AT3G55840	165.925362658562	44.3170006927573	1.90173123754653	8.22513168740021e-05	0.00137801089707679	HSPRO1	3	20716995	20718866	-	1872	protein_coding	PF07014:Hs1pro-1 protein C-terminus|PF07231:Hs1pro-1 N-terminus	-
AT1G72660	41.7220518749629	6.18599086549904	2.729874573747	8.24462174689737e-05	0.00138031296303704	DRG2	1	27353765	27356852	+	1971	protein_coding	PF02824:TGS domain|PF01926:50S ribosome-binding GTPase|PF16897:C-terminal region of MMR_HSR1 domain	-
ATMG00690	48.5144213326151	8.24712070165232	2.53898662643634	8.25185415343671e-05	0.00138056107676452	ORF240A	Mt	203588	204310	-	723	protein_coding	-	-
AT5G58680	104.794047808042	24.7362025201938	2.07749397307579	8.37326056119795e-05	0.00139989721137354	-	5	23708112	23709527	-	1416	protein_coding	PF00514:Armadillo/beta-catenin-like repeat	Arm
AT1G19610	152.34062613944	40.194727200122	1.91904284209371	8.39460273141269e-05	0.0014024886734569	PDF1.4	1	6781483	6782216	-	620	protein_coding	-	-
AT3G14870	468.670915294721	140.159862517371	1.74063502982525	8.4328896901916e-05	0.00140790553325535	-	3	5002271	5005877	+	3529	protein_coding	PF04859:Plant protein of unknown function (DUF641)	-
AT2G27420	92.1796492436607	20.6139298836289	2.15428204443553	8.44412297481967e-05	0.00140880128130278	-	2	11726134	11727654	-	1359	protein_coding	PF08246:Cathepsin propeptide inhibitor domain (I29)|PF00112:Papain family cysteine protease	Peptidase_C1
AT5G38200	997.505291065647	308.142513295725	1.69433816476219	8.45706802729915e-05	0.00140998117499582	-	5	15256243	15258814	+	2241	protein_coding	PF07722:Peptidase C26	-
AT1G34340	202.798218746991	666.780319428535	-1.71652507168986	8.52047195493548e-05	0.00141956620884171	-	1	12530815	12534306	+	1989	protein_coding	PF00561:alpha/beta hydrolase fold	Abhydrolase_1
AT1G65690	909.204505438168	280.317166251941	1.69711719072552	8.56275963626037e-05	0.00142562228396213	NHL6	1	24431417	24433165	-	1251	protein_coding	PF03168:Late embryogenesis abundant protein	-
AT2G21380	550.179332924152	1758.15226348726	-1.67585248185662	8.57447372707435e-05	0.0014265832656937	KIN7M	2	9141465	9149330	+	3884	protein_coding	PF00225:Kinesin motor domain|PF13920:Zinc finger, C3HC4 type (RING finger)	Kinesin
AT4G25810	719.988536190597	219.513630099707	1.71311461440801	8.60128673361714e-05	0.00143005326801025	XTH23	4	13128394	13129927	+	1373	protein_coding	PF06955:Xyloglucan endo-transglycosylase (XET) C-terminus|PF00722:Glycosyl hydrolases family 16	-
AT3G07350	172.717730902728	571.968025874156	-1.72676294322327	8.63114995841733e-05	0.00143402524707047	-	3	2347186	2348791	+	1606	protein_coding	PF04720:PDDEXK-like family of unknown function	-
AT1G74810	27.1669726665336	111.303947013157	-2.02941247378219	8.78992940567402e-05	0.00145939574807346	BOR5	1	28107822	28111940	+	3266	protein_coding	PF00955:HCO3- transporter family	-
AT1G11580	8189.65279326002	2604.24892637724	1.65288958559637	8.92135365502223e-05	0.00148019252625967	ATPMEPCRA	1	3888610	3890824	+	1969	protein_coding	PF04043:Plant invertase/pectin methylesterase inhibitor|PF01095:Pectinesterase	-
AT5G11610	91.2093108860864	313.29535534039	-1.77881957469977	8.95263929302339e-05	0.00148435748720239	-	5	3735350	3738230	-	2207	protein_coding	PF03016:Exostosin family	-
AT1G21326	190.183820635199	51.5309794002652	1.88142664488974	9.06464916522641e-05	0.00150189162980508	-	1	7468765	7469995	-	1231	protein_coding	PF05678:VQ motif	-
AT5G60680	858.7469136459	2716.58088283771	-1.66133801805288	9.17237910359917e-05	0.00151835969805966	-	5	24386010	24387304	+	1295	protein_coding	PF04520:Senescence regulator	-
AT4G14780	12.611885657302	61.8366633851482	-2.28202429031076	9.17669077759319e-05	0.00151835969805966	-	4	8492213	8494663	+	2054	protein_coding	PF07714:Protein tyrosine kinase	Pkinase_Tyr
AT2G43530	204.738895377779	668.841456244848	-1.70724536789333	9.27755270962598e-05	0.00153399094664394	ATTI3	2	18070110	18070523	+	252	protein_coding	-	-
AT4G13340	5397.0191572499	1718.99066398629	1.65053245234353	9.31633231155573e-05	0.00153934278138906	LRX3	4	7758275	7761362	+	3088	protein_coding	PF08263:Leucine rich repeat N-terminal domain	LRRNT_2
AT5G24100	25.2262951096503	104.08996813713	-2.03925585366119	9.40737340116679e-05	0.00155331651042099	-	5	8148544	8151385	+	2397	protein_coding	PF13855:Leucine rich repeat|PF07714:Protein tyrosine kinase|PF08263:Leucine rich repeat N-terminal domain	Pkinase_Tyr
AT1G15175	31.0483274780095	123.670767944166	-1.98943445877923	9.5163595648309e-05	0.00157023203046364	-	1	5222729	5224143	-	1335	lncRNA	-	-
AT1G44830	185.332129047822	50.5004110080343	1.8732455522408	9.6012828286035e-05	0.00158315658069446	ERF014	1	16933699	16934568	+	870	protein_coding	PF00847:AP2 domain	AP2
novel.40	91.2093108860864	20.6139298836289	2.13903606185761	9.62654747239787e-05	0.00158623302482723	-	2	10247812	10248811	-	612	-	PF00366:Ribosomal protein S17|PF16205:Ribosomal_S17 N-terminal	-
AT1G32870	538.535273266054	163.862935960184	1.71581550035798	9.67893882605314e-05	0.00159377203934077	ANAC13	1	11911631	11913947	+	1956	protein_coding	PF02365:No apical meristem (NAM) protein	NAM
AT5G64850	1423.48380624797	448.299816873579	1.66662561150322	9.70863323437334e-05	0.00159756591289126	-	5	25921402	25923418	+	908	protein_coding	-	-
AT3G48580	55.306790502479	10.3082533507715	2.40995106812757	9.78386027665013e-05	0.00160819922032818	XTH11	3	18007098	18008535	+	1254	protein_coding	PF00722:Glycosyl hydrolases family 16|PF06955:Xyloglucan endo-transglycosylase (XET) C-terminus	-
AT1G78020	2954.67764856204	940.911515977829	1.65074436054988	9.78665053690216e-05	0.00160819922032818	FLZ6	1	29338530	29339760	+	1015	protein_coding	PF04570:zinc-finger of the FCS-type, C2-C2	-
AT1G50180	169.806715942077	45.3475690732382	1.90199034762198	9.79947129634195e-05	0.00160920456144034	-	1	18583964	18587136	+	2845	protein_coding	PF00931:NB-ARC domain	NB-ARC
AT3G50480	4252.99029800854	1358.29172120959	1.64659744484347	9.82598102267395e-05	0.00161245490357044	HR4	3	18733021	18734420	+	1109	protein_coding	PF05659:Arabidopsis broad-spectrum mildew resistance protein RPW8	-
AT1G19770	6462.4506139386	2070.41449108481	1.64210490101807	9.97348190246778e-05	0.0016355420322025	PUP14	1	6832325	6833837	+	1418	protein_coding	PF16913:Purine nucleobase transmembrane transport	-
AT4G10510	97.0313410166579	22.6750661405909	2.09147192467563	0.000101289699404312	0.00165990655515272	SBT3.7	4	6495799	6499205	+	2725	protein_coding	PF05922:Peptidase inhibitor I9|PF00082:Subtilase family	Peptidase_S8
AT3G18690	533.683581741565	162.832367549797	1.71185763972741	0.000101378090783528	0.00166022183051224	MKS1	3	6429534	6430517	-	984	protein_coding	PF05678:VQ motif	-
AT3G29630	14.5525650801768	68.0200738113761	-2.21470026695877	0.000101663197812555	0.0016637560007388	UGT79B4	3	11447002	11448675	-	1674	protein_coding	PF00201:UDP-glucoronosyl and UDP-glucosyl transferase	UDPGT
AT1G49210	3.87880526509421	34.0113170891335	-3.09085571515513	0.00010243138683032	0.00167518578679994	ATL76	1	18201889	18202764	+	876	protein_coding	PF13639:Ring finger domain	-
AT5G24880	7.76018240512177	48.4392742283789	-2.62215029372071	0.000103342034918052	0.00168777930225346	-	5	8552647	8554275	+	1629	protein_coding	-	-
AT1G63450	7.76018240512177	48.4392742283789	-2.62215029372071	0.000103342034918052	0.00168777930225346	GT16	1	23531240	23534569	+	3330	protein_coding	PF03016:Exostosin family	-
AT1G03495	325.060845927085	95.8454208517279	1.76065283452466	0.000103796084591898	0.00169404241936253	-	1	873166	874476	+	1311	protein_coding	PF02458:Transferase family	-
AT2G47950	58.2178057953119	11.3388202757182	2.34785741835317	0.000104403286799947	0.00170279491134043	-	2	19624022	19624922	+	901	protein_coding	-	-
AT4G16563	135.844874582811	449.330385282027	-1.72485667811477	0.000104532800900842	0.00170374981943477	-	4	9329620	9331646	-	2027	protein_coding	PF14541:Xylanase inhibitor C-terminal|PF14543:Xylanase inhibitor N-terminal	-
AT1G06680	27052.0590649135	83816.1311721309	-1.63148483234578	0.00010496196827719	0.00170958408032482	PSBP1	1	2047634	2049439	+	1355	protein_coding	PF01789:PsbP	-
AT1G02335	31.0483274780095	122.640199533261	-1.97737386255792	0.000105199154222435	0.00171228562343879	GL22	1	463754	464981	-	990	protein_coding	PF00190:Cupin	-
AT5G22570	102.853371114936	24.7362025201938	2.05055934021608	0.000105732554644456	0.0017198016069811	WRKY38	5	7495455	7496990	-	1306	protein_coding	PF03106:WRKY DNA -binding domain	WRKY
AT5G13170	15.5229045709702	71.1117790304549	-2.18637382205955	0.000105987354809566	0.00172277888576037	SWEET15	5	4181042	4183354	-	1351	protein_coding	PF03083:Sugar efflux transporter for intercellular exchange	-
AT2G02061	40.7517133502399	6.18599086549904	2.69602979114895	0.000106370520310419	0.00172783724736979	-	2	497989	499559	+	1295	protein_coding	PF03407:Nucleotide-diphospho-sugar transferase	-
AT5G57040	795.674923898999	2490.88640150867	-1.64624804194343	0.000106490647628645	0.00172861897786918	-	5	23083898	23085246	-	861	protein_coding	PF00903:Glyoxalase/Bleomycin resistance protein/Dioxygenase superfamily	Glyoxalase
AT3G01710	73.743220232306	256.614092840281	-1.79721502453036	0.000106803658216181	0.00173252853138788	-	3	259639	261883	-	1719	protein_coding	-	-
AT5G06730	199.887203799952	55.6532529823762	1.84239855626202	0.000106941703207591	0.00173287488597154	PER54	5	2079925	2081685	-	1423	protein_coding	PF00141:Peroxidase	-
AT2G01870	65.0101746937323	227.758177376509	-1.80671518264346	0.000106969367752825	0.00173287488597154	-	2	389470	390405	-	936	protein_coding	-	-
AT2G32120	287.217651887824	83.478599930847	1.78119251725949	0.000107050011105075	0.00173301191275161	HSP70-8	2	13651442	13653945	-	2185	protein_coding	PF00012:Hsp70 protein	HSP70
AT3G53160	105.7643861535	25.7667707457535	2.03217142318315	0.000107761785893939	0.00174335913459682	UGT73C7	3	19702332	19703976	-	1645	protein_coding	PF00201:UDP-glucoronosyl and UDP-glucosyl transferase	UDPGT
AT4G12830	136.815212912186	451.391522098916	-1.72119864816872	0.00010792568243305	0.00174483487128126	-	4	7531141	7533587	+	1490	protein_coding	PF00561:alpha/beta hydrolase fold	Abhydrolase_1
AT4G28240	442.471781043034	1393.33104707978	-1.65459200880547	0.000109162303931404	0.00176363969904787	-	4	13997292	13998604	-	1313	protein_coding	-	-
AT5G23910	120.31946125956	397.801964856527	-1.72409700155461	0.000109237034761526	0.00176366020884647	-	5	8068221	8073053	+	2667	protein_coding	PF00225:Kinesin motor domain|PF12836:Helix-hairpin-helix motif	Kinesin
AT1G10090	209.590586952839	672.963729877465	-1.68234028486139	0.00010955141945853	0.00176470342772877	-	1	3290311	3296198	-	2910	protein_coding	PF02714:Calcium-dependent channel, 7TM region, putative phosphate|PF14703:Cytosolic domain of 10TM putative phosphate transporter|PF13967:Late exocytosis, associated with Golgi transport	-
AT1G15415	22.3152785221118	1.03320520636795	4.27964396258921	0.000109595668558131	0.00176470342772877	-	1	5300742	5301489	-	557	protein_coding	-	-
AT3G17980	22.3152785221118	1.03320520636795	4.27964396258921	0.000109595668558131	0.00176470342772877	CAR4	3	6152062	6153814	+	1511	protein_coding	PF00168:C2 domain	C2
AT1G10770	0.967751070470234	21.6444979943272	-4.31276080389618	0.000109595668558131	0.00176470342772877	-	1	3591633	3592580	-	948	protein_coding	PF04043:Plant invertase/pectin methylesterase inhibitor	-
AT5G23750	41.7220518749629	156.648957087147	-1.90537989131947	0.000109757846704341	0.00176613028396637	-	5	8009657	8011709	-	1212	protein_coding	PF03763:Remorin, C-terminal region|PF03766:Remorin, N-terminal region	-
AT2G18680	73.743220232306	15.4610901416454	2.24498488973739	0.000109943755654076	0.00176793682903085	-	2	8094614	8095779	+	1166	protein_coding	-	-
AT5G42590	91.2093108860864	308.142513295725	-1.75490335293893	0.000110320266271927	0.00177280385050631	CYP71A16	5	17031024	17033800	-	1847	protein_coding	PF00067:Cytochrome P450	p450
AT4G27820	331.853214082774	1052.21290404277	-1.66442341047564	0.000110837389077838	0.00177992243276303	BGLU9	4	13857650	13860745	-	1965	protein_coding	PF00232:Glycosyl hydrolase family 1	Glyco_hydro_1
AT2G14900	947.047699279788	297.836829205965	1.66851633822903	0.000110966545814234	0.00178080536892254	GASA7	2	6404131	6405352	+	715	protein_coding	PF02704:Gibberellin regulated protein	-
AT1G27100	5771.5697422068	1863.27024109478	1.63106391788939	0.000111156661499103	0.00178266474901167	-	1	9407085	9411368	-	2326	protein_coding	PF04601:Domain of unknown function (DUF569)	-
AT5G13750	1248.82291165446	395.740828039361	1.65764220629436	0.000111399442669984	0.00178536570068156	ZIFL1	5	4437804	4441701	+	2599	protein_coding	PF07690:Major Facilitator Superfamily	MFS_1
ATMG00510	30.0779888075581	3.09431044108961	3.23117772575699	0.000111734307878315	0.00178834484236172	NAD7	Mt	132071	138153	+	1185	protein_coding	PF00346:Respiratory-chain NADH dehydrogenase, 49 Kd subunit	-
AT1G07430	2.90845465233906	29.8890438217011	-3.30528806399225	0.000111734307878315	0.00178834484236172	AIP1	1	2280746	2282828	-	1906	protein_coding	PF00481:Protein phosphatase 2C	PP2C
AT5G15130	458.967532239465	140.159862517371	1.71046015336912	0.000111942880238123	0.00179048945286933	WRKY72	5	4904290	4907094	+	2029	protein_coding	PF03106:WRKY DNA -binding domain	WRKY
AT4G37770	50.4550982631508	9.27768678373468	2.42789762299945	0.000112106267095421	0.00179071674013764	ACS8	4	17752079	17754157	+	1785	protein_coding	PF00155:Aminotransferase class I and II	Aminotran_1_2
AT2G16005	8.73052389742761	51.5309794002652	-2.5438113413338	0.000112106267095421	0.00179071674013764	ROSY1	2	6959092	6960216	-	819	protein_coding	PF02221:ML domain	-
AT3G15110	358.052348385583	1131.56667145778	-1.65972182517289	0.000112441052214473	0.0017948702005087	-	3	5084278	5085942	-	1036	protein_coding	PF11282:Protein of unknown function (DUF3082)	-
AT1G74458	55.306790502479	195.810556674738	-1.82151105200674	0.000113212379324792	0.00180598192879043	-	1	27986797	27987856	+	864	protein_coding	-	-
AT2G47550	261.018517516658	76.2646210684813	1.77345717004797	0.000113341509378703	0.00180684127301719	PME20	2	19508929	19511792	+	1966	protein_coding	PF01095:Pectinesterase|PF04043:Plant invertase/pectin methylesterase inhibitor	-
AT1G66080	371.637084684157	112.334515424065	1.72501688440742	0.000114085994561106	0.00181750269238423	-	1	24599939	24601308	-	1271	protein_coding	PF05603:Protein of unknown function (DUF775)	-
AT2G21320	452.175164100152	138.098725695886	1.71031029518695	0.000114641183185948	0.00182513629040334	BBX18	2	9126263	9127987	+	1093	protein_coding	PF00643:B-box zinc finger	zf-B_box
AT5G66650	460.9082088506	141.190430928093	1.70598596755237	0.000115434438320764	0.00183552820635778	-	5	26603003	26607012	-	3922	protein_coding	PF04678:Mitochondrial calcium uniporter	-
AT1G08990	48.5144213326151	174.168620063205	-1.84122785195383	0.000115446834038664	0.00183552820635778	GUX5	1	2888427	2890965	+	2239	protein_coding	PF01501:Glycosyl transferase family 8	Glyco_transf_8
AT5G64890	98.9720177194144	23.7056343172941	2.05621817671395	0.000116841832080318	0.00185593963827994	PEP2	5	25934568	25935612	+	675	protein_coding	PF17232:Family of unknown function (DUF5306)	-
AT3G56230	18.4339224117018	80.3868947030848	-2.11685178687454	0.000116885235466481	0.00185593963827994	-	3	20860720	20862395	-	1288	protein_coding	PF00651:BTB/POZ domain	BTB
AT1G11700	943.166346065356	297.836829205965	1.66259228743288	0.000117349005641283	0.00186207199433967	-	1	3945584	3946757	+	1174	protein_coding	PF04520:Senescence regulator	-
AT3G05320	288.187990197226	84.5091683403826	1.76838045312406	0.000117551558393418	0.00186405403824913	OFUT23	3	1513062	1515568	-	2389	protein_coding	PF10250:GDP-fucose protein O-fucosyltransferase	-
AT3G15340	124.200814600654	31.9501804369468	1.95474250162988	0.000117771191710151	0.00186630413899492	PPI2	3	5159698	5162945	-	2792	protein_coding	-	-
AT1G28230	40.7517133502399	152.526683445068	-1.90078160135289	0.000117904187383652	0.00186717924189097	PUP1	1	9862041	9864779	-	1455	protein_coding	PF16913:Purine nucleobase transmembrane transport	-
AT1G10155	43.6627288990735	7.21655529570969	2.57696684078089	0.000118807134988388	0.00188023842900541	ATPP2-A10	1	3325825	3328448	-	2367	protein_coding	-	-
AT5G23870	157.192317758562	509.103352968515	-1.69460555206242	0.00011924535097619	0.00188593042571565	PAE9	5	8045540	8050395	-	2413	protein_coding	PF03283:Pectinacetylesterase	-
AT3G06220	54.33645206361	10.3082533507715	2.38447404082213	0.000119860803540051	0.00189328745463942	-	3	1883348	1884970	-	1008	protein_coding	PF02362:B3 DNA binding domain	B3
AT1G20630	733.573272447089	2275.49760425774	-1.63299609063033	0.000120392198815714	0.00189328745463942	CAT1	1	7146636	7150180	+	2226	protein_coding	PF06628:Catalase-related immune-responsive|PF00199:Catalase	Catalase
AT4G40020	66.9508514962189	13.3999548753602	2.31050178694155	0.000120420774381081	0.00189328745463942	-	4	18553168	18555355	-	2188	protein_coding	-	-
AT1G08050	352.230318542037	106.151104958773	1.72925918332847	0.000120493177633756	0.00189328745463942	-	1	2498794	2501581	-	2490	protein_coding	PF14624:VWA / Hh protein intein-like|PF17123:RING-like zinc finger|PF00092:von Willebrand factor type A domain	VWA
AT1G80090	1.38777878078145e-17	17.5222258348693	-7.14180923944719	0.000120499134900409	0.00189328745463942	PV42B	1	30130218	30131940	+	1237	protein_coding	PF00571:CBS domain	CBS
AT5G22545	16.4932439455592	1.38777878078145e-17	7.05556266764779	0.000120499134900409	0.00189328745463942	-	5	7483159	7483861	+	703	protein_coding	-	-
AT1G65480	1.38777878078145e-17	17.5222258348693	-7.14180923944719	0.000120499134900409	0.00189328745463942	FT	1	24331373	24333999	+	975	protein_coding	PF01161:Phosphatidylethanolamine-binding protein	-
AT4G08869	16.4932439455592	1.38777878078145e-17	7.05556266764779	0.000120499134900409	0.00189328745463942	-	4	5657228	5659574	-	781	protein_coding	-	-
AT3G07490	1.38777878078145e-17	17.5222258348693	-7.14180923944719	0.000120499134900409	0.00189328745463942	CML3	3	2391122	2391908	+	787	protein_coding	PF13499:EF-hand domain pair	-
AT4G08867	16.4932439455592	1.38777878078145e-17	7.05556266764779	0.000120499134900409	0.00189328745463942	-	4	5659793	5660903	+	1111	protein_coding	-	-
AT5G13080	271.692238931393	79.3563262941497	1.77400947398866	0.000120852783686269	0.00189760211297577	WRKY75	5	4149738	4151201	-	810	protein_coding	PF03106:WRKY DNA -binding domain	WRKY
AT4G11470	36.8703591534109	5.15542790304409	2.8094348478805	0.00012129770384192	0.00190334331623321	CRK31	4	6967709	6970469	+	2329	protein_coding	PF01657:Salt stress response/antifungal|PF07714:Protein tyrosine kinase	Pkinase_Tyr
AT1G65845	1475.8820746234	473.033458675732	1.64131466407632	0.000122358057512948	0.00191872778887711	-	1	24493011	24493923	-	777	protein_coding	-	-
AT4G25750	113.527092893164	28.8584755309494	1.97148287038475	0.00012581061340475	0.00197029432917236	ABCG4	4	13110466	13112482	-	2017	protein_coding	PF01061:ABC-2 type transporter|PF00005:ABC transporter	ABC2_membrane
AT2G37770	29.1076501167533	114.395652245898	-1.96980178273646	0.00012581061340475	0.00197029432917236	AKR4C9	2	15834766	15837001	+	1485	protein_coding	PF00248:Aldo/keto reductase family	Aldo_ket_red
AT2G28400	362.904039921261	110.273378602257	1.71740980844109	0.000126134974020699	0.0019740863469941	-	2	12147883	12149072	-	1190	protein_coding	PF04520:Senescence regulator	-
AT1G52510	591.903880025256	1836.47546248899	-1.63329038233078	0.000126327628642356	0.0019758134908441	-	1	19561510	19565272	-	1615	protein_coding	PF12146:Serine aminopeptidase, S33	-
AT3G23670	196.976188851848	629.679856734318	-1.67594462518786	0.000126461666571574	0.00197662219469424	KIN12B	3	8519136	8525289	+	4330	protein_coding	PF00225:Kinesin motor domain	Kinesin
AT5G54490	527.861551911951	163.862935960184	1.68694114686279	0.000126816487130638	0.00197959052212768	PBP1	5	22121102	22122122	+	1021	protein_coding	PF13833:EF-hand domain pair	-
AT5G53250	163.984686015613	528.684152726583	-1.68805825177483	0.000126816487130638	0.00197959052212768	AGP22	5	21603569	21604414	+	745	protein_coding	-	-
AT1G55990	82.4762656161815	277.225461024558	-1.74741822200527	0.000127435347263121	0.00198795829570696	-	1	20942487	20942951	-	420	protein_coding	-	-
AT5G67420	1084.8357383806	3333.89135916378	-1.61961398635242	0.000128350522001033	0.00200093463129921	LBD37	5	26903866	26906524	-	2572	protein_coding	PF03195:Lateral organ boundaries (LOB) domain	-
AT2G47190	46.5737443789242	8.24712070165232	2.48024733587877	0.000129619300378414	0.00201940309116481	ATMYB2	2	19375985	19377543	+	1367	protein_coding	PF00249:Myb-like DNA-binding domain	Myb_DNA-binding
AT5G56540	323.120169310914	1012.02073613078	-1.64670174973513	0.000129867472601739	0.00202195738146728	AGP14	5	22893151	22893651	+	501	protein_coding	-	-
AT4G11660	588.022526806977	183.443735754635	1.67988422105496	0.00013004215394805	0.00202336489435176	HSFB2B	4	7042354	7044708	+	2267	protein_coding	PF00447:HSF-type DNA-binding	HSF_DNA-bind
AT5G58670	76.6542353750933	260.736366477389	-1.76443499869273	0.00013171701119371	0.00204809715332811	PLC1	5	23704231	23707003	-	2164	protein_coding	PF00388:Phosphatidylinositol-specific phospholipase C, X domain|PF00387:Phosphatidylinositol-specific phospholipase C, Y domain|PF00168:C2 domain	PI-PLC-X
AT1G61810	24.2559562842896	97.9065576728507	-2.00730839079269	0.000131856848298236	0.00204894447504469	BGLU45	1	22829921	22834728	+	2413	protein_coding	PF00232:Glycosyl hydrolase family 1	Glyco_hydro_1
AT5G53490	1299.28050342749	3979.02718249978	-1.61460571137149	0.000132341242595665	0.00205387043534668	-	5	21723235	21724701	-	1086	protein_coding	PF13599:Pentapeptide repeats (9 copies)	-
AT5G66330	33.9593433826639	128.823609998583	-1.91948256224689	0.000132344950161668	0.00205387043534668	-	5	26500402	26501955	-	1554	protein_coding	PF13855:Leucine rich repeat	-
AT1G32920	5827.84936378055	1908.61525104298	1.61037632119214	0.00013437903630572	0.0020840903770205	-	1	11928757	11929993	+	1237	protein_coding	-	-
AT5G65040	288.187990197226	85.5397367500422	1.75091868784375	0.000134693959328153	0.00208762593644306	IRM1	5	25977495	25978439	-	800	protein_coding	PF04570:zinc-finger of the FCS-type, C2-C2	-
AT1G56600	291.099005125187	86.5703051598167	1.74815906498292	0.000134988671081396	0.002090843880853	GOLS2	1	21207537	21209635	+	1435	protein_coding	PF01501:Glycosyl transferase family 8	Glyco_transf_8
AT4G11655	78.5949121283454	17.5222258348693	2.15754597396083	0.000135269323029586	0.00209384004338769	-	4	7038437	7039923	+	1065	protein_coding	PF04535:Domain of unknown function (DUF588)	-
AT5G65165	5.81949696559584	40.194727200122	-2.76116479981444	0.000137515185580609	0.00212723232952273	SDH2-3	5	26034422	26036057	-	1238	protein_coding	PF13085:2Fe-2S iron-sulfur cluster binding domain	-
AT2G26170	964.513788744486	309.173081704669	1.64100677025793	0.000137681868777541	0.00212843934681984	CYP711A1	2	11140809	11143360	+	1816	protein_coding	PF00067:Cytochrome P450	p450
AT5G25340	32.9890047641852	4.12486725784958	2.96295811657756	0.000137914791177502	0.00213066815095847	-	5	8793018	8794784	+	1326	protein_coding	-	-
AT4G01130	127.11182960169	412.22992257635	-1.69633357892347	0.000138665980521888	0.00214089573014114	-	4	485743	488226	+	2216	protein_coding	PF00657:GDSL-like Lipase/Acylhydrolase	Lipase_GDSL
AT1G73220	156.221979435222	43.2864323149295	1.84871378227237	0.000140292852159603	0.00216462133332118	OCT1	1	27538190	27540235	+	1943	protein_coding	PF00083:Sugar (and other) transporter	Sugar_tr
AT5G55380	213.471940211017	61.8366633851482	1.78552051352709	0.000140526271246517	0.0021668302633824	AT1	5	22446624	22447953	-	1330	protein_coding	PF13813:Membrane bound O-acyl transferase family	-
AT1G62500	1244.94155844109	401.924238490821	1.63079096545366	0.000141101204833968	0.00217429892532343	-	1	23131928	23133507	+	1580	protein_coding	PF14547:Hydrophobic seed protein	-
AT4G17670	440.531104431469	137.068157285123	1.68348012123153	0.000144366556936198	0.00222318941560246	FLZ2	4	9833491	9834859	-	1133	protein_coding	PF04570:zinc-finger of the FCS-type, C2-C2	-
AT2G28960	256.166825962344	76.2646210684813	1.74640199964709	0.000144957192835624	0.00223085402922927	-	2	12437718	12442592	-	3228	protein_coding	PF13855:Leucine rich repeat|PF12819:Carbohydrate-binding protein of the ER|PF00069:Protein kinase domain	Pkinase
AT1G65486	458.967532239465	143.251567749494	1.67900965481745	0.000145057105359557	0.00223096155379388	-	1	24349399	24350524	+	1033	protein_coding	-	-
AT1G53887	22.3152785221118	90.6925787999027	-2.0166822091981	0.000145174851669258	0.00223134304665528	-	1	20122332	20123140	-	809	protein_coding	-	-
AT1G64110	54.33645206361	189.627146214936	-1.80072442620291	0.000146198524672235	0.00224563927084519	-	1	23796698	23801799	-	3004	protein_coding	PF00004:ATPase family associated with various cellular activities (AAA)	AAA
AT1G28140	615.191999333275	1883.88160925307	-1.61439457409782	0.000147487091338596	0.00226398343277303	-	1	9831876	9834510	-	2116	protein_coding	PF10063:Uncharacterized integral membrane protein (DUF2301)	-
AT2G44290	422.094676619105	130.884746820286	1.68835676736699	0.000148050882669919	0.00227118568123924	YLS3	2	18305080	18306395	-	1149	protein_coding	PF14368:Probable lipid transfer	-
AT2G34070	1185.75092193602	383.374007136097	1.62867111582301	0.000148208075388937	0.00227214525794227	TBL37	2	14387194	14390339	-	1859	protein_coding	PF13839:GDSL/SGNH-like Acyl-Esterase family found in Pmr5 and Cas1p|PF14416:PMR5 N terminal Domain	-
AT1G76020	136.815212912186	440.05526960591	-1.68451413260885	0.000148646500742635	0.00227741237385397	-	1	28532045	28533694	-	1525	protein_coding	PF13462:Thioredoxin	-
AT1G73470	271.692238931393	847.129790846265	-1.64014158497513	0.000150187936508843	0.00229956121154612	-	1	27625116	27628325	+	1999	protein_coding	-	-
AT2G19710	717.07752127842	228.788745786061	1.6475978339525	0.000150970357282412	0.00231006777414669	-	2	8506130	8510081	+	3287	protein_coding	PF03398:Regulator of Vps4 activity in the MVB pathway	-
AT4G13680	42.6923903910719	7.21655529570969	2.54463891320836	0.000151266369471577	0.0023131229288367	-	4	7951491	7952978	-	1488	protein_coding	-	-
AT4G04830	702.52244671714	2141.52371123033	-1.60784220664838	0.00015272786068289	0.00233398502818257	MSRB5	4	2445775	2447086	+	761	protein_coding	PF01641:SelR domain	-
AT3G10940	243.552427914106	758.500907751736	-1.63839666379975	0.000154150502471645	0.00235422726675525	LSF2	3	3422034	3423455	-	1135	protein_coding	PF00782:Dual specificity phosphatase, catalytic domain	DSPc
AT1G49000	108.67540118571	27.8279072534465	1.96078094963493	0.000154468632870881	0.00235758610169364	-	1	18123071	18124289	-	1219	protein_coding	-	-
AT2G03130	29.1076501167533	3.09431044108961	3.18407091862557	0.000154712059366703	0.00235830293414337	-	2	940607	941076	+	470	protein_coding	PF00542:Ribosomal protein L7/L12 C-terminal domain	-
AT1G78500	2.90845465233906	28.8584755309494	-3.25487648274617	0.000154712059366703	0.00235830293414337	PEN6	1	29531467	29535204	+	2416	protein_coding	PF13249:Squalene-hopene cyclase N-terminal domain|PF13243:Squalene-hopene cyclase C-terminal domain	-
AT1G31350	335.734567313984	103.059399726342	1.70268026160447	0.000155650388712529	0.00237110059150406	KUF1	1	11221267	11222827	-	1561	protein_coding	-	-
novel.50	642.361471856011	205.085672363547	1.64658415689854	0.000155970913698053	0.00237447666205634	-	3	5814712	5816666	+	1268	-	-	-
AT4G26700	516.217492251946	1577.8027921005	-1.61162177626914	0.000156360721567023	0.00237890253699689	FIM1	4	13463097	13467604	+	3084	protein_coding	PF00307:Calponin homology (CH) domain	CH
AT1G21670	367.755731456408	1131.56667145778	-1.6211580715749	0.000160077839412776	0.00243391308969089	-	1	7610241	7612721	+	2481	protein_coding	PF07676:WD40-like Beta Propeller Repeat	PD40
AT1G74370	97.0313410166579	317.417628976023	-1.70852221088324	0.000161435288849524	0.00245299899664517	-	1	27958086	27959400	-	1159	protein_coding	PF13445:RING-type zinc-finger	-
AT2G28780	1687.41582472247	553.417794525485	1.60816453625939	0.000161573676163685	0.00245354890407195	-	2	12339851	12343443	-	2801	protein_coding	PF13515:Fusaric acid resistance protein-like	-
AT2G45850	253.255811029062	785.295686362093	-1.63213968731314	0.000162252960528517	0.00246067300556623	AHL9	2	18871479	18873972	-	2054	protein_coding	PF03479:Domain of unknown function (DUF296)	-
AT3G20395	445.382795960291	140.159862517371	1.66712609908344	0.00016230776360098	0.00246067300556623	-	3	7111934	7113899	-	865	protein_coding	PF13639:Ring finger domain	-
AT3G20600	466.730238683753	146.343272981487	1.6724203498056	0.000162350301600171	0.00246067300556623	NDR1	3	7194771	7195769	+	999	protein_coding	-	-
AT5G18010	7.76018240512177	46.3781374561386	-2.55957950148755	0.000162827573117695	0.00246634976366538	SAUR19	5	5962773	5963405	-	633	protein_coding	-	-
AT5G46040	21.3449395765185	1.03320520636795	4.21587866016918	0.000164370520381886	0.0024818914800807	NPF5.3	5	18671397	18673551	-	1761	protein_coding	PF00854:POT family	-
AT1G71520	21.3449395765185	1.03320520636795	4.21587866016918	0.000164370520381886	0.0024818914800807	ERF020	1	26938369	26939267	+	899	protein_coding	PF00847:AP2 domain	AP2
AT4G26488	21.3449395765185	1.03320520636795	4.21587866016918	0.000164370520381886	0.0024818914800807	-	4	13380153	13381692	-	1540	lncRNA	-	-
AT1G29100	21.3449395765185	1.03320520636795	4.21587866016918	0.000164370520381886	0.0024818914800807	-	1	10168717	10169916	+	1000	protein_coding	PF00403:Heavy-metal-associated domain	HMA
AT1G50090	21.3449395765185	1.03320520636795	4.21587866016918	0.000164370520381886	0.0024818914800807	BCAT7	1	18554564	18556826	-	1213	protein_coding	PF01063:Amino-transferase class IV	-
AT3G01500	11218.0786368761	33601.6854984638	-1.58269686774831	0.000165376828746561	0.00249551659619575	BCA1	3	194426	198664	-	3266	protein_coding	PF00484:Carbonic anhydrase	-
AT2G29360	477.403960043588	1454.13458314836	-1.60661474507999	0.000166103663820483	0.00250491002575512	SDR	2	12603767	12605299	+	1076	protein_coding	PF13561:Enoyl-(Acyl carrier protein) reductase	-
AT1G33610	531.742905131722	169.015778011887	1.65287236031863	0.00016637748916081	0.00250746438152714	-	1	12188678	12190461	+	1784	protein_coding	PF13855:Leucine rich repeat|PF08263:Leucine rich repeat N-terminal domain	LRRNT_2
AT5G28630	504.573432590846	159.740662318542	1.6585920588982	0.000166573503055123	0.00250857814691606	-	5	10636612	10637384	+	773	protein_coding	-	-
AT1G34047	53.36611362046	184.47430416472	-1.78693981721398	0.000166660369224055	0.00250857814691606	-	1	12390238	12390915	-	581	protein_coding	-	-
AT1G13550	25.2262951096503	2.06375968778775	3.53578031895049	0.000167283195825582	0.00251637529159183	-	1	4636984	4638330	-	1270	protein_coding	PF06880:Protein of unknown function (DUF1262)	-
AT1G23790	65.0101746937323	220.544198509346	-1.76030548348781	0.00016781145633811	0.00252274104180672	-	1	8409945	8412079	+	1873	protein_coding	PF06075:Plant protein of unknown function (DUF936)	-
AT2G14878	3265.18590553421	1084.16052469052	1.5904802062563	0.000167977091861717	0.00252365082691871	-	2	6392167	6393042	+	876	ncRNA	-	-
AT5G27930	220.264308409094	683.269413958955	-1.63264278998269	0.00017179198918444	0.00257935089202004	PPC6-7	5	9957816	9961374	-	3121	protein_coding	PF00481:Protein phosphatase 2C	PP2C
AT5G39160	48.5144213326151	9.27768678373468	2.37145663098934	0.000172494196746733	0.00258504411703843	GLP2A	5	15679005	15680141	-	1034	protein_coding	PF00190:Cupin	-
AT2G04090	8.73052389742761	49.4698426173588	-2.48506304945633	0.000172494196746733	0.00258504411703843	DTX5	2	1362380	1364788	-	1805	protein_coding	PF01554:MatE	MatE
AT5G07330	8.73052389742761	49.4698426173588	-2.48506304945633	0.000172494196746733	0.00258504411703843	-	5	2315947	2316874	+	848	protein_coding	-	-
AT3G59710	15.5229045709702	68.0200738113761	-2.12235850093796	0.000173131459243342	0.00259297571647795	-	3	22054667	22057156	-	1627	protein_coding	PF13561:Enoyl-(Acyl carrier protein) reductase|PF00106:short chain dehydrogenase	adh_short
AT2G39530	335.734567313984	104.08996813713	1.68834226543296	0.00017433309122918	0.00260934467221332	-	2	16498364	16499524	-	955	protein_coding	PF04535:Domain of unknown function (DUF588)	-
AT4G36500	3238.01643304929	1079.00768265057	1.58529831959365	0.000176144359147477	0.00263481232050631	-	4	17225793	17226833	-	1041	protein_coding	-	-
AT1G74640	540.475949875803	1635.51462294447	-1.59721017753605	0.000176347796518139	0.00263621288842309	-	1	28032562	28034863	+	1604	protein_coding	-	-
AT4G33790	37.840697718624	138.098725695886	-1.86411684718306	0.000177085218682474	0.00264558925334713	FAR3	4	16204096	16207956	-	1956	protein_coding	PF03015:Male sterility protein|PF07993:Male sterility protein	NAD_binding_4
AT2G46150	179.510099138097	51.5309794002652	1.79815457779959	0.000178248751491808	0.00266079618297877	-	2	18961283	18962423	+	1141	protein_coding	PF03168:Late embryogenesis abundant protein	-
AT5G13200	400.747233882772	125.731904765957	1.67139684958585	0.000178324769177476	0.00266079618297877	-	5	4206738	4208289	+	1462	protein_coding	PF02893:GRAM domain	GRAM
AT2G34090	98.0016793684713	317.417628976023	-1.69418528697212	0.000181897633098199	0.00271242135119351	MEE18	2	14396016	14399275	-	1890	protein_coding	PF01933:Uncharacterised protein family UPF0052	-
AT4G37520	5213.62521798307	1746.81601100015	1.57749340617167	0.000182309591834832	0.00271687689681604	PER50	4	17631500	17633249	+	1383	protein_coding	PF00141:Peroxidase	-
AT3G62820	756.861391742715	246.308408746915	1.61908945281874	0.000182746359028145	0.00272169639426037	-	3	23229381	23230575	+	1195	protein_coding	PF04043:Plant invertase/pectin methylesterase inhibitor	-
AT3G19680	2226.9239212629	740.981244813992	1.58738762846361	0.000183425929007188	0.0027301238088063	-	3	6840281	6842320	+	1856	protein_coding	PF06219:Protein of unknown function (DUF1005)	-
AT1G58602	6453.71756921167	2167.28792142794	1.57418663768526	0.0001857174222	0.00276251788858587	-	1	21746354	21766048	+	5397	protein_coding	PF00931:NB-ARC domain	NB-ARC
AT3G23635	3.87880526509421	31.9501804369468	-3.00099856635105	0.000186218657408303	0.00276825853068641	RTFL13	3	8497679	8498390	-	712	protein_coding	-	-
AT1G05575	437.620089514032	139.129294106635	1.65240428202574	0.000187589520069809	0.00278691163232423	-	1	1661550	1662259	-	710	protein_coding	-	-
AT4G33490	164.95502433719	515.286763418493	-1.64253134460084	0.000188373665472606	0.00279683052607689	-	4	16108643	16110877	-	1698	protein_coding	PF14543:Xylanase inhibitor N-terminal|PF14541:Xylanase inhibitor C-terminal	-
AT3G19240	1537.01338772682	510.133921376849	1.59095532440394	0.000189635051676557	0.0028138184923676	-	3	6664044	6667021	+	2884	protein_coding	PF08553:VID27 cytoplasmic protein	-
AT1G14200	1416.69143812515	469.941753450529	1.59172580543395	0.000192250144247527	0.00285085945836604	-	1	4854224	4855287	-	1064	protein_coding	PF13639:Ring finger domain	-
AT1G16150	58.2178057953119	12.369387471203	2.22363775115133	0.00019277211638773	0.00285351287101681	WAKL4	1	5532298	5535060	+	2586	protein_coding	PF08488:Wall-associated kinase|PF00069:Protein kinase domain|PF13947:Wall-associated receptor kinase galacturonan-binding	Pkinase
AT3G24750	11.6415456616207	57.7143897799675	-2.29699498127601	0.00019277211638773	0.00285351287101681	-	3	9035980	9037785	+	1342	protein_coding	-	-
AT1G21810	32.9890047641852	122.640199533261	-1.89025117313369	0.000193348499908764	0.00285351287101681	FPP2	1	7656319	7659167	-	2763	protein_coding	PF05911:Filament-like plant protein, long coiled-coil	-
AT4G26930	15.5229045709702	1.38777878078145e-17	6.96877749373515	0.000193974217156757	0.00285351287101681	MYB97	4	13527578	13529429	+	1619	protein_coding	PF00249:Myb-like DNA-binding domain	Myb_DNA-binding
AT5G55750	1.38777878078145e-17	16.4916579452883	-7.05498474937895	0.000193974217156757	0.00285351287101681	-	5	22564801	22566021	-	565	protein_coding	-	-
AT2G38905	1.38777878078145e-17	16.4916579452883	-7.05498474937895	0.000193974217156757	0.00285351287101681	-	2	16244061	16244531	-	381	protein_coding	-	-
novel.27	15.5229045709702	1.38777878078145e-17	6.96877749373515	0.000193974217156757	0.00285351287101681	-	2	6217257	6217871	+	524	-	-	-
AT5G04380	1.38777878078145e-17	16.4916579452883	-7.05498474937895	0.000193974217156757	0.00285351287101681	-	5	1234712	1236391	+	1433	protein_coding	PF03492:SAM dependent carboxyl methyltransferase	-
AT2G44470	1.38777878078145e-17	16.4916579452883	-7.05498474937895	0.000193974217156757	0.00285351287101681	BGLU29	2	18354186	18358679	+	2331	protein_coding	PF00232:Glycosyl hydrolase family 1	Glyco_hydro_1
AT1G14950	1.38777878078145e-17	16.4916579452883	-7.05498474937895	0.000193974217156757	0.00285351287101681	-	1	5157336	5158269	-	845	protein_coding	PF00407:Pathogenesis-related protein Bet v I family	-
AT1G79400	15.5229045709702	1.38777878078145e-17	6.96877749373515	0.000193974217156757	0.00285351287101681	CHX2	1	29864992	29867840	+	2352	protein_coding	PF00999:Sodium/hydrogen exchanger family	Na_H_Exchanger
AT5G50140	15.5229045709702	1.38777878078145e-17	6.96877749373515	0.000193974217156757	0.00285351287101681	-	5	20395856	20398197	+	1608	protein_coding	PF12796:Ankyrin repeats (3 copies)|PF13962:Domain of unknown function	-
AT1G57650	15.5229045709702	1.38777878078145e-17	6.96877749373515	0.000193974217156757	0.00285351287101681	-	1	21351166	21354311	+	2534	protein_coding	PF07725:Leucine Rich Repeat	LRR_3
AT5G65890	91.2093108860864	293.714555569892	-1.68574851163204	0.000199232190139799	0.00292906700604795	ACR1	5	26354853	26357905	+	2171	protein_coding	PF01842:ACT domain	ACT
AT2G40270	1506.93290032688	501.889374110133	1.58594410930195	0.000200143307861713	0.00294066128221787	-	2	16821934	16825160	-	2505	protein_coding	PF07714:Protein tyrosine kinase	Pkinase_Tyr
AT4G09900	152.34062613944	474.064027084129	-1.63694729921634	0.000201033292541469	0.00295193106259057	MES12	4	6221628	6224221	-	1486	protein_coding	PF12697:Alpha/beta hydrolase family	-
AT3G49570	85.3872807172436	276.194892615416	-1.69208118650997	0.000201399635910708	0.00295550272551606	LSU3	3	18372404	18373147	-	744	protein_coding	-	-
AT5G16360	366.78539314942	115.42622065682	1.66693747793405	0.000205801306384675	0.00301825153554262	-	5	5354876	5356353	-	1370	protein_coding	PF04970:Lecithin retinol acyltransferase	-
AT3G46130	225.115999976432	688.422255999671	-1.61206516715949	0.000206473190780887	0.00302625663264196	ATMYB48	3	16945230	16946699	+	1367	protein_coding	PF00249:Myb-like DNA-binding domain	Myb_DNA-binding
AT1G13430	154.281302787824	44.3170006927573	1.7968436023531	0.0002081287765299	0.00304866117567409	STO9	1	4606500	4607780	+	1281	protein_coding	PF00685:Sulfotransferase domain	Sulfotransfer_1
AT4G28040	42.6923903910719	151.496115034509	-1.8240948617687	0.000208612025999834	0.00305387653670977	-	4	13940307	13942436	+	1889	protein_coding	PF00892:EamA-like transporter family	DUF6
AT1G27770	2912.9531015311	983.164820706552	1.56686080942611	0.000209941358075034	0.00307146381759013	ACA1	1	9671632	9676307	-	3716	protein_coding	PF00690:Cation transporter/ATPase, N-terminus|PF13246:Cation transport ATPase (P-type)|PF00689:Cation transporting ATPase, C-terminus|PF12515:Ca2+-ATPase N terminal autoinhibitory domain|PF00122:E1-E2 ATPase	Cation_ATPase_C
AT4G33625	553.090347838533	1650.97314906335	-1.57750417815518	0.000210483768000537	0.00307752393554013	-	4	16152908	16154742	-	1378	protein_coding	PF08507:COPI associated protein	-
AT1G27630	290.128666815908	878.046843087772	-1.59717261305774	0.000210625450880339	0.0030777211349575	CYCT1-3	1	9611053	9614336	+	2520	protein_coding	PF00134:Cyclin, N-terminal domain	-
AT2G03360	34.929681986341	5.15542790304409	2.73170297998795	0.000211448139687592	0.00308620107944287	-	2	1022190	1024497	-	1689	protein_coding	PF04577:Protein of unknown function (DUF563)	-
AT1G17710	132.933859592544	37.1030221206276	1.83773144454205	0.000211462878027471	0.00308620107944287	-	1	6090405	6092027	-	1374	protein_coding	PF06888:Putative Phosphatase	-
AT2G15130	78.5949121283454	18.552793795318	2.0756514742593	0.00021170842394987	0.00308714293314449	-	2	6564808	6566006	+	1199	protein_coding	PF04450:Peptidase of plants and bacteria	-
AT1G23840	130.022844598909	36.0724537706941	1.84632252111963	0.000211913177016916	0.00308714293314449	-	1	8424142	8425385	-	1244	protein_coding	-	-
AT2G47560	130.022844598909	36.0724537706941	1.84632252111963	0.000211913177016916	0.00308714293314449	ATL64	2	19511717	19512728	-	1012	protein_coding	PF13639:Ring finger domain	-
AT3G11840	419.183661700927	133.976452052759	1.64472426957811	0.00021254755706301	0.0030945068222976	PUB24	3	3736578	3738208	-	1371	protein_coding	PF04564:U-box domain	U-box
AT2G20562	200.857542115748	59.7755265810619	1.74651003924038	0.000213527705496574	0.00310689282034046	-	2	8850148	8851035	-	641	protein_coding	-	-
AT4G31470	25.2262951096503	96.8759892622659	-1.9357620236083	0.000214838196943883	0.00312223296100197	-	4	15261444	15262412	-	969	protein_coding	PF00188:Cysteine-rich secretory protein family	SCP
AT2G03445	28.1373114037663	3.09431044108961	3.13537391323867	0.000214972137809741	0.00312223296100197	MIR398A	2	1040938	1041042	+	105	miRNA	-	-
AT5G55570	2.90845465233906	27.8279072534465	-3.20263940744451	0.000214972137809741	0.00312223296100197	-	5	22514214	22515458	-	1089	protein_coding	-	-
AT1G77210	158.162656081668	489.522553209851	-1.62916506083017	0.000215638531405031	0.0031300180543966	STP14	1	29008901	29012096	-	2434	protein_coding	PF00083:Sugar (and other) transporter	Sugar_tr
AT2G16890	389.10317420523	123.670767944166	1.65269363182993	0.000216650015489102	0.00314279974130656	UGT90A1	2	7316789	7319243	+	2455	protein_coding	PF00201:UDP-glucoronosyl and UDP-glucosyl transferase	UDPGT
AT1G54010	5202.95149665007	1768.45794756645	1.55677384163219	0.000219570910512416	0.00318324783791188	GLL23	1	20158589	20160864	-	1543	protein_coding	PF00657:GDSL-like Lipase/Acylhydrolase	Lipase_GDSL
AT2G46720	318.268477769961	99.9676944941444	1.66952280970713	0.000220859441355466	0.00319911636005333	HIC	2	19197330	19200442	+	3113	protein_coding	PF08392:FAE1/Type III polyketide synthase-like protein|PF08541:3-Oxoacyl-[acyl-carrier-protein (ACP)] synthase III C terminal	-
AT1G52220	1657.33533732383	4874.59112894886	-1.55634097368642	0.000220931977881057	0.00319911636005333	CURT1C	1	19453435	19454765	-	1053	protein_coding	PF14159:CAAD domains of cyanobacterial aminoacyl-tRNA synthetase	-
AT1G70440	50.4550982631508	10.3082533507715	2.27781340114487	0.000221986393591988	0.00321244685796048	SRO3	1	26548952	26550636	-	1230	protein_coding	PF12174:RCD1-SRO-TAF4 (RST) plant domain	-
AT4G35160	164.95502433719	508.07278456018	-1.62219586207932	0.000224123616634603	0.00324142155913467	ASMT	4	16730703	16732923	-	1550	protein_coding	PF08100:Dimerisation domain|PF00891:O-methyltransferase	-
AT1G11540	152.34062613944	44.3170006927573	1.77859626708971	0.000225103265174583	0.0032536298556962	-	1	3875442	3877323	-	1488	protein_coding	PF01925:Sulfite exporter TauE/SafE	-
AT2G19810	228.027014915814	692.544529632231	-1.60215100396929	0.000225620270209999	0.00325914046161351	-	2	8550253	8551979	+	1727	protein_coding	-	-
AT3G26280	313.41678622823	939.880947569805	-1.5839969670503	0.000227256248710016	0.00328079856826823	CYP71B4	3	9630128	9632145	-	1920	protein_coding	PF00067:Cytochrome P450	p450
AT5G08150	53.36611362046	11.3388202757182	2.22260736873266	0.000227969789155654	0.00328912181373133	SOB5	5	2621974	2622900	-	927	protein_coding	-	-
AT5G04720	2016.36050948896	682.238845550809	1.56323719270238	0.00022876290894572	0.00329858253331462	ADR1-L2	5	1360589	1363907	+	2837	protein_coding	PF05659:Arabidopsis broad-spectrum mildew resistance protein RPW8|PF00931:NB-ARC domain	NB-ARC
AT2G24180	2820.77096274151	959.461747322207	1.55567349572171	0.000232653231625316	0.00335266433665101	CYP71B6	2	10281718	10283735	+	1830	protein_coding	PF00067:Cytochrome P450	p450
AT5G42050	6969.93754640313	2384.73785549517	1.54726738276062	0.000235561914438151	0.0033925437563474	-	5	16815310	16817346	+	1784	protein_coding	PF10539:Development and cell death domain	-
AT1G67100	13.5822254515097	59.7755265810619	-2.12731083375128	0.000236256380985431	0.003400505512409	LBD40	1	25053673	25054864	+	1035	protein_coding	PF03195:Lateral organ boundaries (LOB) domain	-
AT2G46820	5995.71789019871	17482.5650309014	-1.54389190115406	0.000236540260708426	0.00340255157524739	CURT1B	2	19243348	19245141	+	1177	protein_coding	PF14159:CAAD domains of cyanobacterial aminoacyl-tRNA synthetase	-
AT1G13700	150.399949490035	461.697206183231	-1.61730344137484	0.000237222505502165	0.00340983122177844	PGL1	1	4694372	4696023	-	1332	protein_coding	PF01182:Glucosamine-6-phosphate isomerases/6-phosphogluconolactonase	-
AT2G36390	1004.29765919043	2946.39763779762	-1.55264210174526	0.000237330388686761	0.00340983122177844	SBE2.1	2	15264211	15270092	+	2801	protein_coding	PF02922:Carbohydrate-binding module 48 (Isoamylase N-terminal domain)|PF02806:Alpha amylase, C-terminal all-beta domain|PF00128:Alpha amylase, catalytic domain	-
AT4G26130	885.916386149951	2605.27949478513	-1.55605597725645	0.000237524985796972	0.00341058604007997	-	4	13239979	13241537	-	1559	protein_coding	PF14364:Domain of unknown function (DUF4408)|PF05553:Cotton fibre expressed protein	-
AT4G21510	63.0694978806357	208.177377592921	-1.72073473806982	0.000238055146301212	0.00341470835802204	SKIP27	4	11445849	11447429	-	1500	protein_coding	-	-
AT4G04570	1707.79292908917	578.151436323624	1.56241600657104	0.000238096542457884	0.00341470835802204	CRK40	4	2288616	2292965	+	3095	protein_coding	PF01657:Salt stress response/antifungal|PF00069:Protein kinase domain	Pkinase
AT5G44582	204.738895377779	61.8366633851482	1.72529598372601	0.00023909152656661	0.00342693096705145	-	5	17980850	17981958	+	534	protein_coding	-	-
AT3G50270	168.836377621488	517.347900235139	-1.61476176241706	0.000239402918974776	0.0034293468250277	-	3	18635758	18637468	+	1711	protein_coding	PF02458:Transferase family	-
AT4G34710	10462.1850988519	3588.44175591166	1.5437231595789	0.000239702521873032	0.00343159102273569	ADC2	4	16560030	16563044	-	3015	protein_coding	PF02784:Pyridoxal-dependent decarboxylase, pyridoxal binding domain	-
AT1G24010	24.2559562842896	2.06375968778775	3.47948114689964	0.000240916306377722	0.00344691220710152	-	1	8498803	8499517	-	636	protein_coding	-	-
AT2G01010	504.573432590846	164.893504370556	1.61282360596219	0.00024150827911822	0.00345332386245994	-	2	3706	5513	+	1808	rRNA	-	-
AT4G30470	877.183341416643	292.683987160859	1.58314103251659	0.000242764307752614	0.00346921755983616	-	4	14894073	14896844	+	1440	protein_coding	PF13460:NAD(P)H-binding	-
AT3G50900	495.840387844258	161.801799139394	1.61492803742478	0.000243161678200239	0.00347282901263018	-	3	18917782	18918811	+	1030	protein_coding	-	-
AT2G34620	280.425283720809	838.885243581802	-1.58041206258054	0.000243522968099445	0.00347592117605914	-	2	14577083	14578382	+	1204	protein_coding	PF02536:mTERF	-
AT1G32928	1109.09419596678	373.068323049672	1.57156267976731	0.000244324670530071	0.00348455753148107	-	1	11931149	11931801	+	653	protein_coding	-	-
AT4G35770	741.33597887913	2178.62417391489	-1.55505098615176	0.000244418314020915	0.00348455753148107	STR15	4	16944878	16946266	+	1297	protein_coding	PF00581:Rhodanese-like domain	Rhodanese
AT1G22640	382.310806058856	1135.6889450897	-1.57042453586518	0.000244731401673924	0.00348695043999262	MYB3	1	8006064	8007465	+	1401	protein_coding	PF00249:Myb-like DNA-binding domain	Myb_DNA-binding
AT3G48080	359.022686692762	114.395652245898	1.64901213812974	0.000245144451500206	0.00349076393334338	EDS1B	3	17752463	17755190	-	2576	protein_coding	PF01764:Lipase (class 3)	Lipase_3
AT1G64380	145.548257861799	42.2558639400149	1.78136427934116	0.000246072509040416	0.00349982748639947	ERF061	1	23890570	23892193	-	1624	protein_coding	PF00847:AP2 domain	AP2
AT5G16980	41.7220518749629	146.343272981487	-1.80728046670226	0.000246072509040416	0.00349982748639947	-	5	5578846	5581311	-	2004	protein_coding	PF00107:Zinc-binding dehydrogenase	ADH_zinc_N
ATMG01330	40.7517133502399	7.21655529570969	2.47772516146782	0.000246498579810315	0.00350381166612554	ORF107H	Mt	329082	329465	-	384	protein_coding	-	-
AT2G31100	20.3746005808154	1.03320520636795	4.14916415860117	0.000248026657712711	0.00351468739202766	-	2	13256738	13258176	-	1247	nontranslating_CDS	PF01764:Lipase (class 3)	Lipase_3
AT4G15310	20.3746005808154	1.03320520636795	4.14916415860117	0.000248026657712711	0.00351468739202766	CYP702A3	4	8736721	8740211	+	1592	protein_coding	PF00067:Cytochrome P450	p450
AT4G11070	20.3746005808154	1.03320520636795	4.14916415860117	0.000248026657712711	0.00351468739202766	WRKY41	4	6759098	6760794	+	1178	protein_coding	PF03106:WRKY DNA -binding domain	WRKY
AT5G22355	0.967751070470234	20.6139298836289	-4.24278547493144	0.000248026657712711	0.00351468739202766	-	5	7401707	7403972	+	2266	protein_coding	PF03107:C1 domain	-
AT1G07330	19.4042615284689	1.03320520636795	4.07921436656927	0.000248026657712711	0.00351468739202766	-	1	2250920	2254036	+	2924	protein_coding	-	-
AT2G47490	1185.75092193602	399.86310167368	1.56793646759235	0.000248142083034275	0.00351468739202766	NDT1	2	19486842	19489732	+	2067	protein_coding	PF00153:Mitochondrial carrier protein	Mito_carr
AT1G30720	764.624098174268	254.552956021677	1.58633180876844	0.000248958130194351	0.00352416673921343	-	1	10897925	10899975	+	2051	protein_coding	PF08031:Berberine and berberine like|PF01565:FAD binding domain	FAD_binding_4
AT1G35516	2580.12706358332	881.138548311903	1.54987221161341	0.000250149417683632	0.00353894355907404	-	1	13078416	13079773	+	983	protein_coding	-	-
AT2G33260	31.0483274780095	4.12486725784958	2.87583542715334	0.000252157268453525	0.00356524835160909	-	2	14100735	14102671	-	1835	protein_coding	PF03222:Tryptophan/tyrosine permease family	-
AT3G44880	785.001202556381	2296.10897241576	-1.54826706720908	0.000258120997281115	0.00364575950239086	PAO	3	16383595	16386344	+	2017	protein_coding	PF08417:Pheophorbide a oxygenase|PF00355:Rieske [2Fe-2S] domain	-
AT2G40460	149.429611164937	456.544364141101	-1.61044590191355	0.00025815524633724	0.00364575950239086	NPF5.1	2	16896907	16901670	+	2467	protein_coding	PF00854:POT family	-
AT4G11600	1897.9792365074	5510.45183661052	-1.53764159348409	0.000259114577476398	0.00365715624694496	GPX6	4	7009769	7011406	-	1027	protein_coding	PF00255:Glutathione peroxidase	GSHPx
AT3G09050	192.124497269181	580.212573140104	-1.59388777208939	0.000260902243072167	0.00368022388465134	-	3	2764651	2766144	+	1223	protein_coding	-	-
AT3G02240	112.556754552891	30.9196121241465	1.85999185762585	0.000262593298934448	0.0037019024784605	RGF7	3	418357	419323	+	739	protein_coding	-	-
AT2G04240	193.094835585972	582.273709956579	-1.59173932891821	0.00026597305590698	0.00374734807876453	XERICO	2	1461548	1462944	-	1397	protein_coding	PF13639:Ring finger domain	-
AT1G76952	8.73052389742761	47.4087058412485	-2.42382052858268	0.000266845020004754	0.00375742829341591	IDL5	1	28914446	28915102	-	460	protein_coding	-	-
AT1G76080	2427.78395000134	7025.38739619097	-1.53288715098772	0.000267271113996711	0.00376122210130893	CDSP32	1	28547786	28549586	-	1424	protein_coding	PF00085:Thioredoxin	-
AT1G63090	1337.12369725637	454.483227324234	1.5565830205785	0.000269223443437466	0.0037859158584721	PP2A11	1	23390968	23392873	-	1449	protein_coding	PF14299:Phloem protein 2	-
AT1G19660	1669.94973526522	4836.46009785729	-1.5340732411006	0.000269341231517425	0.0037859158584721	BBD2	1	6799969	6802906	-	1852	protein_coding	PF02151:UvrB/uvrC motif|PF02577:Bifunctional nuclease	UVR
AT1G15010	228.997353228778	71.1117790304549	1.6854922929195	0.000270423176008235	0.0037988997130519	-	1	5171181	5171956	+	776	protein_coding	-	-
AT2G39110	433.738736290609	142.2209993388	1.60787464566406	0.00027128226067364	0.00380699642609463	-	2	16319447	16321685	+	1894	protein_coding	PF00069:Protein kinase domain	Pkinase
AT2G16365	464.789562072743	1365.50570006522	-1.55451957692731	0.000271316681316558	0.00380699642609463	-	2	7074119	7079519	+	3711	protein_coding	-	-
AT1G54570	213.471940211017	637.924403999798	-1.5787548284211	0.000275299106377176	0.00386061971139208	-	1	20380435	20385380	-	2756	protein_coding	PF03982:Diacylglycerol acyltransferase|PF12146:Serine aminopeptidase, S33	-
AT3G25600	1189.63227514954	405.015943716511	1.55418373899267	0.000277457796255766	0.00388862041594187	CML16	3	9306776	9307967	+	1192	protein_coding	PF13499:EF-hand domain pair	-
AT4G13180	1926.1190472983	660.596908979575	1.543682939759	0.000278129901495613	0.00389576585478802	-	4	7657094	7658302	-	1209	protein_coding	PF13561:Enoyl-(Acyl carrier protein) reductase	-
AT5G65500	33.9593433826639	5.15542790304409	2.69120789531898	0.000280170984969388	0.00391978147269526	-	5	26181093	26184110	-	2524	protein_coding	PF04564:U-box domain|PF07714:Protein tyrosine kinase	Pkinase_Tyr
AT4G28530	4.84915225445754	34.0113170891335	-2.77795439415497	0.000280170984969388	0.00391978147269526	anac074	4	14090489	14094902	-	1594	protein_coding	PF02365:No apical meristem (NAM) protein	NAM
AT1G02300	299.832049906935	887.321958760156	-1.5648890188307	0.000281173576624919	0.00393055624853624	CATHB1	1	453107	455519	+	1464	protein_coding	PF00112:Papain family cysteine protease|PF08127:Peptidase family C1 propeptide	Peptidase_C1
AT4G27800	1686.44548641929	4867.3771500937	-1.52908615044337	0.000281348768271364	0.00393055624853624	PPH1	4	13851777	13854237	-	1637	protein_coding	PF00481:Protein phosphatase 2C	PP2C
AT5G23575	899.501122401515	2608.37120000882	-1.53581553296827	0.000281432280541228	0.00393055624853624	-	5	7946285	7950253	+	2272	protein_coding	PF05602:Cleft lip and palate transmembrane protein 1 (CLPTM1)	-
AT1G01130	152.34062613944	45.3475690732382	1.74552159252875	0.000282816526566508	0.00394759254058647	-	1	61905	63811	-	375	protein_coding	-	-
AT4G21323	67.9211898937386	15.4610901416454	2.1265495334257	0.000284632694182353	0.00396942115174145	-	4	11341963	11345718	+	3029	protein_coding	PF05922:Peptidase inhibitor I9|PF00082:Subtilase family	Peptidase_S8
AT5G49525	15.5229045709702	64.9283685959646	-2.05537026479062	0.000284711063949466	0.00396942115174145	-	5	20096932	20097551	-	620	protein_coding	-	-
AT5G60900	149.429611164937	44.3170006927573	1.75078508952778	0.000285060118701499	0.00397198103876122	RLK1	5	24498369	24501770	-	2873	nontranslating_CDS	PF00069:Protein kinase domain	Pkinase
AT1G61800	133.904197922997	409.138217350722	-1.61044629587245	0.000287525011594604	0.00400266621257623	GPT2	1	22824414	22826902	+	1843	protein_coding	PF03151:Triose-phosphate Transporter family	-
AT1G67880	719.018197886541	242.186135109318	1.56943881504526	0.000287595768772659	0.00400266621257623	-	1	25453823	25455823	-	1801	protein_coding	PF04724:Glycosyltransferase family 17	-
AT3G57260	105.7643861535	327.723313064739	-1.63042583443411	0.000293503768346895	0.004081120482916	BGL2	3	21188397	21189967	-	1477	protein_coding	PF00332:Glycosyl hydrolases family 17	Glyco_hydro_17
AT3G16000	1205.15768800351	3473.01809422847	-1.52686630161841	0.000293572770493	0.004081120482916	MFP1	3	5430758	5433851	-	2702	protein_coding	-	-
AT2G26190	2498.61864612566	863.618885375112	1.53253317227533	0.000293755018825829	0.00408129079396441	IQM4	2	11147581	11150754	-	2565	protein_coding	-	-
AT5G18600	362.904039921261	1064.5797249387	-1.5522833216156	0.000295002056707087	0.00409624602511495	GRXS2	5	6183166	6184038	-	873	protein_coding	PF00462:Glutaredoxin	-
AT1G32880	36.8703591534109	6.18599086549904	2.55210396129789	0.000300743728986339	0.00417355806098499	-	1	11913928	11914735	-	552	protein_coding	PF00514:Armadillo/beta-catenin-like repeat|PF16186:Atypical Arm repeat	Arm
AT2G15390	801.496953722136	272.072618978776	1.55828580710894	0.000301774302886914	0.00418537842979231	FUT4	2	6709116	6711156	-	2016	protein_coding	PF03254:Xyloglucan fucosyltransferase	-
AT3G21890	99.9423560695105	26.7973389910059	1.89427107064034	0.000301944161962691	0.00418537842979231	MIP1B	3	7708833	7709933	-	1101	protein_coding	-	-
AT3G57880	1480.73376613959	510.133921376849	1.53714240820204	0.000304787118335483	0.00422055686125019	-	3	21430922	21434648	-	3647	protein_coding	PF00168:C2 domain|PF08372:Plant phosphoribosyltransferase C-terminal	C2
AT2G30130	97.0313410166579	25.7667707457535	1.90799648323768	0.000304833622017987	0.00422055686125019	LBD12	2	12868461	12870045	+	1222	protein_coding	PF03195:Lateral organ boundaries (LOB) domain	-
AT2G30520	12560.0565099013	4394.34625087638	1.51509695704068	0.000307418163560179	0.00425388776412264	RPT2	2	13002686	13005746	-	2465	protein_coding	PF03000:NPH3 family|PF00651:BTB/POZ domain	BTB
AT2G47420	1893.12754499172	654.413498530586	1.53232452829206	0.000308910420805849	0.004272074529209	DIM1A	2	19457374	19458924	+	1409	protein_coding	PF00398:Ribosomal RNA adenine dimethylase	-
AT3G61470	34091.8634530285	97122.8304546013	-1.51037943322009	0.000314170842200466	0.00432676737217642	LHCA2	3	22745514	22747444	+	1408	protein_coding	PF00504:Chlorophyll A-B binding protein	-
AT1G11170	41.7220518749629	143.251567749494	-1.77650098152881	0.000314546489173995	0.00432676737217642	-	1	3740664	3744675	+	2720	protein_coding	PF05212:Protein of unknown function (DUF707)	-
AT3G44840	14.5525650801768	1.38777878078145e-17	6.87643572771434	0.00031520810287973	0.00432676737217642	-	3	16372418	16373759	-	1128	protein_coding	PF03492:SAM dependent carboxyl methyltransferase	-
AT1G13490	14.5525650801768	1.38777878078145e-17	6.87643572771434	0.00031520810287973	0.00432676737217642	-	1	4624564	4626166	-	1402	protein_coding	PF06880:Protein of unknown function (DUF1262)	-
AT5G08965	14.5525650801768	1.38777878078145e-17	6.87643572771434	0.00031520810287973	0.00432676737217642	-	5	24379772	24380251	+	480	lncRNA	-	-
AT1G12890	14.5525650801768	1.38777878078145e-17	6.87643572771434	0.00031520810287973	0.00432676737217642	ERF088	1	4391671	4392393	+	723	protein_coding	PF00847:AP2 domain	AP2
AT4G26460	14.5525650801768	1.38777878078145e-17	6.87643572771434	0.00031520810287973	0.00432676737217642	-	4	13369478	13370011	+	460	protein_coding	PF03492:SAM dependent carboxyl methyltransferase	-
AT5G24950	1.38777878078145e-17	15.4610901416454	-6.96259846837175	0.00031520810287973	0.00432676737217642	CYP71A15	5	8595209	8597761	-	1491	protein_coding	PF00067:Cytochrome P450	p450
AT5G54790	1.38777878078145e-17	15.4610901416454	-6.96259846837175	0.00031520810287973	0.00432676737217642	VUP4	5	22253986	22255663	-	994	protein_coding	-	-
AT4G09610	1.38777878078145e-17	15.4610901416454	-6.96259846837175	0.00031520810287973	0.00432676737217642	GASA2	4	6074770	6075645	-	529	protein_coding	PF02704:Gibberellin regulated protein	-
AT1G29420	1.38777878078145e-17	15.4610901416454	-6.96259846837175	0.00031520810287973	0.00432676737217642	-	1	10301377	10302099	-	723	protein_coding	PF02519:Auxin responsive protein	Auxin_inducible
AT1G57800	1.38777878078145e-17	15.4610901416454	-6.96259846837175	0.00031520810287973	0.00432676737217642	VIM5	1	21408623	21412283	-	2119	protein_coding	PF02182:SAD/SRA domain|PF13445:RING-type zinc-finger	-
AT5G43650	14.5525650801768	1.38777878078145e-17	6.87643572771434	0.00031520810287973	0.00432676737217642	BHLH92	5	17533130	17534796	-	1169	protein_coding	PF00010:Helix-loop-helix DNA-binding domain	HLH
AT5G14970	784.030864252494	2254.8862360997	-1.52391613330554	0.000319332559221806	0.00438087776102693	-	5	4847247	4849053	+	1482	protein_coding	PF05542:Protein of unknown function (DUF760)	-
AT1G13640	2183.25869762358	758.500907751736	1.52511171741374	0.000320965648795923	0.00440076715950457	PI4KG6	1	4677004	4679862	-	2781	protein_coding	PF00454:Phosphatidylinositol 3- and 4-kinase	PI3_PI4_kinase
AT4G39580	110.616077870547	30.9196121241465	1.83492894040982	0.000322743543218026	0.00442261814245341	-	4	18385684	18386811	-	1128	protein_coding	PF01344:Kelch motif	Kelch_1
AT3G14850	53.36611362046	174.168620063205	-1.70406125501624	0.000327799472338421	0.00448933812430166	TBL41	3	4995426	4997785	+	2039	protein_coding	PF14416:PMR5 N terminal Domain|PF13839:GDSL/SGNH-like Acyl-Esterase family found in Pmr5 and Cas1p	-
AT2G42060	130.993182930508	38.1335904758481	1.777137541481	0.000328125930250762	0.00449124705442434	-	2	17548053	17549121	+	1069	protein_coding	PF03107:C1 domain	-
AT5G11060	368.726069763376	1071.79370379464	-1.53907214774059	0.000328370249071658	0.00449203016507828	KNAT4	5	3509833	3513741	+	2531	protein_coding	PF03789:ELK domain|PF03791:KNOX2 domain|PF05920:Homeobox KN domain|PF03790:KNOX1 domain	KNOX2
AT5G20830	2891.60565886408	1010.99016772278	1.51599079524151	0.000328800747585818	0.00449465591057933	SUS1	5	7050217	7055398	-	3726	protein_coding	PF00534:Glycosyl transferases group 1|PF00862:Sucrose synthase	Glycos_transf_1
AT1G11530	244.522766225892	717.278171427354	-1.55205842502947	0.000328936622579469	0.00449465591057933	CXXS1	1	3874396	3875484	+	652	protein_coding	PF00085:Thioredoxin	-
AT5G18270	341.556597160005	112.334515424065	1.60329062156251	0.000329284155564205	0.00449684528258557	ANAC087	5	6040919	6043014	-	1605	protein_coding	PF02365:No apical meristem (NAM) protein	NAM
AT3G59880	128.082167934508	37.1030221206276	1.78414479357582	0.000331871307687885	0.00452959997440066	-	3	22120876	22121957	+	1082	protein_coding	-	-
AT1G66650	45.6034058925851	9.27768678373468	2.28242581151609	0.000332558744896239	0.00453640360651643	-	1	24859917	24861821	-	1186	protein_coding	PF03145:Seven in absentia protein family	-
AT1G10990	403.658248801791	133.976452052759	1.5902930194639	0.000334695757468087	0.00456296180879831	-	1	3670243	3671191	-	949	protein_coding	-	-
AT4G39340	64.0398362885641	14.4305224432782	2.14053085773464	0.000336548473282375	0.00458561620122773	EC1.4	4	18293129	18293512	-	384	protein_coding	PF05617:Prolamin-like	-
AT1G51920	48.5144213326151	10.3082533507715	2.22137240913475	0.000336783078301162	0.00458620995113687	-	1	19294184	19294612	+	315	protein_coding	-	-
AT4G30440	7474.5134639578	2631.0437049825	1.50630194921129	0.000337177622976139	0.00458897980295416	GAE1	4	14881689	14883583	-	1895	protein_coding	PF16363:GDP-mannose 4,6 dehydratase	-
AT4G38340	144.577919535303	43.2864323149295	1.73705827260047	0.000337624282954146	0.00459245540235872	NLP3	4	17954710	17958063	+	2705	protein_coding	PF02042:RWP-RK domain|PF00564:PB1 domain	RWP-RK
AT2G41810	51.4254367204626	11.3388202757182	2.16929526120868	0.000339042051787069	0.00460912886710302	-	2	17439263	17441416	-	1384	protein_coding	PF04862:Protein of unknown function (DUF642)	-
AT1G13340	479.34463665434	160.771230728976	1.57533968920868	0.000340008198257814	0.00461917682790439	-	1	4569448	4571229	-	1590	protein_coding	PF03398:Regulator of Vps4 activity in the MVB pathway	-
AT5G01100	181.45077577529	55.6532529823762	1.70288405283813	0.000340347583867056	0.00461917682790439	FRB1	5	34538	37999	-	2473	protein_coding	PF10250:GDP-fucose protein O-fucosyltransferase	-
AT5G15160	68.8915282889017	219.513630099707	-1.67004993583783	0.000340358372565931	0.00461917682790439	PRE2	5	4921243	4922812	-	788	protein_coding	-	-
AT2G21820	3.87880526509421	29.8890438217011	-2.90517080104672	0.000342416094481659	0.00464447773803145	-	2	9302853	9303408	-	556	protein_coding	-	-
AT1G77530	33.9593433826639	119.548494300515	-1.81178772732998	0.0003440789995472	0.00466439786625024	-	1	29135904	29137640	+	1590	protein_coding	PF00891:O-methyltransferase|PF08100:Dimerisation domain	-
AT4G37000	392.014189124841	1133.62780827374	-1.53165612762585	0.00034430189060403	0.00466478543432368	RCCR	4	17442612	17444295	+	1508	protein_coding	PF06405:Red chlorophyll catabolite reductase (RCC reductase)	-
AT1G53035	61.1288210560301	195.810556674738	-1.6774308610888	0.000345345514877671	0.00467628602435596	-	1	19761550	19762561	-	1012	protein_coding	-	-
AT4G37060	23.2856174231285	2.06375968778775	3.42089544728704	0.000348533929492388	0.00470883656682794	PLP5	4	17461366	17463961	-	1772	protein_coding	PF01734:Patatin-like phospholipase	-
AT3G12770	23.2856174231285	2.06375968778775	3.42089544728704	0.000348533929492388	0.00470883656682794	PCMP-H43	3	4056953	4059284	-	2250	protein_coding	PF13041:PPR repeat family|PF14432:DYW family of nucleic acid deaminases	-
AT1G09930	23.2856174231285	2.06375968778775	3.42089544728704	0.000348533929492388	0.00470883656682794	OPT2	1	3227490	3230257	-	2419	protein_coding	PF03169:OPT oligopeptide transporter protein	OPT
AT1G66460	1.93809879550893	22.6750661405909	-3.46422560241708	0.000348533929492388	0.00470883656682794	-	1	24789735	24792163	-	1820	protein_coding	PF00069:Protein kinase domain	Pkinase
AT1G78170	187.272805683198	552.387226117213	-1.55987678944247	0.000352867828986881	0.00476470800805233	-	1	29413874	29415197	+	1208	protein_coding	-	-
AT4G26370	617.132675942155	1764.33567393478	-1.51527468425706	0.000357527756549042	0.00482491645825149	-	4	13333652	13336231	-	1669	protein_coding	PF01029:NusB family	-
AT3G27400	91.2093108860864	280.317166251941	-1.61842256297857	0.000363064481331085	0.00489688318415545	-	3	10140200	10143249	+	1588	protein_coding	PF00544:Pectate lyase	-
AT3G11820	2423.90259678904	853.313201294595	1.50605339633823	0.000367618389670597	0.00495552066210652	SYP121	3	3729305	3731251	-	1659	protein_coding	PF00804:Syntaxin|PF05739:SNARE domain	SNARE
AT5G10625	304.68374145104	99.9676944941444	1.60661679546089	0.000369031651644486	0.00497177996222269	FLP2	5	3358787	3359817	+	1031	protein_coding	-	-
AT1G73655	911.145182045481	2583.63755821933	-1.50351742479398	0.000369581931117058	0.00497640101080108	FKBP17-3	1	27690350	27691819	-	861	protein_coding	PF00254:FKBP-type peptidyl-prolyl cis-trans isomerase	FKBP_C
AT1G01750	41.7220518749629	141.190430928093	-1.75561034548643	0.000370785477902122	0.00498980815777698	ADF11	1	275188	276310	+	1048	protein_coding	PF00241:Cofilin/tropomyosin-type actin-binding protein	Cofilin_ADF
AT1G30520	280.425283720809	811.059896564033	-1.5317542745385	0.000372849845169838	0.00501477819766805	AAE14	1	10810397	10813779	+	2633	protein_coding	PF13193:AMP-binding enzyme C-terminal domain|PF00501:AMP-binding enzyme	AMP-binding
AT5G18060	28.1373114037663	100.998262904846	-1.83900155106647	0.000373760200612106	0.00502420766869846	SAUR23	5	5975780	5976589	+	810	protein_coding	-	-
AT1G07645	0.967751070470234	19.5833618147378	-4.16924233307271	0.000376589119844499	0.00504482252495741	ATDSI-1VOC	1	2367437	2368436	-	676	protein_coding	PF12681:Glyoxalase-like domain	-
AT4G19925	18.4339224117018	1.03320520636795	4.00569943217238	0.000376589119844499	0.00504482252495741	-	4	10799732	10800792	-	959	protein_coding	PF01582:TIR domain	TIR
AT3G24600	18.4339224117018	1.03320520636795	4.00569943217238	0.000376589119844499	0.00504482252495741	-	3	8972195	8973319	-	1045	protein_coding	-	-
AT1G58390	18.4339224117018	1.03320520636795	4.00569943217238	0.000376589119844499	0.00504482252495741	-	1	21690642	21694447	-	3013	protein_coding	PF00931:NB-ARC domain	NB-ARC
AT2G07835	18.4339224117018	1.03320520636795	4.00569943217238	0.000376589119844499	0.00504482252495741	-	2	3501553	3502294	-	648	protein_coding	-	-
AT4G22990	124.200814600654	372.03775464101	-1.58176943965508	0.000376718478084525	0.00504482252495741	-	4	12048160	12051891	-	2703	protein_coding	PF07690:Major Facilitator Superfamily|PF03105:SPX domain	MFS_1
AT1G03310	568.615760714306	1619.02552841764	-1.50938551636345	0.000376889326133761	0.00504482252495741	ISA2	1	813413	816812	+	3076	protein_coding	PF02922:Carbohydrate-binding module 48 (Isoamylase N-terminal domain)|PF00128:Alpha amylase, catalytic domain	-
AT4G15670	19.4042615284689	75.2340526603539	-1.94791253615799	0.000376974825465411	0.00504482252495741	GRXS7	4	8929031	8929813	+	783	protein_coding	PF00462:Glutaredoxin	-
AT5G52790	46.5737443789242	152.526683445068	-1.70868781176096	0.000381060914050182	0.00509666318914584	CBSDUF5	5	21391566	21395016	-	2513	protein_coding	PF01595:Domain of unknown function DUF21	-
AT5G48250	210.560925267535	613.190762203177	-1.54151329714835	0.000382056519115164	0.00510713413748154	COL10	5	19561319	19563832	-	1814	protein_coding	PF06203:CCT motif	CCT
AT4G33020	71.802543461111	17.5222258348693	2.02736591922405	0.000382303421675779	0.00510759073321764	ZIP9	4	15932420	15934762	-	1503	protein_coding	PF02535:ZIP Zinc transporter	-
AT5G15870	853.895222127183	295.775692387941	1.52917401497314	0.000383677173933134	0.00512309321011494	-	5	5182367	5184948	-	2582	protein_coding	PF03639:Glycosyl hydrolase family 81	-
AT2G02710	523.980198692066	1493.29618265	-1.51068356327492	0.000384699956434353	0.00513389469376095	TLP1	2	758693	761064	-	1986	protein_coding	PF13426:PAS domain	-
AT2G23690	148.45927283957	45.3475690732382	1.70831959446116	0.000386112195261171	0.00514987865768344	-	2	10072057	10073126	+	1070	protein_coding	PF14009:Domain of unknown function (DUF4228)	-
AT3G24360	17.4635832211743	69.0506422173679	-1.97536939407085	0.00038764978481813	0.00516751584337239	-	3	8839670	8842929	-	1983	protein_coding	PF16113:Enoyl-CoA hydratase/isomerase	-
AT2G18700	495.840387844258	1412.91184683071	-1.51047800426202	0.000389848640879286	0.00519394349069361	TPS11	2	8108898	8112010	+	2945	protein_coding	PF00982:Glycosyltransferase family 20|PF02358:Trehalose-phosphatase	-
AT3G11080	194.065173902632	60.8060949827597	1.67229961422637	0.000390076342499214	0.00519409474804278	AtRLP35	3	3470304	3473685	+	3294	protein_coding	PF13855:Leucine rich repeat|PF08263:Leucine rich repeat N-terminal domain	LRRNT_2
AT2G32960	496.810726149468	169.015778011887	1.5548641066366	0.000390908697440806	0.00520229268744949	DSP2	2	13987669	13990994	+	1355	protein_coding	PF03162:Tyrosine phosphatase family	-
AT2G18620	5.81949696559584	36.0724537706941	-2.60555647136735	0.00039193761061711	0.00521309593113329	-	2	8078174	8079537	+	1364	protein_coding	PF00348:Polyprenyl synthetase	-
AT1G18710	16.4932439455592	65.9589370006417	-1.99126186996775	0.000392948436290972	0.00522364676548929	AtMYB47	1	6450585	6453263	+	1277	protein_coding	PF00249:Myb-like DNA-binding domain	Myb_DNA-binding
AT2G47360	31.0483274780095	109.242810191366	-1.81065661995948	0.000397087571826217	0.00527574898970881	-	2	19437648	19438920	+	1273	protein_coding	-	-
AT2G26530	2363.74162199818	836.824106765682	1.49794282378133	0.000397846603574433	0.005282909988172	AR781	2	11282663	11284272	-	1610	protein_coding	PF07816:Protein of unknown function (DUF1645)	-
AT1G09932	344.46761208267	114.395652245898	1.58932709862333	0.000399689703160819	0.00530445018987559	-	1	3230450	3233259	-	1443	protein_coding	PF00300:Histidine phosphatase superfamily (branch 1)	-
AT1G65230	412.391293558019	1174.85054459277	-1.51009601459063	0.000401417022826305	0.00532443087514581	-	1	24229063	24230902	+	1103	protein_coding	PF10184:Uncharacterized conserved protein (DUF2358)	-
AT3G59930	1682.56413320658	4720.0058677668	-1.48805530657738	0.000403121429064583	0.00534408573659996	-	3	22139492	22140320	-	716	protein_coding	-	-
AT4G36990	3479.63067050364	1238.74578588676	1.489964342152	0.000405310847640481	0.00537014504975313	HSFB1	4	17440177	17442151	+	1783	protein_coding	PF00447:HSF-type DNA-binding	HSF_DNA-bind
AT2G40095	447.323472571737	151.496115034509	1.56128359283252	0.000405669130406121	0.00537192745879214	-	2	16742896	16745152	+	2076	protein_coding	-	-
AT1G64890	88.298295806879	268.980913751217	-1.60562195927058	0.000406307111267091	0.00537740966223832	-	1	24109538	24111489	+	1867	protein_coding	PF03092:BT1 family	-
AT4G12290	544.35730309522	1541.73289782291	-1.50170386236542	0.000407215613072205	0.00538646415351928	-	4	7303985	7307237	+	3024	protein_coding	PF01179:Copper amine oxidase, enzyme domain|PF02728:Copper amine oxidase, N3 domain|PF02727:Copper amine oxidase, N2 domain	-
AT4G29070	299.832049906935	861.557748559012	-1.52238479757923	0.00040758492336451	0.00538698061434118	-	4	14321807	14323336	+	1383	protein_coding	-	-
AT5G22300	122.260137931052	363.793207371581	-1.57214682619687	0.00040770342286979	0.00538698061434118	NIT4	5	7379187	7382025	+	2446	protein_coding	PF00795:Carbon-nitrogen hydrolase	CN_hydrolase
AT4G27290	54.33645206361	12.369387471203	2.1243227362806	0.000411285025634287	0.00543131512399778	-	4	13666076	13669202	+	2695	protein_coding	PF08276:PAN-like domain|PF01453:D-mannose binding lectin|PF07714:Protein tyrosine kinase|PF00954:S-locus glycoprotein domain	Pkinase_Tyr
AT4G15990	22.3152785221118	83.478599930847	-1.89727211452427	0.000412542241518354	0.00544292569664416	-	4	9060953	9061833	-	881	protein_coding	-	-
AT5G66190	5887.04000026327	16430.3546864615	-1.48072880779663	0.000412617659442368	0.00544292569664416	LFNR1	5	26450964	26453199	-	1509	protein_coding	PF00175:Oxidoreductase NAD-binding domain	NAD_binding_1
AT3G14560	95.090664310323	288.561713524659	-1.60018393577026	0.000416448664819431	0.00549044456067265	-	3	4889063	4890215	+	1153	protein_coding	-	-
AT1G72160	1247.85257335112	3496.72116760984	-1.48645843628252	0.000416792743785628	0.00549196497958582	PATL3	1	27153555	27155793	-	1925	protein_coding	PF00650:CRAL/TRIO domain|PF03765:CRAL/TRIO, N-terminal domain	CRAL_TRIO_N
AT5G04950	571.526775628347	1613.872686378	-1.49742154867845	0.000417816554007077	0.00550243545178381	NAS1	5	1457641	1459039	-	1399	protein_coding	PF03059:Nicotianamine synthase protein	-
AT2G14290	26.1966339027159	3.09431044108961	3.0327527416851	0.000419448279039527	0.00551787084009916	-	2	6057288	6058620	-	1333	protein_coding	PF00646:F-box domain|PF03478:Protein of unknown function (DUF295)	F-box
AT3G13784	2.90845465233906	25.7667707457535	-3.09212393352386	0.000419448279039527	0.00551787084009916	CWINV5	3	4528362	4530713	-	1966	protein_coding	PF08244:Glycosyl hydrolases family 32 C terminal|PF00251:Glycosyl hydrolases family 32 N-terminal domain	-
AT1G65710	60.1584826391023	190.657714624937	-1.66201772943601	0.000419723906170091	0.005518472913106	-	1	24436901	24438623	-	1723	protein_coding	-	-
AT2G41070	429.857383066984	146.343272981487	1.5537232736578	0.000420066913014883	0.00551884622525913	EEL	2	17129753	17132386	+	1513	protein_coding	PF00170:bZIP transcription factor	bZIP_1
AT3G44970	173.688069222582	508.07278456018	-1.54782592249323	0.000420212050140524	0.00551884622525913	-	3	16432286	16435124	+	1938	protein_coding	PF00067:Cytochrome P450	p450
AT1G26920	411.420955251831	1167.63656573696	-1.50460854507392	0.0004241667045948	0.00556773878836083	-	1	9329493	9330612	+	1120	protein_coding	-	-
AT5G08790	2773.22438589197	989.348231154618	1.48690187274698	0.000424412802495268	0.00556792489743518	NAC081	5	2858849	2860558	-	1530	protein_coding	PF02365:No apical meristem (NAM) protein	NAM
AT3G14810	163.984686015613	479.216869126084	-1.54636532848579	0.000432577952299888	0.00567194510039088	MSL5	3	4970944	4974534	-	3243	protein_coding	PF00924:Mechanosensitive ion channel	-
AT2G36650	125.171152934772	37.1030221206276	1.75101062557756	0.000435967374164834	0.00571326676798544	-	2	15359906	15361328	+	1344	protein_coding	-	-
AT4G18197	1006.2383357975	353.487523284447	1.50892414675304	0.000437049311638337	0.0057243207167557	PUP7	4	10071481	10073557	+	1995	protein_coding	PF16913:Purine nucleobase transmembrane transport	-
AT4G14580	164.95502433719	481.278005942853	-1.54405051284504	0.000441186771937511	0.00577536097092463	CIPK4	4	8367663	8369312	-	1650	protein_coding	PF00069:Protein kinase domain|PF03822:NAF domain	Pkinase
AT4G05180	13454.7084252508	37304.5177879558	-1.47123030221392	0.000443915771263386	0.00580791816702528	PSBQ2	4	2671523	2673243	-	1271	protein_coding	PF05757:Oxygen evolving enhancer protein 3 (PsbQ)	-
AT1G66350	427.916706455094	146.343272981487	1.54719713185114	0.000444529613186901	0.00581278156502785	RGL1	1	24748105	24750186	+	2082	protein_coding	PF12041:Transcriptional regulator DELLA protein N terminal|PF03514:GRAS domain family	GRAS
AT4G33580	579.289482065544	1628.30064408898	-1.4908018328515	0.000444912625225077	0.00581462292128669	ATBCA5	4	16138251	16141624	+	1602	protein_coding	PF00484:Carbonic anhydrase	-
AT5G51780	64.0398362885641	199.932830314338	-1.64048869282213	0.000450285087571932	0.0058816345932682	-	5	21034626	21036773	+	1105	protein_coding	PF00010:Helix-loop-helix DNA-binding domain	HLH
AT1G32100	122.260137931052	360.701502145482	-1.5598378103633	0.00045059786501221	0.00588251959935462	PRR1	1	11546160	11548016	-	1329	protein_coding	PF05368:NmrA-like family	NmrA
AT1G67810	371.637084684157	125.731904765957	1.56263468065316	0.00045190302834188	0.00589635212197383	SUFE2	1	25426234	25427461	+	1228	protein_coding	PF02657:Fe-S metabolism associated domain	-
AT4G36670	673.412297592463	1884.91217766098	-1.4847560309758	0.000455086895505338	0.00593466930325484	PLT6	4	17287496	17289728	-	1911	protein_coding	PF00083:Sugar (and other) transporter	Sugar_tr
AT3G15750	58.2178057953119	183.443735754635	-1.65361290713354	0.000458889481625941	0.00598100905259261	-	3	5334844	5336485	+	1153	protein_coding	PF09811:Essential protein Yae1, N terminal	-
AT5G06740	268.781224000721	88.6314419796772	1.59923495611388	0.000459831311909357	0.00599003262958211	-	5	2083964	2086218	+	2255	protein_coding	PF00139:Legume lectin domain|PF00069:Protein kinase domain	Pkinase
AT5G54370	163.984686015613	476.125163900917	-1.53702990578255	0.000466883068043668	0.00607859473839066	-	5	22075277	22076819	+	1323	protein_coding	PF06830:Root cap	-
novel.46	444.41245765455	152.526683445068	1.54209409140317	0.000474681321789122	0.00617677461979037	-	3	986971	990816	+	3436	-	PF01582:TIR domain|PF00931:NB-ARC domain|PF07725:Leucine Rich Repeat	TIR
AT2G46100	463.819223767223	1302.6410271802	-1.48954427736884	0.000476887176537356	0.00620211664913805	-	2	18953275	18954619	+	1159	protein_coding	PF10184:Uncharacterized conserved protein (DUF2358)	-
AT4G29310	1759.22085915707	629.679856734318	1.4820703168828	0.000478197685378249	0.00621579319467299	-	4	14437133	14439769	-	2550	protein_coding	PF06219:Protein of unknown function (DUF1005)	-
AT1G33030	109.645739528448	31.9501804369468	1.77511390688147	0.000478947466122281	0.00622217032828124	-	1	11964776	11966320	-	1375	protein_coding	PF08100:Dimerisation domain|PF00891:O-methyltransferase	-
AT3G21460	14.5525650801768	58.7449581801108	-2.00361377543389	0.000480428696158863	0.00623803793260248	GRXS10	3	7557297	7557969	-	673	protein_coding	PF00462:Glutaredoxin	-
AT5G20230	948.018037583393	335.967860335355	1.4962597495225	0.000484847222196388	0.00629042837530483	BCB	5	6826365	6827748	+	1192	protein_coding	PF02298:Plastocyanin-like domain	Cu_bind_like
AT5G43750	638.480118638679	1778.76363164564	-1.47797256372294	0.000484987625903417	0.00629042837530483	PNSB5	5	17579867	17581275	-	1002	protein_coding	-	-
AT2G04700	1336.15335895307	3696.65143873958	-1.46804359207594	0.00048604657077836	0.00630075921773589	FTRC	2	1646799	1649037	+	1295	protein_coding	PF02943:Ferredoxin thioredoxin reductase catalytic beta chain	-
AT1G25400	1164.40347926149	415.321627801953	1.4870229624472	0.000486930497511021	0.00630881132447091	-	1	8911096	8912822	-	1727	protein_coding	-	-
AT4G14070	706.403799933547	1965.29651347812	-1.47601159965454	0.000488356055125579	0.00632105422238512	AAE15	4	8111944	8118188	-	2511	protein_coding	PF00501:AMP-binding enzyme	AMP-binding
AT5G28030	45.6034058925851	146.343272981487	-1.67932298862406	0.000488402015266761	0.00632105422238512	DES1	5	10029632	10032962	-	2527	protein_coding	PF00291:Pyridoxal-phosphate dependent enzyme	PALP
AT1G74940	317.298139461678	895.566506024473	-1.49657936994873	0.000489564683891739	0.00633268800154788	FLZ13	1	28145978	28147485	+	1395	protein_coding	PF04570:zinc-finger of the FCS-type, C2-C2	-
AT1G32080	1673.83108847795	4622.10186901813	-1.46532348006574	0.000490581167316301	0.0063424193133709	PLGG1	1	11537242	11539896	-	2009	protein_coding	PF04172:LrgB-like family	-
AT4G28410	39.7813748163519	131.915315231121	-1.72617060549644	0.000492925668236799	0.00636930002315881	-	4	14052180	14055040	+	1836	protein_coding	PF00155:Aminotransferase class I and II	Aminotran_1_2
AT2G22990	2385.08906466594	6573.99843354073	-1.46267775295008	0.000493572627284786	0.00637422895957673	SNG1	2	9786087	9790335	+	2095	protein_coding	PF00450:Serine carboxypeptidase	Peptidase_S10
AT3G07150	32.0186661297342	5.15542790304409	2.60663945453869	0.000495363401285429	0.00639391641831214	-	3	2263806	2264721	-	745	protein_coding	-	-
AT5G26700	52.395775172819	12.369387471203	2.07197788996057	0.000498242253194664	0.00642416756965494	-	5	9308290	9309625	-	868	protein_coding	PF00190:Cupin	-
AT2G34655	52.395775172819	12.369387471203	2.07197788996057	0.000498242253194664	0.00642416756965494	-	2	14596565	14597543	+	979	protein_coding	-	-
AT5G26570	1318.68726949367	3639.97017630592	-1.46473326575926	0.000500494002461855	0.00644973698932057	GWD3	5	9261479	9267732	+	3898	protein_coding	PF01326:Pyruvate phosphate dikinase, PEP/pyruvate binding domain|PF00686:Starch binding domain	-
AT5G62020	649.15383998619	227.758177376509	1.51056572168129	0.000500865032223661	0.0064510556296275	HSFB2A	5	24915807	24917643	+	1754	protein_coding	PF00447:HSF-type DNA-binding	HSF_DNA-bind
AT1G13920	97.0313410166579	289.592281933718	-1.57621653334167	0.000502640171351262	0.00647044784654214	-	1	4758084	4760238	+	1801	protein_coding	-	-
AT1G49530	72.7728818476868	18.552793795318	1.964803330922	0.000504621567721075	0.0064924729892002	GGPP6	1	18332429	18333689	+	1261	protein_coding	PF00348:Polyprenyl synthetase	-
AT4G26850	10059.4947031134	3660.58154446362	1.45838311358886	0.000505453305560488	0.00649969092656464	VTC2	4	13498956	13501701	-	2191	protein_coding	-	-
AT3G50610	22.3152785221118	2.06375968778775	3.35982959919634	0.000506525759171367	0.00650651173150679	CEP9	3	18779551	18780514	-	964	protein_coding	-	-
AT3G51810	1.93809879550893	21.6444979943272	-3.39748787233962	0.000506525759171367	0.00650651173150679	EM1	3	19214722	19215831	+	925	protein_coding	PF00477:Small hydrophilic plant seed protein	-
AT2G01170	380.370129445444	1065.61029334669	-1.48588650502282	0.000508137640836861	0.00652372646054083	BAT1	2	102156	104574	-	1939	protein_coding	PF13520:Amino acid permease	-
AT3G23240	87.3279574448726	23.7056343172941	1.87588843495522	0.000511591496384895	0.00656362851218189	ERF1B	3	8295617	8296604	+	988	protein_coding	PF00847:AP2 domain	AP2
AT2G24692	5.81949696559584	35.0418854266389	-2.56388276278236	0.000511792426474696	0.00656362851218189	-	2	10503436	10504063	+	628	protein_coding	-	-
AT5G05365	126.141491268447	38.1335904758481	1.72274263063791	0.000512706954555157	0.00657184653761891	-	5	1590036	1590861	+	512	protein_coding	PF00403:Heavy-metal-associated domain	HMA
AT2G28040	46.5737443789242	10.3082533507715	2.16263311857718	0.000513333482427912	0.00657285879793563	-	2	11936030	11937977	-	1517	protein_coding	PF14541:Xylanase inhibitor C-terminal|PF14543:Xylanase inhibitor N-terminal	-
AT1G51913	46.5737443789242	10.3082533507715	2.16263311857718	0.000513333482427912	0.00657285879793563	-	1	19292909	19293339	+	345	protein_coding	-	-
AT5G03990	453.145502405802	156.648957087147	1.53171815590478	0.000514529742014667	0.00658466420377832	-	5	1075671	1077549	+	1589	protein_coding	-	-
AT3G05105	1.38777878078145e-17	14.4305224432782	-6.86388877797067	0.000517264579084685	0.00661261342633926	-	3	9874684	9875026	+	343	lncRNA	-	-
AT2G29150	13.5822254515097	1.38777878078145e-17	6.777776855307	0.000517264579084685	0.00661261342633926	-	2	12535715	12536964	-	807	protein_coding	PF13561:Enoyl-(Acyl carrier protein) reductase	-
AT4G25850	43.6627288990735	9.27768678373468	2.21986523015292	0.000518548499589113	0.00662197466922097	ORP4B	4	13142164	13146966	+	2175	protein_coding	PF01237:Oxysterol-binding protein	-
AT1G76610	8.73052389742761	44.3170006927573	-2.32678788645316	0.000518548499589113	0.00662197466922097	-	1	28750872	28751875	+	1004	protein_coding	PF04759:Protein of unknown function, DUF617	-
AT1G25440	1770.86491879501	4866.34658168582	-1.4583173774714	0.000519326708990007	0.00662619695461991	COL16	1	8933716	8935544	-	1737	protein_coding	PF00643:B-box zinc finger|PF06203:CCT motif	CCT
AT3G60120	37.840697718624	7.21655529570969	2.37114910724358	0.000519431134146729	0.00662619695461991	BGLU27	3	22205931	22209156	+	2029	protein_coding	PF00232:Glycosyl hydrolase family 1	Glyco_hydro_1
AT3G57010	193.094835585972	551.35665770894	-1.51304470828364	0.000522075284118539	0.00665639055821449	SSL8	3	21095600	21097481	-	1550	protein_coding	PF03088:Strictosidine synthase	Str_synth
AT3G14990	13105.3866361773	4785.96224587115	1.45325613190123	0.000524888746816885	0.0066887096781209	DJ1A	3	5047376	5049971	+	1711	protein_coding	PF01965:DJ-1/PfpI family	DJ-1_PfpI
AT1G70170	133.904197922997	41.2252955683041	1.69669521583414	0.000526491539220717	0.00670557499926311	2MMP	1	26423874	26425356	+	1483	protein_coding	PF01471:Putative peptidoglycan binding domain|PF00413:Matrixin	PG_binding_1
AT4G21410	1572.91590494572	566.815183832899	1.47229663656511	0.000526808411108926	0.00670605319931235	CRK29	4	11401711	11405235	-	3076	protein_coding	PF07714:Protein tyrosine kinase|PF01657:Salt stress response/antifungal	Pkinase_Tyr
AT1G17870	177.569422500262	56.6838213806984	1.64529767938798	0.000529925219555894	0.00674215403873763	EGY3	1	6149939	6152222	-	1856	protein_coding	-	-
AT5G41080	828.666426229144	294.74512397892	1.4909464468514	0.000530621836930467	0.00674744123995056	GDPD2	5	16441655	16444023	+	1599	protein_coding	PF03009:Glycerophosphoryl diester phosphodiesterase family	-
AT1G44110	170.777054262478	490.553121618218	-1.52157899887429	0.000532176480318214	0.00676362781338257	CYCA1-1	1	16774765	16777352	-	1823	protein_coding	PF02984:Cyclin, C-terminal domain|PF00134:Cyclin, N-terminal domain	Cyclin_C
AT5G08240	754.920715134802	267.950345342016	1.49394417210835	0.000532547639825776	0.00676476388197738	-	5	2650837	2652535	-	1521	protein_coding	-	-
AT3G18000	904.352813919859	2489.85583310077	-1.46097222834142	0.000533655914446051	0.00677264225130183	NMT1	3	6154363	6157552	+	1912	protein_coding	PF08241:Methyltransferase domain|PF13489:Methyltransferase domain	Methyltransf_11
AT1G55670	5586.23512633446	15271.9957960103	-1.45091905951412	0.000533732053459808	0.00677264225130183	PSAG	1	20802670	20803449	-	780	protein_coding	PF01241:Photosystem I psaG / psaK	-
AT2G44230	198.916865484038	565.784615424644	-1.50747545620807	0.000538134681467052	0.00682490091529899	-	2	18286321	18288576	+	2174	protein_coding	PF06101:Vacuolar protein sorting-associated protein 62	-
AT3G16770	34176.2828853877	12527.5921258396	1.44787763189255	0.000542829122913262	0.0068808033700642	RAP2-3	3	5705541	5707084	+	1306	protein_coding	PF00847:AP2 domain	AP2
AT3G20470	2520.93642709626	917.2084425932	1.45851863321586	0.000545466371463891	0.00691058398211351	GRP5	3	7140294	7141353	-	1060	protein_coding	-	-
AT1G51700	1301.22118003411	468.911185042124	1.47224439975422	0.000547619781309936	0.0069342065979372	DOF1.7	1	19173880	19175228	+	1349	protein_coding	PF02701:Dof domain, zinc finger	zf-Dof
AT5G19880	77.6245737525412	20.6139298836289	1.90672063025218	0.000552408989694326	0.00698425704093581	PER58	5	6720384	6722477	-	1250	protein_coding	PF00141:Peroxidase	-
AT1G33930	21.3449395765185	78.3257578853946	-1.86925677163649	0.000552408989694326	0.00698425704093581	IAN6	1	12323474	12327311	+	1330	protein_coding	PF04548:AIG1 family	-
AT2G32540	1054.75525097298	379.251733501569	1.47538939475427	0.00055244518996739	0.00698425704093581	CSLB4	2	13814543	13818410	+	2532	protein_coding	PF03552:Cellulose synthase	-
AT5G61270	209.590586952839	591.548825630661	-1.49634488756305	0.000563952512064421	0.00712598521560137	BHLH72	5	24638491	24640765	-	1953	protein_coding	PF00010:Helix-loop-helix DNA-binding domain	HLH
AT3G01480	1964.93257942347	5361.01941746806	-1.44796692597209	0.00056432693007165	0.00712696524837463	CYP38	3	188321	190892	+	1866	protein_coding	PF00160:Cyclophilin type peptidyl-prolyl cis-trans isomerase/CLD	Pro_isomerase
AT5G61160	734.543610751103	261.766934886645	1.48814118242374	0.00056509729577245	0.00713294210142218	ACT	5	24608605	24610329	+	1725	protein_coding	PF02458:Transferase family	-
AT1G56150	342.526935467585	117.487357478669	1.54274649589677	0.000571890568020716	0.00721489687705799	SAUR71	1	21017311	21018122	+	812	protein_coding	PF02519:Auxin responsive protein	Auxin_inducible
AT5G59780	763.653759870333	2097.20926969039	-1.45732372301662	0.000572949586271971	0.00722328193390652	MYB59	5	24081868	24083562	-	1588	protein_coding	PF00249:Myb-like DNA-binding domain	Myb_DNA-binding
AT3G49930	14.5525650801768	57.7143897799675	-1.97813336188045	0.000573156951186767	0.00722328193390652	-	3	18510056	18511136	+	1081	protein_coding	PF13912:C2H2-type zinc finger	-
AT5G58360	0.967751070470234	18.552793795318	-4.09174791722428	0.000575412462443662	0.0072327237687683	OFP3	5	23589550	23591197	-	1648	protein_coding	PF13724:DNA-binding domain|PF04844:Transcriptional repressor, ovate	-
AT4G33467	0.967751070470234	18.552793795318	-4.09174791722428	0.000575412462443662	0.0072327237687683	-	4	16101460	16102220	-	676	protein_coding	-	-
AT3G09640	17.4635832211743	1.03320520636795	3.92823633633345	0.000575412462443662	0.0072327237687683	APX2	3	2956156	2958330	+	1068	protein_coding	PF00141:Peroxidase	-
AT5G22680	17.4635832211743	1.03320520636795	3.92823633633345	0.000575412462443662	0.0072327237687683	-	5	7540041	7541056	-	1016	protein_coding	-	-
AT1G07357	17.4635832211743	1.03320520636795	3.92823633633345	0.000575412462443662	0.0072327237687683	-	1	17386795	17387008	+	214	miRNA	-	-
AT4G11570	1124.61960882168	3071.09641515231	-1.44921073031066	0.000578230499652412	0.00726434214319995	PYRP2	4	7004265	7006125	+	1861	protein_coding	PF13419:Haloacid dehalogenase-like hydrolase	-
AT1G28610	101.88303276725	298.867397614968	-1.55137901463087	0.000582650822472796	0.00731604651983624	-	1	10053443	10055881	-	1906	protein_coding	-	-
AT2G41090	7087.34848106496	2607.34063160092	1.44262513662123	0.000584245559328547	0.00733223595836892	CML10	2	17135347	17136999	+	1433	protein_coding	PF13499:EF-hand domain pair	-
AT2G45660	305.654079759754	852.282632886541	-1.47903791710599	0.000586415441811138	0.00735562274138025	SOC1	2	18807505	18811125	-	1553	protein_coding	PF01486:K-box region|PF00319:SRF-type transcription factor (DNA-binding and dimerisation domain)	K-box
ATMG00080	25.2262951096503	3.09431044108961	2.97856830053	0.000589000101715113	0.00737648119038937	RPL16	Mt	25076	25615	-	540	protein_coding	PF00252:Ribosomal protein L16p/L10e	-
AT2G07638	25.2262951096503	3.09431044108961	2.97856830053	0.000589000101715113	0.00737648119038937	-	2	3377163	3378213	+	750	protein_coding	-	-
AT2G47770	2.90845465233906	24.7362025201938	-3.03352032257679	0.000589000101715113	0.00737648119038937	TSPO	2	19568464	19569507	+	1044	protein_coding	PF03073:TspO/MBR family	-
AT4G38580	348.348965312545	965.645157770311	-1.47061504591494	0.000592480378149611	0.0074161986019895	HIPP26	4	18034131	18035922	+	1149	protein_coding	PF00403:Heavy-metal-associated domain	HMA
AT4G09010	2353.06790066429	6388.49612012277	-1.44088291458804	0.000594709787200912	0.00744022541486165	APX4	4	5777397	5779572	-	1468	protein_coding	PF00141:Peroxidase	-
AT3G03850	23.2856174231285	83.478599930847	-1.83620626643356	0.000596734776771893	0.00746167110455187	-	3	983057	983768	+	712	protein_coding	PF02519:Auxin responsive protein	Auxin_inducible
AT1G75900	96.0610026639501	282.378303070161	-1.55431902092431	0.000599763954826052	0.00749193863136623	EXL3	1	28498821	28501254	+	1764	protein_coding	PF00657:GDSL-like Lipase/Acylhydrolase	Lipase_GDSL
AT4G37300	2170.64429968329	5890.73157911771	-1.44026876455042	0.000599779492231169	0.00749193863136623	MEE59	4	17554493	17556048	+	1384	protein_coding	-	-
AT3G12500	1723.31834193992	628.649288326129	1.45468777615298	0.000604176296163164	0.00754242728101662	CHI-B	3	3962136	3963984	-	1373	protein_coding	PF00182:Chitinase class I|PF00187:Chitin recognition protein	-
AT2G40330	1130.44163864222	410.168785759267	1.46232911893321	0.00060444977043802	0.00754242728101662	PYL6	2	16844588	16846194	-	1607	protein_coding	PF10604:Polyketide cyclase / dehydrase and lipid transport	-
AT2G29750	129.052506266912	371.007186232345	-1.52254092502739	0.000607904599939046	0.00758159669368136	UGT71C1	2	12709721	12711725	+	2005	protein_coding	PF00201:UDP-glucoronosyl and UDP-glucosyl transferase	UDPGT
AT1G03780	176.599084181097	497.767100476734	-1.49430703992815	0.000609507479851898	0.00759764048612895	TPX2	1	947520	951850	-	2906	protein_coding	PF12214:Cell cycle regulated microtubule associated protein|PF06886:Targeting protein for Xklp2 (TPX2)	-
AT3G56290	1308.01354815729	476.125163900917	1.45773445633307	0.000612325494632983	0.00762880668144715	-	3	20878446	20879783	-	1061	protein_coding	-	-
AT1G04760	37.840697718624	123.670767944166	-1.70507039016501	0.000613705880943201	0.00764203879133007	VAMP726	1	1334533	1336704	+	1445	protein_coding	PF13774:Regulated-SNARE-like domain|PF00957:Synaptobrevin	-
AT5G25450	79.5652505025609	21.6444979943272	1.8723126651665	0.000614658391317297	0.00764993191225799	QCR7-2	5	8856917	8858476	+	1395	protein_coding	PF02271:Ubiquinol-cytochrome C reductase complex 14kD subunit	-
AT2G41230	91.2093108860864	25.7667707457535	1.81884756137746	0.00061920730611082	0.00769636163303967	ORS1	2	17194748	17195697	-	950	protein_coding	-	-
AT3G21180	26.1966339027159	90.6925787999027	-1.78654704828885	0.00061920730611082	0.00769636163303967	ACA9	3	7425476	7432365	+	3979	protein_coding	PF00690:Cation transporter/ATPase, N-terminus|PF12515:Ca2+-ATPase N terminal autoinhibitory domain|PF00689:Cation transporting ATPase, C-terminus|PF00702:haloacid dehalogenase-like hydrolase|PF00122:E1-E2 ATPase	Cation_ATPase_C
AT4G38560	101.88303276725	29.8890438217011	1.76513333205796	0.00061935066123928	0.00769636163303967	-	4	18029196	18031333	+	1793	protein_coding	PF05278:Arabidopsis phospholipase-like protein (PEARLI 4)	-
AT3G28750	48.5144213326151	11.3388202757182	2.08544077179506	0.000619732653288568	0.00769712443877492	-	3	10791499	10792846	-	1348	protein_coding	-	-
AT4G39770	59.1881442189111	181.38259893442	-1.61352615921666	0.000620625538009491	0.00770422849872382	TPPH	4	18448865	18451305	-	1535	protein_coding	PF02358:Trehalose-phosphatase	-
AT1G48120	102.853371114936	299.897966023965	-1.54268492902518	0.00062314254904863	0.00773147613310569	MAIL3	1	17773627	17780106	-	4558	protein_coding	PF10536:Plant mobile domain|PF00149:Calcineurin-like phosphoesterase	Metallophos
AT2G21200	131.963521261717	41.2252955683041	1.6756533776755	0.000623824134205463	0.00773593482128345	-	2	9083906	9084803	-	898	protein_coding	-	-
AT1G24170	1664.12770544612	609.068488570352	1.44991038688019	0.000626312573025245	0.00776065787668917	GATL8	1	8557215	8559066	-	1852	protein_coding	PF01501:Glycosyl transferase family 8	Glyco_transf_8
AT4G16140	815.081689975834	293.714555569892	1.47215441252564	0.000626464302108614	0.00776065787668917	-	4	9128732	9129852	+	1121	protein_coding	-	-
AT2G30950	6034.53142231849	16269.586014833	-1.43084427367783	0.000632224175684646	0.00782667464795368	VAR2	2	13174279	13177223	+	2660	protein_coding	PF00004:ATPase family associated with various cellular activities (AAA)|PF01434:Peptidase family M41	AAA
AT2G17450	406.56926372067	1116.10814533807	-1.45660984757112	0.000632445385581062	0.00782667464795368	ATL44	2	7576388	7577846	-	1459	protein_coding	PF13639:Ring finger domain	-
AT4G24350	359.993024999919	992.439936378648	-1.46267814517461	0.000633337042698705	0.00783367115976843	-	4	12609373	12611468	+	1740	protein_coding	PF01048:Phosphorylase superfamily	-
AT2G39900	516.217492251946	1411.88127842277	-1.45133681131725	0.000633677483028816	0.00783384604148085	WLIN2A	2	16658468	16660443	+	1197	protein_coding	PF00412:LIM domain	LIM
AT4G34510	9.70086485865204	46.3781374561386	-2.24222922891672	0.000634841879397075	0.00784420166781522	KCS17	4	16491692	16493762	+	2071	protein_coding	PF08392:FAE1/Type III polyketide synthase-like protein|PF08541:3-Oxoacyl-[acyl-carrier-protein (ACP)] synthase III C terminal	-
AT3G50560	312.446447919788	108.212241780488	1.52870277698105	0.000635170372087657	0.00784422340179037	-	3	18761006	18764056	-	1281	protein_coding	PF00106:short chain dehydrogenase	adh_short
AT3G18570	3.87880526509421	27.8279072534465	-2.80252214449898	0.000636792686910997	0.00785617617027708	-	3	6395790	6396624	-	835	protein_coding	PF01277:Oleosin	-
AT3G28290	3.87880526509421	27.8279072534465	-2.80252214449898	0.000636792686910997	0.00785617617027708	AT14A	3	10547441	10549401	+	1672	protein_coding	PF05055:Protein of unknown function (DUF677)	-
AT2G15880	827.696087925349	2250.7639624681	-1.44309807615374	0.000637153343857657	0.00785658833042354	PEX3	2	6917514	6920319	-	2709	protein_coding	-	-
AT1G28050	273.632915551595	757.470339343638	-1.468508991458	0.000640434876403398	0.00789299820980123	COL15	1	9775522	9778043	-	1934	protein_coding	PF06203:CCT motif	CCT
AT2G32390	143.60758120851	407.077080533622	-1.50232413550093	0.000641914485289132	0.0079071744293594	GLR3.5	2	13748280	13752281	-	3584	protein_coding	PF00060:Ligand-gated ion channel|PF00497:Bacterial extracellular solute-binding proteins, family 3|PF01094:Receptor family ligand binding region	ANF_receptor
AT3G09160	50.4550982631508	156.648957087147	-1.63195060175791	0.000646356144141714	0.00795780426079706	-	3	2805779	2807055	-	865	protein_coding	PF00076:RNA recognition motif. (a.k.a. RRM, RBD, or RNP domain)	RRM_1
AT4G08620	8.73052389742761	43.2864323149295	-2.29293712755624	0.000648760379174314	0.00797513527046438	SULTR1;1	4	5500313	5506313	+	2359	protein_coding	PF01740:STAS domain|PF00916:Sulfate permease family	Sulfate_transp
AT5G11570	8.73052389742761	43.2864323149295	-2.29293712755624	0.000648760379174314	0.00797513527046438	NPF1.3	5	3715931	3718276	-	1458	protein_coding	PF00854:POT family	-
AT3G27730	8.73052389742761	43.2864323149295	-2.29293712755624	0.000648760379174314	0.00797513527046438	RCK	3	10273098	10280646	-	4268	protein_coding	PF00270:DEAD/DEAH box helicase|PF02889:Sec63 Brl domain|PF00271:Helicase conserved C-terminal domain	Sec63
AT1G01250	20.3746005808154	74.2034842524682	-1.85809640900044	0.000654587047333568	0.0080426437217934	ERF023	1	104440	105330	-	891	protein_coding	PF00847:AP2 domain	AP2
AT3G51910	819.933381494917	296.806260796957	1.46561461541391	0.000655395978649209	0.00804846376235817	HSFA7A	3	19265141	19266806	+	1159	protein_coding	PF00447:HSF-type DNA-binding	HSF_DNA-bind
AT2G01580	7.76018240512177	40.194727200122	-2.35372487180333	0.000660415309410008	0.00810595641529421	-	2	265022	265948	-	927	protein_coding	-	-
AT3G60470	31.0483274780095	5.15542790304409	2.5624205548931	0.000660976656933893	0.00810870085828764	-	3	22344758	22347121	+	1915	protein_coding	PF03140:Plant protein of unknown function	-
AT2G17036	133.904197922997	42.2558639400149	1.66117763926128	0.000662717026456961	0.00812589906597483	-	2	7403693	7405262	+	1455	protein_coding	PF03478:Protein of unknown function (DUF295)	DUF295
AT2G17695	285.276975268892	787.35682317826	-1.46423423128539	0.000663148749396587	0.00812704194768415	-	2	7682781	7685202	-	2244	protein_coding	PF09348:Domain of unknown function (DUF1990)	-
AT3G28370	74.7135586150368	223.635903738195	-1.58004052025215	0.000665975903701741	0.00815752525309765	-	3	10620534	10624618	+	2158	protein_coding	PF00005:ABC transporter	ABC_tran
AT1G68320	36.8703591534109	7.21655529570969	2.33379933161676	0.000668180828091576	0.00818035967405535	MYB62	1	25603676	25605181	+	1324	protein_coding	PF00249:Myb-like DNA-binding domain	Myb_DNA-binding
AT3G21340	5.81949696559584	34.0113170891335	-2.52096936854743	0.000669600441566216	0.00819356136652483	-	3	7511756	7516073	-	3013	protein_coding	PF12819:Carbohydrate-binding protein of the ER|PF07714:Protein tyrosine kinase|PF13855:Leucine rich repeat	Pkinase_Tyr
AT5G02440	220.264308409094	74.2034842524682	1.56813381672463	0.00067680618073261	0.00827751542894982	-	5	531028	532938	+	782	protein_coding	-	-
AT1G57770	380.370129445444	1039.84608314681	-1.45058068452451	0.000677629404343986	0.0082833639203108	-	1	21395096	21398300	+	2048	protein_coding	PF01593:Flavin containing amine oxidoreductase	Amino_oxidase
AT3G60730	23.2856174231285	82.4480315214451	-1.81831130989477	0.000679363203801517	0.00830033170324011	PME36	3	22444890	22447273	+	1672	protein_coding	PF04043:Plant invertase/pectin methylesterase inhibitor|PF01095:Pectinesterase	-
AT4G15610	2447.19071606284	906.902758512873	1.43198721210353	0.00068339144112159	0.00834229663498513	-	4	8908763	8910945	+	1819	protein_coding	PF04535:Domain of unknown function (DUF588)	-
AT2G02010	369.696408070323	129.854178409439	1.50858671455912	0.000683818910654797	0.00834229663498513	GAD4	2	474108	476997	-	2251	protein_coding	PF00282:Pyridoxal-dependent decarboxylase conserved domain	-
AT3G11260	14.5525650801768	56.6838213806984	-1.9521948180256	0.000684292644374004	0.00834229663498513	WOX5	3	3527280	3528440	+	1052	protein_coding	PF00046:Homeobox domain	Homeobox
AT2G04680	14.5525650801768	56.6838213806984	-1.9521948180256	0.000684292644374004	0.00834229663498513	-	2	1640058	1642209	+	2152	protein_coding	PF03107:C1 domain	-
AT2G42870	161.073671049623	453.452658915797	-1.49247965737558	0.00068453533700936	0.00834229663498513	PAR1	2	17836416	17837618	-	1203	protein_coding	-	-
AT5G54130	715.136844670288	258.675229658851	1.46665206602504	0.000688384347999595	0.00838494745143292	-	5	21962570	21965623	+	1985	protein_coding	PF03372:Endonuclease/Exonuclease/phosphatase family	Exo_endo_phos
AT4G31050	103.823709461861	299.897966023965	-1.52915475593723	0.000692140610159498	0.00842642584620144	LIP2P	4	15114250	15115633	+	1122	protein_coding	PF03099:Biotin/lipoate A/B protein ligase family	BPL_LipA_LipB
AT5G25910	90.2389725274525	25.7667707457535	1.80343874132871	0.000697628391909509	0.00848893179572402	AtRLP52	5	9038860	9041377	+	2436	protein_coding	PF13855:Leucine rich repeat|PF08263:Leucine rich repeat N-terminal domain	LRRNT_2
AT3G54000	371.637084684157	130.884746820286	1.50474372045216	0.000698650300047136	0.00849705998152565	-	3	19996177	19998736	+	2364	protein_coding	-	-
AT1G44800	3540.76198359423	1318.09955329951	1.42551850194855	0.000699031521602578	0.00849739178259984	-	1	16913994	16917053	-	1656	protein_coding	PF00892:EamA-like transporter family	DUF6
AT1G46480	56.2771289372645	171.07691483246	-1.60179296244096	0.000701926056694752	0.00852825949854636	WOX4	1	17236524	17238185	-	1443	protein_coding	PF00046:Homeobox domain	Homeobox
AT1G68570	929.581609814679	340.090133970551	1.45034305476697	0.000703213071988544	0.00853957482665704	NPF3.1	1	25746697	25750291	+	2099	protein_coding	PF00854:POT family	-
AT1G55370	263.92953244858	727.583855508542	-1.46250700230691	0.000704083378526066	0.00854582090579059	NDF5	1	20673768	20676449	+	2603	protein_coding	-	-
AT1G53170	699.611431804802	253.522387612363	1.46400719062962	0.000707680131011267	0.00858513622300076	ERF8	1	19821337	19822399	-	1063	protein_coding	PF00847:AP2 domain	AP2
AT3G61900	13.5822254515097	54.6226845850805	-1.99753416837637	0.000708139009374884	0.00858636431165263	-	3	22925742	22926379	+	482	protein_coding	PF02519:Auxin responsive protein	Auxin_inducible
AT4G32770	165.925362658562	464.788911408483	-1.48531348690617	0.000709112979698869	0.00859383362776902	VTE1	4	15804784	15808084	+	1958	protein_coding	PF14249:Tocopherol cyclase	-
AT2G32220	445.382795960291	158.710093908093	1.48795259599087	0.000714941612690279	0.00866010001890425	RPL27A	2	13678910	13679523	+	614	protein_coding	PF01777:Ribosomal L27e protein family	-
AT4G33000	239.67107466628	662.658045795898	-1.46670834414425	0.000715778569398949	0.00866586580641955	CBL10	4	15924349	15926665	+	1420	protein_coding	PF13499:EF-hand domain pair	-
AT5G23810	58.2178057953119	176.229756883627	-1.59577218781388	0.000719036073538591	0.00870091635761819	AAP7	5	8028238	8030888	+	2120	protein_coding	PF01490:Transmembrane amino acid transporter protein	Aa_trans
AT1G56120	338.645582237112	118.517925889593	1.51372466882711	0.000720669123422077	0.00871194816103235	-	1	20987128	20993572	-	4062	protein_coding	PF11721:Di-glucose binding within endoplasmic reticulum|PF07714:Protein tyrosine kinase|PF13855:Leucine rich repeat	Pkinase_Tyr
AT2G32150	890.7680776684	2396.07410798206	-1.42741808525479	0.000720673485830151	0.00871194816103235	-	2	13658888	13660948	+	1592	protein_coding	PF13419:Haloacid dehalogenase-like hydrolase	-
AT1G74360	224.145661663137	76.2646210684813	1.5538573915359	0.000726307433990602	0.00877563607209179	-	1	27954129	27958114	+	3694	protein_coding	PF13855:Leucine rich repeat|PF00069:Protein kinase domain	Pkinase
AT4G15975	75.6838969959451	20.6139298836289	1.87025419747639	0.000727724632554935	0.00878833650823887	-	4	9051871	9053241	+	1371	protein_coding	PF13639:Ring finger domain	-
AT1G01120	2201.69512538242	819.304443828591	1.42601117347969	0.000729374829194694	0.00880383655068185	KCS1	1	57164	59215	-	2052	protein_coding	PF08541:3-Oxoacyl-[acyl-carrier-protein (ACP)] synthase III C terminal|PF08392:FAE1/Type III polyketide synthase-like protein	-
AT2G21340	426.946368149129	1158.36145006519	-1.439680623583	0.00073490378644057	0.00886611563058553	DTX46	2	9132381	9136787	+	2479	protein_coding	PF01554:MatE	MatE
AT1G13607	21.3449395765185	2.06375968778775	3.2960642967763	0.00073950646453131	0.00891716283298227	-	1	4660778	4661331	+	452	protein_coding	-	-
AT4G35600	869.420634986929	318.448197384918	1.44865272592007	0.000742102804134825	0.00894397797272534	CONNEXIN 32	4	16896153	16898933	+	1777	protein_coding	PF07714:Protein tyrosine kinase	Pkinase_Tyr
AT2G32500	222.204985036291	612.160193794972	-1.4614793320837	0.000744016335859912	0.00896254098912433	-	2	13795244	13797237	-	1153	protein_coding	PF07876:Stress responsive A/B Barrel Domain	-
AT5G18080	47.5440828588202	146.343272981487	-1.61936288899257	0.000745634219682403	0.00897752575031852	SAUR24	5	5983683	5984308	+	626	protein_coding	-	-
AT4G12510	183.391452411858	508.07278456018	-1.46945414688834	0.000749480143976279	0.00901930791808646	-	4	7417068	7417873	-	806	protein_coding	PF14547:Hydrophobic seed protein	-
AT1G75945	265.870209069593	91.7231472101353	1.53413199685713	0.000749903646511762	0.0090198831390052	-	1	28515245	28515916	-	461	protein_coding	-	-
AT5G40020	16.4932439455592	61.8366633851482	-1.89833430596812	0.00075473634943878	0.00906682965501519	-	5	16022579	16024316	-	1110	protein_coding	PF00314:Thaumatin family	Thaumatin
AT3G24780	72.7728818476868	19.5833618147378	1.88730891507357	0.000754939706780047	0.00906682965501519	-	3	9049090	9051752	+	2663	protein_coding	PF11443:Domain of unknown function (DUF2828)	-
AT3G49760	20.3746005808154	73.1729158448429	-1.83795268441698	0.000754939706780047	0.00906682965501519	AtbZIP5	3	18455231	18456125	-	895	protein_coding	PF07716:Basic region leucine zipper	bZIP_2
[truncated: 968 more rows]
