# Supplementary material for: F-Box Gene D5RF Is Regulated by Agrobacterium Virulence Protein VirD5 and Essential for Agrobacterium-Mediated Plant Transformation
Source: Int J Mol Sci. 2020 Sep 14;21(18):6731. doi: 10.3390/ijms21186731 (PMC7555846; doi:10.3390/ijms21186731)
Supplement: Supplementary file 1 [file ijms-21-06731-s001.zip › Supp for conversion/Supplement Table 4 d5rf vs col_0_GOenrich.xls]

Category	GOID	Description	GeneRatio	BgRatio	pvalue	padj	geneID	geneName	Count	Up	Up_Gene_names	Down	Down_Gene_names
BP	GO:0015979	photosynthesis	20/1031	50/7156	7.86E-06	0.002712956	AT1G03130/AT5G08410/AT1G31330/AT2G30570/AT4G02770/AT4G12800/AT1G06680/AT4G05180/AT1G55670/AT2G06520/AT4G28750/AT2G20260/AT1G14150/AT5G64040/AT1G52230/ATCG00270/AT1G79040/AT5G66570/AT1G30380/AT3G56650	PSAD2/FTRA2/PSAF/PSBW/PSAD1/PSAL/PSBP1/PSBQ2/PSAG/PSBX/PSAE1/PSAE2/PNSL2/PSAN/PSAH2/PSBD/PSBR/PSBO1/PSAK/PPD6	20	0		20	AT1G03130/AT5G08410/AT1G31330/AT2G30570/AT4G02770/AT4G12800/AT1G06680/AT4G05180/AT1G55670/AT2G06520/AT4G28750/AT2G20260/AT1G14150/AT5G64040/AT1G52230/ATCG00270/AT1G79040/AT5G66570/AT1G30380/AT3G56650
BP	GO:0006950	response to stress	65/1031	281/7156	4.47E-05	0.007717944	AT1G47540/AT2G15010/AT3G62550/AT5G66400/AT1G14540/AT3G03670/AT5G52640/AT1G14550/AT5G44430/AT1G70880/AT5G15180/AT2G01530/AT5G26920/AT1G73805/AT5G39580/AT3G03270/AT2G21490/AT5G19890/AT2G02120/AT3G01420/AT2G01520/AT2G39040/AT4G08770/AT3G50980/AT1G49570/AT5G36910/AT4G31870/AT4G34060/AT3G50970/AT5G43570/AT4G11290/AT2G25080/AT2G40000/AT1G01680/AT5G64100/AT3G26460/AT1G02450/AT1G20440/AT4G02380/AT3G55840…	-/-/-/RAB18/PER4/PER28/HSP90-1/PER5/PDF1.2C/-/PER56/MLP329/CBP60G/SARD1/PER62/-/LEA/PER59/PDF2.1/DOX1/MLP328/PER24/PER37/XERO1/PER10/THI2.2/GPX7/DML3/XERO2/-/PER39/GPX1/HSPRO2/PUB54/PER69/-/NIMIN-1/COR47/SAG21/HSPRO1/PER54/PEP2/PER50/-/GPX6/PER58/APX2/APX4/MLP43/PER38/MLO15/MLP34/MRH6/-/PER18/-/ATDI21/PER46/PER27/MLO12/-/NTH2/PER61/-/HSP81-2	65	34	AT1G14540/AT3G03670/AT5G52640/AT1G14550/AT5G26920/AT1G73805/AT5G39580/AT3G03270/AT5G19890/AT3G01420/AT4G08770/AT1G49570/AT5G43570/AT4G11290/AT2G40000/AT1G01680/AT5G64100/AT1G02450/AT4G02380/AT3G55840/AT5G06730/AT5G64890/AT4G37520/AT5G19880/AT3G09640/AT4G08780/AT2G24800/AT4G31230/AT4G15910/AT4G31760/AT2G39200/AT5G24070/AT5G43580/AT5G56030	31	AT1G47540/AT2G15010/AT3G62550/AT5G66400/AT5G44430/AT1G70880/AT5G15180/AT2G01530/AT2G21490/AT2G02120/AT2G01520/AT2G39040/AT3G50980/AT5G36910/AT4G31870/AT4G34060/AT3G50970/AT2G25080/AT3G26460/AT1G20440/AT1G14950/AT4G11600/AT4G09010/AT1G70890/AT2G44110/AT1G70850/AT2G03720/AT2G38900/AT3G01190/AT3G58450/AT1G05900
BP	GO:0009733	response to auxin	19/1031	56/7156	0.000185856	0.021373445	AT1G72430/AT1G29460/AT3G09870/AT3G12830/AT1G29510/AT1G29450/AT1G29500/AT4G38860/AT2G21220/AT3G53250/AT1G29420/AT1G56150/AT3G03850/AT3G61900/AT2G21210/AT2G46690/AT1G29430/AT1G29440/AT5G53590	SAUR78/-/-/SAUR72/SAUR67/SAUR64/SAUR66/-/-/-/-/SAUR71/-/-/-/SAUR32/SAUR62/SAUR63/-	19	6	AT1G72430/AT3G09870/AT3G12830/AT2G21220/AT1G56150/AT5G53590	13	AT1G29460/AT1G29510/AT1G29450/AT1G29500/AT4G38860/AT3G53250/AT1G29420/AT3G03850/AT3G61900/AT2G21210/AT2G46690/AT1G29430/AT1G29440
BP	GO:0006952	defense response	18/1031	55/7156	0.000451739	0.032259394	AT1G47540/AT2G15010/AT5G44430/AT1G70880/AT2G01530/AT2G02120/AT2G01520/AT5G36910/AT2G40000/AT3G26460/AT1G02450/AT3G55840/AT5G64890/AT1G14950/AT1G70890/AT2G44110/AT1G70850/AT2G39200	-/-/PDF1.2C/-/MLP329/PDF2.1/MLP328/THI2.2/HSPRO2/-/NIMIN-1/HSPRO1/PEP2/-/MLP43/MLO15/MLP34/MLO12	18	5	AT2G40000/AT1G02450/AT3G55840/AT5G64890/AT2G39200	13	AT1G47540/AT2G15010/AT5G44430/AT1G70880/AT2G01530/AT2G02120/AT2G01520/AT5G36910/AT3G26460/AT1G14950/AT1G70890/AT2G44110/AT1G70850
BP	GO:0006979	response to oxidative stress	25/1031	88/7156	0.000467527	0.032259394	AT1G14540/AT3G03670/AT1G14550/AT5G15180/AT5G39580/AT5G19890/AT3G01420/AT2G39040/AT4G08770/AT1G49570/AT4G31870/AT4G11290/AT2G25080/AT5G64100/AT5G06730/AT4G37520/AT4G11600/AT5G19880/AT3G09640/AT4G09010/AT4G08780/AT2G24800/AT4G31760/AT3G01190/AT5G24070	PER4/PER28/PER5/PER56/PER62/PER59/DOX1/PER24/PER37/PER10/GPX7/PER39/GPX1/PER69/PER54/PER50/GPX6/PER58/APX2/APX4/PER38/PER18/PER46/PER27/PER61	25	18	AT1G14540/AT3G03670/AT1G14550/AT5G39580/AT5G19890/AT3G01420/AT4G08770/AT1G49570/AT4G11290/AT5G64100/AT5G06730/AT4G37520/AT5G19880/AT3G09640/AT4G08780/AT2G24800/AT4G31760/AT5G24070	7	AT5G15180/AT2G39040/AT4G31870/AT2G25080/AT4G11600/AT4G09010/AT3G01190
BP	GO:0042221	response to chemical	32/1031	138/7156	0.003594131	0.170703393	AT5G66400/AT5G52050/AT2G21490/AT1G72430/AT2G04050/AT3G50980/AT1G29460/AT3G09870/AT3G12830/AT1G61890/AT1G29510/AT1G29450/AT3G50970/AT1G29500/AT4G38860/AT2G21220/AT3G53250/AT1G20440/AT2G04090/AT1G29420/AT1G56150/AT3G03850/AT3G61900/AT2G21340/AT2G21210/AT2G46690/AT5G38030/AT1G29430/AT2G04040/AT1G29440/AT1G33110/AT5G53590	RAB18/DTX50/LEA/SAUR78/DTX3/XERO1/-/-/SAUR72/DTX37/SAUR67/SAUR64/XERO2/SAUR66/-/-/-/COR47/DTX5/-/SAUR71/-/-/DTX46/-/SAUR32/DTX30/SAUR62/DTX1/SAUR63/DTX21/-	32	11	AT5G52050/AT1G72430/AT2G04050/AT3G09870/AT3G12830/AT1G61890/AT2G21220/AT1G56150/AT2G04040/AT1G33110/AT5G53590	21	AT5G66400/AT2G21490/AT3G50980/AT1G29460/AT1G29510/AT1G29450/AT3G50970/AT1G29500/AT4G38860/AT3G53250/AT1G20440/AT2G04090/AT1G29420/AT3G03850/AT3G61900/AT2G21340/AT2G21210/AT2G46690/AT5G38030/AT1G29430/AT1G29440
BP	GO:0009719	response to endogenous stimulus	19/1031	72/7156	0.005331641	0.170703393	AT1G72430/AT1G29460/AT3G09870/AT3G12830/AT1G29510/AT1G29450/AT1G29500/AT4G38860/AT2G21220/AT3G53250/AT1G29420/AT1G56150/AT3G03850/AT3G61900/AT2G21210/AT2G46690/AT1G29430/AT1G29440/AT5G53590	SAUR78/-/-/SAUR72/SAUR67/SAUR64/SAUR66/-/-/-/-/SAUR71/-/-/-/SAUR32/SAUR62/SAUR63/-	19	6	AT1G72430/AT3G09870/AT3G12830/AT2G21220/AT1G56150/AT5G53590	13	AT1G29460/AT1G29510/AT1G29450/AT1G29500/AT4G38860/AT3G53250/AT1G29420/AT3G03850/AT3G61900/AT2G21210/AT2G46690/AT1G29430/AT1G29440
BP	GO:0009725	response to hormone	19/1031	72/7156	0.005331641	0.170703393	AT1G72430/AT1G29460/AT3G09870/AT3G12830/AT1G29510/AT1G29450/AT1G29500/AT4G38860/AT2G21220/AT3G53250/AT1G29420/AT1G56150/AT3G03850/AT3G61900/AT2G21210/AT2G46690/AT1G29430/AT1G29440/AT5G53590	SAUR78/-/-/SAUR72/SAUR67/SAUR64/SAUR66/-/-/-/-/SAUR71/-/-/-/SAUR32/SAUR62/SAUR63/-	19	6	AT1G72430/AT3G09870/AT3G12830/AT2G21220/AT1G56150/AT5G53590	13	AT1G29460/AT1G29510/AT1G29450/AT1G29500/AT4G38860/AT3G53250/AT1G29420/AT3G03850/AT3G61900/AT2G21210/AT2G46690/AT1G29430/AT1G29440
BP	GO:0010033	response to organic substance	19/1031	72/7156	0.005331641	0.170703393	AT1G72430/AT1G29460/AT3G09870/AT3G12830/AT1G29510/AT1G29450/AT1G29500/AT4G38860/AT2G21220/AT3G53250/AT1G29420/AT1G56150/AT3G03850/AT3G61900/AT2G21210/AT2G46690/AT1G29430/AT1G29440/AT5G53590	SAUR78/-/-/SAUR72/SAUR67/SAUR64/SAUR66/-/-/-/-/SAUR71/-/-/-/SAUR32/SAUR62/SAUR63/-	19	6	AT1G72430/AT3G09870/AT3G12830/AT2G21220/AT1G56150/AT5G53590	13	AT1G29460/AT1G29510/AT1G29450/AT1G29500/AT4G38860/AT3G53250/AT1G29420/AT3G03850/AT3G61900/AT2G21210/AT2G46690/AT1G29430/AT1G29440
BP	GO:0006022	aminoglycan metabolic process	6/1031	14/7156	0.009401056	0.170703393	AT2G43570/AT1G02360/AT2G43590/AT2G43610/AT3G12500/AT2G43600	CHI/-/-/-/CHI-B/-	6	5	AT2G43570/AT1G02360/AT2G43590/AT2G43610/AT3G12500	1	AT2G43600
BP	GO:0006026	aminoglycan catabolic process	6/1031	14/7156	0.009401056	0.170703393	AT2G43570/AT1G02360/AT2G43590/AT2G43610/AT3G12500/AT2G43600	CHI/-/-/-/CHI-B/-	6	5	AT2G43570/AT1G02360/AT2G43590/AT2G43610/AT3G12500	1	AT2G43600
BP	GO:0006030	chitin metabolic process	6/1031	14/7156	0.009401056	0.170703393	AT2G43570/AT1G02360/AT2G43590/AT2G43610/AT3G12500/AT2G43600	CHI/-/-/-/CHI-B/-	6	5	AT2G43570/AT1G02360/AT2G43590/AT2G43610/AT3G12500	1	AT2G43600
BP	GO:0006032	chitin catabolic process	6/1031	14/7156	0.009401056	0.170703393	AT2G43570/AT1G02360/AT2G43590/AT2G43610/AT3G12500/AT2G43600	CHI/-/-/-/CHI-B/-	6	5	AT2G43570/AT1G02360/AT2G43590/AT2G43610/AT3G12500	1	AT2G43600
BP	GO:0006040	amino sugar metabolic process	6/1031	14/7156	0.009401056	0.170703393	AT2G43570/AT1G02360/AT2G43590/AT2G43610/AT3G12500/AT2G43600	CHI/-/-/-/CHI-B/-	6	5	AT2G43570/AT1G02360/AT2G43590/AT2G43610/AT3G12500	1	AT2G43600
BP	GO:0016998	cell wall macromolecule catabolic process	6/1031	14/7156	0.009401056	0.170703393	AT2G43570/AT1G02360/AT2G43590/AT2G43610/AT3G12500/AT2G43600	CHI/-/-/-/CHI-B/-	6	5	AT2G43570/AT1G02360/AT2G43590/AT2G43610/AT3G12500	1	AT2G43600
BP	GO:0044036	cell wall macromolecule metabolic process	6/1031	14/7156	0.009401056	0.170703393	AT2G43570/AT1G02360/AT2G43590/AT2G43610/AT3G12500/AT2G43600	CHI/-/-/-/CHI-B/-	6	5	AT2G43570/AT1G02360/AT2G43590/AT2G43610/AT3G12500	1	AT2G43600
BP	GO:0046348	amino sugar catabolic process	6/1031	14/7156	0.009401056	0.170703393	AT2G43570/AT1G02360/AT2G43590/AT2G43610/AT3G12500/AT2G43600	CHI/-/-/-/CHI-B/-	6	5	AT2G43570/AT1G02360/AT2G43590/AT2G43610/AT3G12500	1	AT2G43600
BP	GO:1901071	glucosamine-containing compound metabolic process	6/1031	14/7156	0.009401056	0.170703393	AT2G43570/AT1G02360/AT2G43590/AT2G43610/AT3G12500/AT2G43600	CHI/-/-/-/CHI-B/-	6	5	AT2G43570/AT1G02360/AT2G43590/AT2G43610/AT3G12500	1	AT2G43600
BP	GO:1901072	glucosamine-containing compound catabolic process	6/1031	14/7156	0.009401056	0.170703393	AT2G43570/AT1G02360/AT2G43590/AT2G43610/AT3G12500/AT2G43600	CHI/-/-/-/CHI-B/-	6	5	AT2G43570/AT1G02360/AT2G43590/AT2G43610/AT3G12500	1	AT2G43600
BP	GO:0007165	signal transduction	49/1031	248/7156	0.011548063	0.181094621	AT5G24470/AT1G66090/AT5G41750/AT5G41740/AT5G45820/AT5G58120/AT1G72910/AT1G65390/AT4G11170/AT5G60100/AT1G72940/AT5G57630/AT4G16860/AT5G41550/AT1G31540/AT5G45070/AT4G14370/AT2G20142/AT1G72920/AT1G57630/AT5G45090/AT2G32140/AT1G72950/AT5G45080/AT4G16950/AT5G01810/AT3G16360/AT1G72900/AT3G08510/AT4G24580/AT5G45000/AT5G58670/AT4G19925/AT4G14580/novel.46/AT1G19050/AT1G47370/AT1G63750/AT5G46490/AT3G04210/…	APRR5/-/-/-/CIPK20/-/-/PP2A5/-/PRR3/-/CIPK21/RPP4/-/-/PP2A8/-/-/-/-/PP2A7/-/-/PP2A6/RPP5/CIPK15/AHP4/-/PLC2/REN1/-/PLC1/-/CIPK4/-/ARR7/-/-/-/-/-/ARR6/TIR/-/ROPGAP2/ADR2/-/ARR15/ARR5	49	38	AT1G66090/AT5G41750/AT5G41740/AT5G58120/AT1G72910/AT1G65390/AT4G11170/AT1G72940/AT5G41550/AT1G31540/AT5G45070/AT4G14370/AT2G20142/AT1G72920/AT1G57630/AT5G45090/AT2G32140/AT1G72950/AT5G45080/AT5G01810/AT3G16360/AT1G72900/AT4G24580/AT5G45000/AT4G19925/novel.46/AT1G19050/AT1G63750/AT5G46490/AT3G04210/AT5G18360/AT5G62920/AT1G72930/AT1G63860/AT1G56510/AT5G18350/AT1G74890/AT3G48100	11	AT5G24470/AT5G45820/AT5G60100/AT5G57630/AT4G16860/AT4G16950/AT3G08510/AT5G58670/AT4G14580/AT1G47370/AT4G03100
BP	GO:0023052	signaling	49/1031	248/7156	0.011548063	0.181094621	AT5G24470/AT1G66090/AT5G41750/AT5G41740/AT5G45820/AT5G58120/AT1G72910/AT1G65390/AT4G11170/AT5G60100/AT1G72940/AT5G57630/AT4G16860/AT5G41550/AT1G31540/AT5G45070/AT4G14370/AT2G20142/AT1G72920/AT1G57630/AT5G45090/AT2G32140/AT1G72950/AT5G45080/AT4G16950/AT5G01810/AT3G16360/AT1G72900/AT3G08510/AT4G24580/AT5G45000/AT5G58670/AT4G19925/AT4G14580/novel.46/AT1G19050/AT1G47370/AT1G63750/AT5G46490/AT3G04210/…	APRR5/-/-/-/CIPK20/-/-/PP2A5/-/PRR3/-/CIPK21/RPP4/-/-/PP2A8/-/-/-/-/PP2A7/-/-/PP2A6/RPP5/CIPK15/AHP4/-/PLC2/REN1/-/PLC1/-/CIPK4/-/ARR7/-/-/-/-/-/ARR6/TIR/-/ROPGAP2/ADR2/-/ARR15/ARR5	49	38	AT1G66090/AT5G41750/AT5G41740/AT5G58120/AT1G72910/AT1G65390/AT4G11170/AT1G72940/AT5G41550/AT1G31540/AT5G45070/AT4G14370/AT2G20142/AT1G72920/AT1G57630/AT5G45090/AT2G32140/AT1G72950/AT5G45080/AT5G01810/AT3G16360/AT1G72900/AT4G24580/AT5G45000/AT4G19925/novel.46/AT1G19050/AT1G63750/AT5G46490/AT3G04210/AT5G18360/AT5G62920/AT1G72930/AT1G63860/AT1G56510/AT5G18350/AT1G74890/AT3G48100	11	AT5G24470/AT5G45820/AT5G60100/AT5G57630/AT4G16860/AT4G16950/AT3G08510/AT5G58670/AT4G14580/AT1G47370/AT4G03100
BP	GO:0044700	single organism signaling	49/1031	248/7156	0.011548063	0.181094621	AT5G24470/AT1G66090/AT5G41750/AT5G41740/AT5G45820/AT5G58120/AT1G72910/AT1G65390/AT4G11170/AT5G60100/AT1G72940/AT5G57630/AT4G16860/AT5G41550/AT1G31540/AT5G45070/AT4G14370/AT2G20142/AT1G72920/AT1G57630/AT5G45090/AT2G32140/AT1G72950/AT5G45080/AT4G16950/AT5G01810/AT3G16360/AT1G72900/AT3G08510/AT4G24580/AT5G45000/AT5G58670/AT4G19925/AT4G14580/novel.46/AT1G19050/AT1G47370/AT1G63750/AT5G46490/AT3G04210/…	APRR5/-/-/-/CIPK20/-/-/PP2A5/-/PRR3/-/CIPK21/RPP4/-/-/PP2A8/-/-/-/-/PP2A7/-/-/PP2A6/RPP5/CIPK15/AHP4/-/PLC2/REN1/-/PLC1/-/CIPK4/-/ARR7/-/-/-/-/-/ARR6/TIR/-/ROPGAP2/ADR2/-/ARR15/ARR5	49	38	AT1G66090/AT5G41750/AT5G41740/AT5G58120/AT1G72910/AT1G65390/AT4G11170/AT1G72940/AT5G41550/AT1G31540/AT5G45070/AT4G14370/AT2G20142/AT1G72920/AT1G57630/AT5G45090/AT2G32140/AT1G72950/AT5G45080/AT5G01810/AT3G16360/AT1G72900/AT4G24580/AT5G45000/AT4G19925/novel.46/AT1G19050/AT1G63750/AT5G46490/AT3G04210/AT5G18360/AT5G62920/AT1G72930/AT1G63860/AT1G56510/AT5G18350/AT1G74890/AT3G48100	11	AT5G24470/AT5G45820/AT5G60100/AT5G57630/AT4G16860/AT4G16950/AT3G08510/AT5G58670/AT4G14580/AT1G47370/AT4G03100
BP	GO:0010035	response to inorganic substance	5/1031	11/7156	0.013353959	0.200309383	AT5G66400/AT2G21490/AT3G50980/AT3G50970/AT1G20440	RAB18/LEA/XERO1/XERO2/COR47	5	0		5	AT5G66400/AT2G21490/AT3G50980/AT3G50970/AT1G20440
BP	GO:0007154	cell communication	54/1031	282/7156	0.015301502	0.219959094	AT5G24470/AT1G66090/AT5G41750/AT5G41740/AT5G45820/AT5G58120/AT1G72910/AT1G65390/AT4G11170/AT5G60100/AT1G72940/AT5G57630/AT4G16860/AT5G41550/AT1G31540/AT5G45070/AT4G14370/AT2G20142/AT1G72920/AT1G57630/AT5G45090/AT2G32140/AT1G72950/AT1G61550/AT5G45080/AT4G16950/AT5G01810/AT3G16360/AT1G72900/AT3G08510/AT4G24580/AT5G45000/AT5G58670/AT4G19925/AT4G27290/AT4G14580/novel.46/AT1G19050/AT1G47370/AT1G11300/…	APRR5/-/-/-/CIPK20/-/-/PP2A5/-/PRR3/-/CIPK21/RPP4/-/-/PP2A8/-/-/-/-/PP2A7/-/-/-/PP2A6/RPP5/CIPK15/AHP4/-/PLC2/REN1/-/PLC1/-/-/CIPK4/-/ARR7/-/-/-/-/-/-/ARR6/-/TIR/-/-/ROPGAP2/ADR2/-/ARR15/ARR5	54	43	AT1G66090/AT5G41750/AT5G41740/AT5G58120/AT1G72910/AT1G65390/AT4G11170/AT1G72940/AT5G41550/AT1G31540/AT5G45070/AT4G14370/AT2G20142/AT1G72920/AT1G57630/AT5G45090/AT2G32140/AT1G72950/AT1G61550/AT5G45080/AT5G01810/AT3G16360/AT1G72900/AT4G24580/AT5G45000/AT4G19925/AT4G27290/novel.46/AT1G19050/AT1G11300/AT1G63750/AT5G46490/AT3G04210/AT5G18360/AT5G62920/AT1G61420/AT1G72930/AT1G63860/AT1G11330/AT1G56510/…	11	AT5G24470/AT5G45820/AT5G60100/AT5G57630/AT4G16860/AT4G16950/AT3G08510/AT5G58670/AT4G14580/AT1G47370/AT4G03100
BP	GO:0045454	cell redox homeostasis	25/1031	113/7156	0.01692236	0.225664828	AT1G28480/AT5G06690/AT3G62950/AT1G64500/AT4G15690/AT4G15680/AT4G15660/AT4G33040/AT3G15360/AT4G15700/AT5G11930/AT1G76080/AT5G18600/AT1G11530/AT4G15670/AT3G21460/AT1G03020/AT5G16400/AT3G02730/AT2G41330/AT4G08930/AT1G69880/AT1G03680/AT3G24170/AT2G47880	GRXC9/WCRKC1/GRXC11/-/GRXS5/GRXS4/GRXS8/GRXC6/ATHM4/GRXS3/GRXC10/CDSP32/GRXS2/CXXS1/GRXS7/GRXS10/GRXS1/TRXF2/TRXF1/-/APRL6/TRX8/ATHM1/ATGR1/GRXC13	25	8	AT1G28480/AT1G64500/AT4G33040/AT5G11930/AT2G41330/AT4G08930/AT1G69880/AT3G24170	17	AT5G06690/AT3G62950/AT4G15690/AT4G15680/AT4G15660/AT3G15360/AT4G15700/AT1G76080/AT5G18600/AT1G11530/AT4G15670/AT3G21460/AT1G03020/AT5G16400/AT3G02730/AT1G03680/AT2G47880
BP	GO:0006928	movement of cell or subcellular component	15/1031	59/7156	0.017660726	0.225664828	AT2G21380/AT5G23910/AT3G23670/AT3G17360/AT2G37420/AT2G36200/AT3G19050/AT3G20150/AT3G51150/AT2G22610/AT1G18370/AT1G72250/AT3G10310/AT5G60930/AT4G14330	KIN7M/-/KIN12B/POK1/KIN5B/-/KIN12D/KIN12F/KIN7G/-/KIN7A/-/-/-/KIN10A	15	0		15	AT2G21380/AT5G23910/AT3G23670/AT3G17360/AT2G37420/AT2G36200/AT3G19050/AT3G20150/AT3G51150/AT2G22610/AT1G18370/AT1G72250/AT3G10310/AT5G60930/AT4G14330
BP	GO:0007018	microtubule-based movement	15/1031	59/7156	0.017660726	0.225664828	AT2G21380/AT5G23910/AT3G23670/AT3G17360/AT2G37420/AT2G36200/AT3G19050/AT3G20150/AT3G51150/AT2G22610/AT1G18370/AT1G72250/AT3G10310/AT5G60930/AT4G14330	KIN7M/-/KIN12B/POK1/KIN5B/-/KIN12D/KIN12F/KIN7G/-/KIN7A/-/-/-/KIN10A	15	0		15	AT2G21380/AT5G23910/AT3G23670/AT3G17360/AT2G37420/AT2G36200/AT3G19050/AT3G20150/AT3G51150/AT2G22610/AT1G18370/AT1G72250/AT3G10310/AT5G60930/AT4G14330
BP	GO:0009628	response to abiotic stimulus	5/1031	12/7156	0.020221568	0.232548029	AT5G66400/AT2G21490/AT3G50980/AT3G50970/AT1G20440	RAB18/LEA/XERO1/XERO2/COR47	5	0		5	AT5G66400/AT2G21490/AT3G50980/AT3G50970/AT1G20440
BP	GO:0015980	energy derivation by oxidation of organic compounds	5/1031	12/7156	0.020221568	0.232548029	AT5G50950/AT2G42600/ATMG01360/AT5G25450/AT2G07727	FUM2/PPC2/COX1/QCR7-2/-	5	3	ATMG01360/AT5G25450/AT2G07727	2	AT5G50950/AT2G42600
BP	GO:0045333	cellular respiration	5/1031	12/7156	0.020221568	0.232548029	AT5G50950/AT2G42600/ATMG01360/AT5G25450/AT2G07727	FUM2/PPC2/COX1/QCR7-2/-	5	3	ATMG01360/AT5G25450/AT2G07727	2	AT5G50950/AT2G42600
BP	GO:0009607	response to biotic stimulus	8/1031	26/7156	0.02555649	0.275530909	AT1G70880/AT2G01530/AT2G01520/AT3G26460/AT1G02450/AT1G14950/AT1G70890/AT1G70850	-/MLP329/MLP328/-/NIMIN-1/-/MLP43/MLP34	8	1	AT1G02450	7	AT1G70880/AT2G01530/AT2G01520/AT3G26460/AT1G14950/AT1G70890/AT1G70850
BP	GO:1901136	carbohydrate derivative catabolic process	8/1031	26/7156	0.02555649	0.275530909	AT2G43570/AT1G02360/AT2G43590/AT4G29610/AT2G43610/AT4G29570/AT3G12500/AT2G43600	CHI/-/-/CDA6/-/CDA8/CHI-B/-	8	5	AT2G43570/AT1G02360/AT2G43590/AT2G43610/AT3G12500	3	AT4G29610/AT4G29570/AT2G43600
BP	GO:0019725	cellular homeostasis	25/1031	118/7156	0.028072845	0.293488833	AT1G28480/AT5G06690/AT3G62950/AT1G64500/AT4G15690/AT4G15680/AT4G15660/AT4G33040/AT3G15360/AT4G15700/AT5G11930/AT1G76080/AT5G18600/AT1G11530/AT4G15670/AT3G21460/AT1G03020/AT5G16400/AT3G02730/AT2G41330/AT4G08930/AT1G69880/AT1G03680/AT3G24170/AT2G47880	GRXC9/WCRKC1/GRXC11/-/GRXS5/GRXS4/GRXS8/GRXC6/ATHM4/GRXS3/GRXC10/CDSP32/GRXS2/CXXS1/GRXS7/GRXS10/GRXS1/TRXF2/TRXF1/-/APRL6/TRX8/ATHM1/ATGR1/GRXC13	25	8	AT1G28480/AT1G64500/AT4G33040/AT5G11930/AT2G41330/AT4G08930/AT1G69880/AT3G24170	17	AT5G06690/AT3G62950/AT4G15690/AT4G15680/AT4G15660/AT3G15360/AT4G15700/AT1G76080/AT5G18600/AT1G11530/AT4G15670/AT3G21460/AT1G03020/AT5G16400/AT3G02730/AT1G03680/AT2G47880
BP	GO:0005975	carbohydrate metabolic process	79/1031	451/7156	0.032829107	0.323713762	AT1G70820/AT4G26530/AT1G69830/AT3G21370/AT4G15210/AT3G60140/AT3G46970/AT3G43190/AT4G09020/AT3G29320/AT5G57560/AT1G51420/AT3G62740/AT2G40840/AT5G03860/AT3G18080/AT4G30280/AT5G18670/AT2G21370/AT2G31865/AT3G62750/AT2G18800/AT2G43870/AT4G19820/AT4G21760/AT5G64860/AT4G15290/AT1G05660/AT1G43620/AT5G04360/AT1G51470/AT1G65570/AT5G51460/AT4G17090/AT4G25810/AT3G48580/AT4G27820/AT1G61810/AT2G44470/AT1G13700…	-/FBA5/AMY3/BGLU19/BAM5/BGLU30/PHS2/SUS4/ISA3/PHS1/XTH22/ATSPP1/BGLU7/DPE2/MLS/BGLU44/XTH18/BAM9/XK-1/PARG2/BGLU8/XTH21/-/-/BGLU47/DPE1/CSLB5/-/UGT80B1/PU1/TGG5/-/TPPA/BAM3/XTH23/XTH11/BGLU9/BGLU45/BGLU29/PGL1/SBE2.1/BGL2/SUS1/ISA2/TPS11/BGLU27/CSLB4/TPPH/NDF5/-/XTH31/-/BXL1/-/-/TPS8/AtGH9B13/QRT2/XTH6/CSLG1/BAM6/PGL5/SBE3/RGP3/BGLU3/G6PD1/G6PD5/CHIB1/-/-/-/AMY1/TPPC/BGLU43/G6PD3/CALS4/PFK2/-/XTH…	79	27	AT3G60140/AT3G43190/AT5G57560/AT1G51420/AT4G30280/AT5G18670/AT2G31865/AT4G19820/AT5G51460/AT4G17090/AT4G25810/AT3G48580/AT5G20830/AT3G60120/AT2G32540/AT4G16260/AT3G47050/AT3G08900/AT5G24090/AT2G27500/AT1G48100/AT2G36580/AT1G22210/AT1G24280/AT5G47810/AT4G26390/AT1G10550	52	AT1G70820/AT4G26530/AT1G69830/AT3G21370/AT4G15210/AT3G46970/AT4G09020/AT3G29320/AT3G62740/AT2G40840/AT5G03860/AT3G18080/AT2G21370/AT3G62750/AT2G18800/AT2G43870/AT4G21760/AT5G64860/AT4G15290/AT1G05660/AT1G43620/AT5G04360/AT1G51470/AT1G65570/AT4G27820/AT1G61810/AT2G44470/AT1G13700/AT2G36390/AT3G57260/AT1G03310/AT2G18700/AT4G39770/AT1G55370/AT3G44990/AT1G30080/AT5G49360/AT3G07320/AT1G70290/AT4G02290…
BP	GO:0016567	protein ubiquitination	14/1031	58/7156	0.032840527	0.323713762	AT1G66160/AT2G35930/AT3G52450/AT1G60190/AT5G64660/AT5G18340/AT5G09800/AT1G01680/AT5G37490/AT3G11840/AT5G65500/AT5G67340/AT5G65920/AT5G61550	PUB20/PUB23/PUB22/PUB19/PUB27/PUB48/PUB28/PUB54/PUB21/PUB24/-/PUB2/PUB31/-	14	13	AT1G66160/AT2G35930/AT3G52450/AT1G60190/AT5G64660/AT5G18340/AT5G09800/AT1G01680/AT5G37490/AT3G11840/AT5G65500/AT5G67340/AT5G65920	1	AT5G61550
BP	GO:0032446	protein modification by small protein conjugation	14/1031	59/7156	0.037563131	0.352386501	AT1G66160/AT2G35930/AT3G52450/AT1G60190/AT5G64660/AT5G18340/AT5G09800/AT1G01680/AT5G37490/AT3G11840/AT5G65500/AT5G67340/AT5G65920/AT5G61550	PUB20/PUB23/PUB22/PUB19/PUB27/PUB48/PUB28/PUB54/PUB21/PUB24/-/PUB2/PUB31/-	14	13	AT1G66160/AT2G35930/AT3G52450/AT1G60190/AT5G64660/AT5G18340/AT5G09800/AT1G01680/AT5G37490/AT3G11840/AT5G65500/AT5G67340/AT5G65920	1	AT5G61550
BP	GO:0007017	microtubule-based process	16/1031	70/7156	0.037792175	0.352386501	AT4G27360/AT2G21380/AT5G23910/AT3G23670/AT3G17360/AT2G37420/AT2G36200/AT3G19050/AT3G20150/AT3G51150/AT2G22610/AT1G18370/AT1G72250/AT3G10310/AT5G60930/AT4G14330	-/KIN7M/-/KIN12B/POK1/KIN5B/-/KIN12D/KIN12F/KIN7G/-/KIN7A/-/-/-/KIN10A	16	1	AT4G27360	15	AT2G21380/AT5G23910/AT3G23670/AT3G17360/AT2G37420/AT2G36200/AT3G19050/AT3G20150/AT3G51150/AT2G22610/AT1G18370/AT1G72250/AT3G10310/AT5G60930/AT4G14330
BP	GO:0042592	homeostatic process	25/1031	122/7156	0.040474825	0.367468807	AT1G28480/AT5G06690/AT3G62950/AT1G64500/AT4G15690/AT4G15680/AT4G15660/AT4G33040/AT3G15360/AT4G15700/AT5G11930/AT1G76080/AT5G18600/AT1G11530/AT4G15670/AT3G21460/AT1G03020/AT5G16400/AT3G02730/AT2G41330/AT4G08930/AT1G69880/AT1G03680/AT3G24170/AT2G47880	GRXC9/WCRKC1/GRXC11/-/GRXS5/GRXS4/GRXS8/GRXC6/ATHM4/GRXS3/GRXC10/CDSP32/GRXS2/CXXS1/GRXS7/GRXS10/GRXS1/TRXF2/TRXF1/-/APRL6/TRX8/ATHM1/ATGR1/GRXC13	25	8	AT1G28480/AT1G64500/AT4G33040/AT5G11930/AT2G41330/AT4G08930/AT1G69880/AT3G24170	17	AT5G06690/AT3G62950/AT4G15690/AT4G15680/AT4G15660/AT3G15360/AT4G15700/AT1G76080/AT5G18600/AT1G11530/AT4G15670/AT3G21460/AT1G03020/AT5G16400/AT3G02730/AT1G03680/AT2G47880
BP	GO:0009309	amine biosynthetic process	4/1031	10/7156	0.043758797	0.377419625	AT1G09240/AT5G15950/AT1G56430/AT5G04950	NAS3/SAMDC2/NAS4/NAS1	4	2	AT5G15950/AT1G56430	2	AT1G09240/AT5G04950
BP	GO:0042401	cellular biogenic amine biosynthetic process	4/1031	10/7156	0.043758797	0.377419625	AT1G09240/AT5G15950/AT1G56430/AT5G04950	NAS3/SAMDC2/NAS4/NAS1	4	2	AT5G15950/AT1G56430	2	AT1G09240/AT5G04950
BP	GO:0005976	polysaccharide metabolic process	17/1031	81/7156	0.067199463	0.5654589	AT4G15210/AT5G57560/AT4G30280/AT5G18670/AT2G18800/AT4G15290/AT4G17090/AT4G25810/AT3G48580/AT2G32540/AT3G44990/AT5G65730/AT4G24010/AT2G32290/AT3G08900/AT5G36870/AT1G10550	BAM5/XTH22/XTH18/BAM9/XTH21/CSLB5/BAM3/XTH23/XTH11/CSLB4/XTH31/XTH6/CSLG1/BAM6/RGP3/CALS4/XTH33	17	9	AT5G57560/AT4G30280/AT5G18670/AT4G17090/AT4G25810/AT3G48580/AT2G32540/AT3G08900/AT1G10550	8	AT4G15210/AT2G18800/AT4G15290/AT3G44990/AT5G65730/AT4G24010/AT2G32290/AT5G36870
BP	GO:0006633	fatty acid biosynthetic process	8/1031	32/7156	0.079084884	0.634518254	AT4G34520/AT4G34250/AT2G15090/AT2G46720/AT4G34510/AT1G01120/AT2G28630/AT1G07720	FAE1/KCS16/KCS8/HIC/KCS17/KCS1/KCS12/KCS3	8	4	AT2G46720/AT1G01120/AT2G28630/AT1G07720	4	AT4G34520/AT4G34250/AT2G15090/AT4G34510
BP	GO:0009308	amine metabolic process	8/1031	32/7156	0.079084884	0.634518254	AT1G31690/AT1G09240/AT5G15950/AT1G56430/AT3G43670/AT4G12290/AT5G04950/AT1G75450	-/NAS3/SAMDC2/NAS4/-/-/NAS1/CKX5	8	3	AT5G15950/AT1G56430/AT1G75450	5	AT1G31690/AT1G09240/AT3G43670/AT4G12290/AT5G04950
BP	GO:0044262	cellular carbohydrate metabolic process	22/1031	115/7156	0.096516627	0.755628886	AT3G43190/AT5G57560/AT1G51420/AT5G03860/AT4G30280/AT2G18800/AT4G15290/AT5G51460/AT4G25810/AT3G48580/AT5G20830/AT2G18700/AT2G32540/AT4G39770/AT3G44990/AT1G70290/AT5G65730/AT4G24010/AT3G08900/AT1G22210/AT5G36870/AT1G10550	SUS4/XTH22/ATSPP1/MLS/XTH18/XTH21/CSLB5/TPPA/XTH23/XTH11/SUS1/TPS11/CSLB4/TPPH/XTH31/TPS8/XTH6/CSLG1/RGP3/TPPC/CALS4/XTH33	22	12	AT3G43190/AT5G57560/AT1G51420/AT4G30280/AT5G51460/AT4G25810/AT3G48580/AT5G20830/AT2G32540/AT3G08900/AT1G22210/AT1G10550	10	AT5G03860/AT2G18800/AT4G15290/AT2G18700/AT4G39770/AT3G44990/AT1G70290/AT5G65730/AT4G24010/AT5G36870
BP	GO:0072330	monocarboxylic acid biosynthetic process	9/1031	39/7156	0.09856029	0.755628886	AT4G34520/AT3G47340/AT4G34250/AT2G15090/AT2G46720/AT4G34510/AT1G01120/AT2G28630/AT1G07720	FAE1/ASN1/KCS16/KCS8/HIC/KCS17/KCS1/KCS12/KCS3	9	4	AT2G46720/AT1G01120/AT2G28630/AT1G07720	5	AT4G34520/AT3G47340/AT4G34250/AT2G15090/AT4G34510
BP	GO:0046351	disaccharide biosynthetic process	6/1031	23/7156	0.102020591	0.765154429	AT1G51420/AT5G51460/AT2G18700/AT4G39770/AT1G70290/AT1G22210	ATSPP1/TPPA/TPS11/TPPH/TPS8/TPPC	6	3	AT1G51420/AT5G51460/AT1G22210	3	AT2G18700/AT4G39770/AT1G70290
BP	GO:0005984	disaccharide metabolic process	8/1031	34/7156	0.105702956	0.775904674	AT3G43190/AT1G51420/AT5G51460/AT5G20830/AT2G18700/AT4G39770/AT1G70290/AT1G22210	SUS4/ATSPP1/TPPA/SUS1/TPS11/TPPH/TPS8/TPPC	8	5	AT3G43190/AT1G51420/AT5G51460/AT5G20830/AT1G22210	3	AT2G18700/AT4G39770/AT1G70290
BP	GO:1901565	organonitrogen compound catabolic process	9/1031	40/7156	0.111774446	0.803378829	AT2G43570/AT5G26220/AT1G02360/AT2G43590/AT4G29610/AT2G43610/AT4G29570/AT3G12500/AT2G43600	CHI/GGCT2;1/-/-/CDA6/-/CDA8/CHI-B/-	9	5	AT2G43570/AT1G02360/AT2G43590/AT2G43610/AT3G12500	4	AT5G26220/AT4G29610/AT4G29570/AT2G43600
BP	GO:0005992	trehalose biosynthetic process	5/1031	19/7156	0.126790626	0.89270951	AT5G51460/AT2G18700/AT4G39770/AT1G70290/AT1G22210	TPPA/TPS11/TPPH/TPS8/TPPC	5	2	AT5G51460/AT1G22210	3	AT2G18700/AT4G39770/AT1G70290
BP	GO:0071554	cell wall organization or biogenesis	17/1031	89/7156	0.133240042	0.919356293	AT2G43570/AT3G16860/AT2G45220/AT1G02360/AT2G43590/AT3G10720/AT5G49270/AT2G43610/AT1G11580/AT2G47550/AT2G15390/AT3G12500/AT3G60730/AT5G35190/AT2G43050/AT5G51490/AT2G43600	CHI/COBL8/PME17/-/-/PME25/COBL9/-/ATPMEPCRA/PME20/FUT4/CHI-B/PME36/-/PME16/PME59/-	17	12	AT2G43570/AT3G16860/AT2G45220/AT1G02360/AT2G43590/AT3G10720/AT2G43610/AT1G11580/AT2G47550/AT2G15390/AT3G12500/AT2G43050	5	AT5G49270/AT3G60730/AT5G35190/AT5G51490/AT2G43600
BP	GO:0065008	regulation of biological quality	26/1031	146/7156	0.14431897	0.976275385	AT1G28480/AT5G06690/AT3G62950/AT1G64500/AT4G15690/AT4G15680/AT4G15660/AT4G33040/AT3G15360/AT4G15700/AT5G11930/AT1G76080/AT5G18600/AT1G11530/AT4G15670/AT3G21460/AT1G03020/AT1G75450/AT5G16400/AT3G02730/AT2G41330/AT4G08930/AT1G69880/AT1G03680/AT3G24170/AT2G47880	GRXC9/WCRKC1/GRXC11/-/GRXS5/GRXS4/GRXS8/GRXC6/ATHM4/GRXS3/GRXC10/CDSP32/GRXS2/CXXS1/GRXS7/GRXS10/GRXS1/CKX5/TRXF2/TRXF1/-/APRL6/TRX8/ATHM1/ATGR1/GRXC13	26	9	AT1G28480/AT1G64500/AT4G33040/AT5G11930/AT1G75450/AT2G41330/AT4G08930/AT1G69880/AT3G24170	17	AT5G06690/AT3G62950/AT4G15690/AT4G15680/AT4G15660/AT3G15360/AT4G15700/AT1G76080/AT5G18600/AT1G11530/AT4G15670/AT3G21460/AT1G03020/AT5G16400/AT3G02730/AT1G03680/AT2G47880
BP	GO:0005991	trehalose metabolic process	5/1031	20/7156	0.150110915	0.995928184	AT5G51460/AT2G18700/AT4G39770/AT1G70290/AT1G22210	TPPA/TPS11/TPPH/TPS8/TPPC	5	2	AT5G51460/AT1G22210	3	AT2G18700/AT4G39770/AT1G70290
BP	GO:0022900	electron transport chain	4/1031	15/7156	0.159263032	1	AT5G25450/ATMG00160/AT2G07727/ATCG00270	QCR7-2/COX2/-/PSBD	4	3	AT5G25450/ATMG00160/AT2G07727	1	ATCG00270
BP	GO:0050790	regulation of catalytic activity	4/1031	15/7156	0.159263032	1	AT3G60550/AT1G02300/AT5G61650/AT2G44740	CYCU2-2/CATHB1/CYCU4-3/CYCU4-1	4	1	AT3G60550	3	AT1G02300/AT5G61650/AT2G44740
BP	GO:0006091	generation of precursor metabolites and energy	12/1031	61/7156	0.159618216	1	AT4G26530/AT5G50950/AT2G42600/ATMG01360/AT5G25450/ATMG00160/AT2G07727/ATCG00270/AT2G36580/AT5G66570/AT5G47810/AT4G26390	FBA5/FUM2/PPC2/COX1/QCR7-2/COX2/-/PSBD/-/PSBO1/PFK2/-	12	7	ATMG01360/AT5G25450/ATMG00160/AT2G07727/AT2G36580/AT5G47810/AT4G26390	5	AT4G26530/AT5G50950/AT2G42600/ATCG00270/AT5G66570
BP	GO:0006869	lipid transport	3/1031	10/7156	0.164533102	1	AT4G39670/AT4G29070/AT1G21360	-/-/GLTP2	3	1	AT4G39670	2	AT4G29070/AT1G21360
BP	GO:0009311	oligosaccharide metabolic process	8/1031	39/7156	0.190491032	1	AT3G43190/AT1G51420/AT5G51460/AT5G20830/AT2G18700/AT4G39770/AT1G70290/AT1G22210	SUS4/ATSPP1/TPPA/SUS1/TPS11/TPPH/TPS8/TPPC	8	5	AT3G43190/AT1G51420/AT5G51460/AT5G20830/AT1G22210	3	AT2G18700/AT4G39770/AT1G70290
BP	GO:0009312	oligosaccharide biosynthetic process	6/1031	28/7156	0.207231999	1	AT1G51420/AT5G51460/AT2G18700/AT4G39770/AT1G70290/AT1G22210	ATSPP1/TPPA/TPS11/TPPH/TPS8/TPPC	6	3	AT1G51420/AT5G51460/AT1G22210	3	AT2G18700/AT4G39770/AT1G70290
BP	GO:0016053	organic acid biosynthetic process	17/1031	96/7156	0.213455966	1	AT4G34520/AT1G09240/AT3G47340/AT1G48470/AT4G34250/AT2G15090/AT1G56430/AT2G46720/AT5G04950/AT4G34510/AT1G01120/AT2G28630/AT1G07720/AT3G44720/AT5G52100/AT5G04140/AT2G27820	FAE1/NAS3/ASN1/GLN1-5/KCS16/KCS8/NAS4/HIC/NAS1/KCS17/KCS1/KCS12/KCS3/ADT4/DAPB3/GLU1/ADT3	17	6	AT1G56430/AT2G46720/AT1G01120/AT2G28630/AT1G07720/AT3G44720	11	AT4G34520/AT1G09240/AT3G47340/AT1G48470/AT4G34250/AT2G15090/AT5G04950/AT4G34510/AT5G52100/AT5G04140/AT2G27820
BP	GO:0046394	carboxylic acid biosynthetic process	17/1031	96/7156	0.213455966	1	AT4G34520/AT1G09240/AT3G47340/AT1G48470/AT4G34250/AT2G15090/AT1G56430/AT2G46720/AT5G04950/AT4G34510/AT1G01120/AT2G28630/AT1G07720/AT3G44720/AT5G52100/AT5G04140/AT2G27820	FAE1/NAS3/ASN1/GLN1-5/KCS16/KCS8/NAS4/HIC/NAS1/KCS17/KCS1/KCS12/KCS3/ADT4/DAPB3/GLU1/ADT3	17	6	AT1G56430/AT2G46720/AT1G01120/AT2G28630/AT1G07720/AT3G44720	11	AT4G34520/AT1G09240/AT3G47340/AT1G48470/AT4G34250/AT2G15090/AT5G04950/AT4G34510/AT5G52100/AT5G04140/AT2G27820
BP	GO:0006576	cellular biogenic amine metabolic process	4/1031	17/7156	0.221523738	1	AT1G09240/AT5G15950/AT1G56430/AT5G04950	NAS3/SAMDC2/NAS4/NAS1	4	2	AT5G15950/AT1G56430	2	AT1G09240/AT5G04950
BP	GO:0044106	cellular amine metabolic process	4/1031	17/7156	0.221523738	1	AT1G09240/AT5G15950/AT1G56430/AT5G04950	NAS3/SAMDC2/NAS4/NAS1	4	2	AT5G15950/AT1G56430	2	AT1G09240/AT5G04950
BP	GO:0065009	regulation of molecular function	4/1031	17/7156	0.221523738	1	AT3G60550/AT1G02300/AT5G61650/AT2G44740	CYCU2-2/CATHB1/CYCU4-3/CYCU4-1	4	1	AT3G60550	3	AT1G02300/AT5G61650/AT2G44740
BP	GO:0006073	cellular glucan metabolic process	13/1031	72/7156	0.230685257	1	AT5G57560/AT4G30280/AT2G18800/AT4G15290/AT4G25810/AT3G48580/AT2G32540/AT3G44990/AT5G65730/AT4G24010/AT3G08900/AT5G36870/AT1G10550	XTH22/XTH18/XTH21/CSLB5/XTH23/XTH11/CSLB4/XTH31/XTH6/CSLG1/RGP3/CALS4/XTH33	13	7	AT5G57560/AT4G30280/AT4G25810/AT3G48580/AT2G32540/AT3G08900/AT1G10550	6	AT2G18800/AT4G15290/AT3G44990/AT5G65730/AT4G24010/AT5G36870
BP	GO:0044042	glucan metabolic process	13/1031	72/7156	0.230685257	1	AT5G57560/AT4G30280/AT2G18800/AT4G15290/AT4G25810/AT3G48580/AT2G32540/AT3G44990/AT5G65730/AT4G24010/AT3G08900/AT5G36870/AT1G10550	XTH22/XTH18/XTH21/CSLB5/XTH23/XTH11/CSLB4/XTH31/XTH6/CSLG1/RGP3/CALS4/XTH33	13	7	AT5G57560/AT4G30280/AT4G25810/AT3G48580/AT2G32540/AT3G08900/AT1G10550	6	AT2G18800/AT4G15290/AT3G44990/AT5G65730/AT4G24010/AT5G36870
BP	GO:0044264	cellular polysaccharide metabolic process	13/1031	72/7156	0.230685257	1	AT5G57560/AT4G30280/AT2G18800/AT4G15290/AT4G25810/AT3G48580/AT2G32540/AT3G44990/AT5G65730/AT4G24010/AT3G08900/AT5G36870/AT1G10550	XTH22/XTH18/XTH21/CSLB5/XTH23/XTH11/CSLB4/XTH31/XTH6/CSLG1/RGP3/CALS4/XTH33	13	7	AT5G57560/AT4G30280/AT4G25810/AT3G48580/AT2G32540/AT3G08900/AT1G10550	6	AT2G18800/AT4G15290/AT3G44990/AT5G65730/AT4G24010/AT5G36870
BP	GO:0006006	glucose metabolic process	3/1031	12/7156	0.243881291	1	AT5G35790/AT3G27300/AT1G24280	G6PD1/G6PD5/G6PD3	3	1	AT1G24280	2	AT5G35790/AT3G27300
BP	GO:0006631	fatty acid metabolic process	9/1031	49/7156	0.267934767	1	AT1G43800/AT4G34520/AT4G34250/AT2G15090/AT2G46720/AT4G34510/AT1G01120/AT2G28630/AT1G07720	S-ACP-DES6/FAE1/KCS16/KCS8/HIC/KCS17/KCS1/KCS12/KCS3	9	5	AT1G43800/AT2G46720/AT1G01120/AT2G28630/AT1G07720	4	AT4G34520/AT4G34250/AT2G15090/AT4G34510
BP	GO:0009119	ribonucleoside metabolic process	3/1031	13/7156	0.285563044	1	AT4G29610/AT4G29570/AT1G54130	CDA6/CDA8/RSH3	3	0		3	AT4G29610/AT4G29570/AT1G54130
BP	GO:0010876	lipid localization	3/1031	13/7156	0.285563044	1	AT4G39670/AT4G29070/AT1G21360	-/-/GLTP2	3	1	AT4G39670	2	AT4G29070/AT1G21360
BP	GO:0032268	regulation of cellular protein metabolic process	3/1031	13/7156	0.285563044	1	AT3G60550/AT5G61650/AT2G44740	CYCU2-2/CYCU4-3/CYCU4-1	3	1	AT3G60550	2	AT5G61650/AT2G44740
BP	GO:0051716	cellular response to stimulus	51/1031	328/7156	0.296463155	1	AT5G24470/AT1G66090/AT5G41750/AT5G41740/AT5G45820/AT5G58120/AT1G72910/AT1G65390/AT4G11170/AT5G60100/AT1G72940/AT5G57630/AT4G16860/AT5G41550/AT1G31540/AT4G34060/AT5G45070/AT4G14370/AT2G20142/AT1G72920/AT1G57630/AT5G45090/AT2G32140/AT1G72950/AT5G45080/AT4G16950/AT5G01810/AT3G16360/AT1G72900/AT3G08510/AT4G24580/AT5G45000/AT5G58670/AT4G19925/AT4G14580/novel.46/AT1G19050/AT1G47370/AT1G63750/AT5G46490/…	APRR5/-/-/-/CIPK20/-/-/PP2A5/-/PRR3/-/CIPK21/RPP4/-/-/DML3/PP2A8/-/-/-/-/PP2A7/-/-/PP2A6/RPP5/CIPK15/AHP4/-/PLC2/REN1/-/PLC1/-/CIPK4/-/ARR7/-/-/-/-/-/ARR6/TIR/-/NTH2/ROPGAP2/ADR2/-/ARR15/ARR5	51	38	AT1G66090/AT5G41750/AT5G41740/AT5G58120/AT1G72910/AT1G65390/AT4G11170/AT1G72940/AT5G41550/AT1G31540/AT5G45070/AT4G14370/AT2G20142/AT1G72920/AT1G57630/AT5G45090/AT2G32140/AT1G72950/AT5G45080/AT5G01810/AT3G16360/AT1G72900/AT4G24580/AT5G45000/AT4G19925/novel.46/AT1G19050/AT1G63750/AT5G46490/AT3G04210/AT5G18360/AT5G62920/AT1G72930/AT1G63860/AT1G56510/AT5G18350/AT1G74890/AT3G48100	13	AT5G24470/AT5G45820/AT5G60100/AT5G57630/AT4G16860/AT4G34060/AT4G16950/AT3G08510/AT5G58670/AT4G14580/AT1G47370/AT1G05900/AT4G03100
BP	GO:0000160	phosphorelay signal transduction system	7/1031	38/7156	0.302715781	1	AT5G24470/AT5G60100/AT3G16360/AT1G19050/AT5G62920/AT1G74890/AT3G48100	APRR5/PRR3/AHP4/ARR7/ARR6/ARR15/ARR5	7	5	AT3G16360/AT1G19050/AT5G62920/AT1G74890/AT3G48100	2	AT5G24470/AT5G60100
BP	GO:0044283	small molecule biosynthetic process	19/1031	116/7156	0.308588334	1	AT4G34520/AT1G09240/AT3G47340/AT1G48470/AT4G34250/AT2G15090/AT1G56430/AT2G46720/AT5G04950/AT4G34510/AT1G01120/AT2G28630/AT1G07720/AT2G29630/AT3G44720/AT5G52100/AT2G22450/AT5G04140/AT2G27820	FAE1/NAS3/ASN1/GLN1-5/KCS16/KCS8/NAS4/HIC/NAS1/KCS17/KCS1/KCS12/KCS3/THIC/ADT4/DAPB3/RIBA2/GLU1/ADT3	19	6	AT1G56430/AT2G46720/AT1G01120/AT2G28630/AT1G07720/AT3G44720	13	AT4G34520/AT1G09240/AT3G47340/AT1G48470/AT4G34250/AT2G15090/AT5G04950/AT4G34510/AT2G29630/AT5G52100/AT2G22450/AT5G04140/AT2G27820
BP	GO:0005985	sucrose metabolic process	3/1031	14/7156	0.327733903	1	AT3G43190/AT1G51420/AT5G20830	SUS4/ATSPP1/SUS1	3	3	AT3G43190/AT1G51420/AT5G20830	0
BP	GO:0000003	reproduction	7/1031	40/7156	0.352103229	1	AT1G32560/AT1G61550/AT5G06760/AT4G27290/AT1G11300/AT1G61420/AT1G11330	LEA6/-/LEA46/-/-/-/-	7	5	AT1G61550/AT4G27290/AT1G11300/AT1G61420/AT1G11330	2	AT1G32560/AT5G06760
BP	GO:0022414	reproductive process	7/1031	40/7156	0.352103229	1	AT1G32560/AT1G61550/AT5G06760/AT4G27290/AT1G11300/AT1G61420/AT1G11330	LEA6/-/LEA46/-/-/-/-	7	5	AT1G61550/AT4G27290/AT1G11300/AT1G61420/AT1G11330	2	AT1G32560/AT5G06760
BP	GO:0044702	single organism reproductive process	7/1031	40/7156	0.352103229	1	AT1G32560/AT1G61550/AT5G06760/AT4G27290/AT1G11300/AT1G61420/AT1G11330	LEA6/-/LEA46/-/-/-/-	7	5	AT1G61550/AT4G27290/AT1G11300/AT1G61420/AT1G11330	2	AT1G32560/AT5G06760
BP	GO:0032787	monocarboxylic acid metabolic process	15/1031	93/7156	0.360285127	1	AT4G26530/AT1G43800/AT4G34520/AT3G47340/AT4G34250/AT5G03860/AT2G15090/AT2G46720/AT4G34510/AT1G01120/AT2G28630/AT1G07720/AT2G36580/AT5G47810/AT4G26390	FBA5/S-ACP-DES6/FAE1/ASN1/KCS16/MLS/KCS8/HIC/KCS17/KCS1/KCS12/KCS3/-/PFK2/-	15	8	AT1G43800/AT2G46720/AT1G01120/AT2G28630/AT1G07720/AT2G36580/AT5G47810/AT4G26390	7	AT4G26530/AT4G34520/AT3G47340/AT4G34250/AT5G03860/AT2G15090/AT4G34510
BP	GO:0051246	regulation of protein metabolic process	3/1031	15/7156	0.369851621	1	AT3G60550/AT5G61650/AT2G44740	CYCU2-2/CYCU4-3/CYCU4-1	3	1	AT3G60550	2	AT5G61650/AT2G44740
BP	GO:0034637	cellular carbohydrate biosynthetic process	11/1031	68/7156	0.389060926	1	AT1G51420/AT4G15290/AT5G51460/AT2G18700/AT2G32540/AT4G39770/AT1G70290/AT4G24010/AT3G08900/AT1G22210/AT5G36870	ATSPP1/CSLB5/TPPA/TPS11/CSLB4/TPPH/TPS8/CSLG1/RGP3/TPPC/CALS4	11	5	AT1G51420/AT5G51460/AT2G32540/AT3G08900/AT1G22210	6	AT4G15290/AT2G18700/AT4G39770/AT1G70290/AT4G24010/AT5G36870
BP	GO:0016052	carbohydrate catabolic process	8/1031	49/7156	0.4105503	1	AT4G26530/AT4G15210/AT5G18670/AT4G17090/AT2G32290/AT2G36580/AT5G47810/AT4G26390	FBA5/BAM5/BAM9/BAM3/BAM6/-/PFK2/-	8	5	AT5G18670/AT4G17090/AT2G36580/AT5G47810/AT4G26390	3	AT4G26530/AT4G15210/AT2G32290
BP	GO:0042545	cell wall modification	7/1031	43/7156	0.427262848	1	AT2G45220/AT3G10720/AT1G11580/AT2G47550/AT3G60730/AT2G43050/AT5G51490	PME17/PME25/ATPMEPCRA/PME20/PME36/PME16/PME59	7	5	AT2G45220/AT3G10720/AT1G11580/AT2G47550/AT2G43050	2	AT3G60730/AT5G51490
BP	GO:0007275	multicellular organism development	4/1031	23/7156	0.427942413	1	AT1G32560/AT5G62800/AT5G06760/AT1G66650	LEA6/-/LEA46/-	4	1	AT1G66650	3	AT1G32560/AT5G62800/AT5G06760
BP	GO:0032502	developmental process	4/1031	23/7156	0.427942413	1	AT1G32560/AT5G62800/AT5G06760/AT1G66650	LEA6/-/LEA46/-	4	1	AT1G66650	3	AT1G32560/AT5G62800/AT5G06760
BP	GO:0044707	single-multicellular organism process	4/1031	23/7156	0.427942413	1	AT1G32560/AT5G62800/AT5G06760/AT1G66650	LEA6/-/LEA46/-	4	1	AT1G66650	3	AT1G32560/AT5G62800/AT5G06760
BP	GO:0044767	single-organism developmental process	4/1031	23/7156	0.427942413	1	AT1G32560/AT5G62800/AT5G06760/AT1G66650	LEA6/-/LEA46/-	4	1	AT1G66650	3	AT1G32560/AT5G62800/AT5G06760
BP	GO:0048856	anatomical structure development	4/1031	23/7156	0.427942413	1	AT1G32560/AT5G62800/AT5G06760/AT1G66650	LEA6/-/LEA46/-	4	1	AT1G66650	3	AT1G32560/AT5G62800/AT5G06760
BP	GO:0006739	NADP metabolic process	2/1031	10/7156	0.433810506	1	AT1G78590/AT1G21640	NADK3/NADK2	2	0		2	AT1G78590/AT1G21640
BP	GO:0009832	plant-type cell wall biogenesis	2/1031	10/7156	0.433810506	1	AT3G16860/AT5G49270	COBL8/COBL9	2	1	AT3G16860	1	AT5G49270
BP	GO:0010215	cellulose microfibril organization	2/1031	10/7156	0.433810506	1	AT3G16860/AT5G49270	COBL8/COBL9	2	1	AT3G16860	1	AT5G49270
BP	GO:0016049	cell growth	2/1031	10/7156	0.433810506	1	AT3G16860/AT5G49270	COBL8/COBL9	2	1	AT3G16860	1	AT5G49270
BP	GO:0019684	photosynthesis, light reaction	2/1031	10/7156	0.433810506	1	ATCG00270/AT5G66570	PSBD/PSBO1	2	0		2	ATCG00270/AT5G66570
BP	GO:0030198	extracellular matrix organization	2/1031	10/7156	0.433810506	1	AT3G16860/AT5G49270	COBL8/COBL9	2	1	AT3G16860	1	AT5G49270
BP	GO:0040007	growth	2/1031	10/7156	0.433810506	1	AT3G16860/AT5G49270	COBL8/COBL9	2	1	AT3G16860	1	AT5G49270
BP	GO:0043062	extracellular structure organization	2/1031	10/7156	0.433810506	1	AT3G16860/AT5G49270	COBL8/COBL9	2	1	AT3G16860	1	AT5G49270
BP	GO:0043648	dicarboxylic acid metabolic process	2/1031	10/7156	0.433810506	1	AT5G52100/AT5G04140	DAPB3/GLU1	2	0		2	AT5G52100/AT5G04140
BP	GO:0070726	cell wall assembly	2/1031	10/7156	0.433810506	1	AT3G16860/AT5G49270	COBL8/COBL9	2	1	AT3G16860	1	AT5G49270
BP	GO:0071668	plant-type cell wall assembly	2/1031	10/7156	0.433810506	1	AT3G16860/AT5G49270	COBL8/COBL9	2	1	AT3G16860	1	AT5G49270
BP	GO:0032501	multicellular organismal process	9/1031	57/7156	0.439211619	1	AT1G32560/AT1G61550/AT5G62800/AT5G06760/AT1G66650/AT4G27290/AT1G11300/AT1G61420/AT1G11330	LEA6/-/-/LEA46/-/-/-/-/-	9	6	AT1G61550/AT1G66650/AT4G27290/AT1G11300/AT1G61420/AT1G11330	3	AT1G32560/AT5G62800/AT5G06760
BP	GO:0003333	amino acid transmembrane transport	3/1031	17/7156	0.452152171	1	AT5G04770/AT2G33260/AT2G01170	CAT6/-/BAT1	3	1	AT2G33260	2	AT5G04770/AT2G01170
BP	GO:0006865	amino acid transport	3/1031	17/7156	0.452152171	1	AT5G04770/AT2G33260/AT2G01170	CAT6/-/BAT1	3	1	AT2G33260	2	AT5G04770/AT2G01170
BP	GO:0072527	pyrimidine-containing compound metabolic process	3/1031	17/7156	0.452152171	1	AT4G29610/AT4G29570/AT2G29630	CDA6/CDA8/THIC	3	0		3	AT4G29610/AT4G29570/AT2G29630
BP	GO:0098656	anion transmembrane transport	3/1031	17/7156	0.452152171	1	AT5G04770/AT2G33260/AT2G01170	CAT6/-/BAT1	3	1	AT2G33260	2	AT5G04770/AT2G01170
BP	GO:1903825	organic acid transmembrane transport	3/1031	17/7156	0.452152171	1	AT5G04770/AT2G33260/AT2G01170	CAT6/-/BAT1	3	1	AT2G33260	2	AT5G04770/AT2G01170
BP	GO:1905039	carboxylic acid transmembrane transport	3/1031	17/7156	0.452152171	1	AT5G04770/AT2G33260/AT2G01170	CAT6/-/BAT1	3	1	AT2G33260	2	AT5G04770/AT2G01170
BP	GO:0008299	isoprenoid biosynthetic process	4/1031	24/7156	0.461986305	1	AT3G21500/AT2G18620/AT1G49530/AT1G63970	DXPS1/-/GGPP6/ISPF	4	1	AT1G49530	3	AT3G21500/AT2G18620/AT1G63970
BP	GO:0051704	multi-organism process	6/1031	38/7156	0.473194755	1	AT1G61550/AT1G02450/AT4G27290/AT1G11300/AT1G61420/AT1G11330	-/NIMIN-1/-/-/-/-	6	6	AT1G61550/AT1G02450/AT4G27290/AT1G11300/AT1G61420/AT1G11330	0
BP	GO:0035556	intracellular signal transduction	9/1031	59/7156	0.482467568	1	AT5G24470/AT5G60100/AT3G16360/AT3G08510/AT5G58670/AT1G19050/AT5G62920/AT1G74890/AT3G48100	APRR5/PRR3/AHP4/PLC2/PLC1/ARR7/ARR6/ARR15/ARR5	9	5	AT3G16360/AT1G19050/AT5G62920/AT1G74890/AT3G48100	4	AT5G24470/AT5G60100/AT3G08510/AT5G58670
BP	GO:0045229	external encapsulating structure organization	10/1031	66/7156	0.48466699	1	AT3G16860/AT2G45220/AT3G10720/AT5G49270/AT1G11580/AT2G47550/AT3G60730/AT5G35190/AT2G43050/AT5G51490	COBL8/PME17/PME25/COBL9/ATPMEPCRA/PME20/PME36/-/PME16/PME59	10	6	AT3G16860/AT2G45220/AT3G10720/AT1G11580/AT2G47550/AT2G43050	4	AT5G49270/AT3G60730/AT5G35190/AT5G51490
BP	GO:0071555	cell wall organization	10/1031	66/7156	0.48466699	1	AT3G16860/AT2G45220/AT3G10720/AT5G49270/AT1G11580/AT2G47550/AT3G60730/AT5G35190/AT2G43050/AT5G51490	COBL8/PME17/PME25/COBL9/ATPMEPCRA/PME20/PME36/-/PME16/PME59	10	6	AT3G16860/AT2G45220/AT3G10720/AT1G11580/AT2G47550/AT2G43050	4	AT5G49270/AT3G60730/AT5G35190/AT5G51490
BP	GO:0009067	aspartate family amino acid biosynthetic process	2/1031	11/7156	0.485033253	1	AT3G47340/AT5G52100	ASN1/DAPB3	2	0		2	AT3G47340/AT5G52100
BP	GO:0019318	hexose metabolic process	3/1031	18/7156	0.491635862	1	AT5G35790/AT3G27300/AT1G24280	G6PD1/G6PD5/G6PD3	3	1	AT1G24280	2	AT5G35790/AT3G27300
BP	GO:0006720	isoprenoid metabolic process	4/1031	25/7156	0.495291002	1	AT3G21500/AT2G18620/AT1G49530/AT1G63970	DXPS1/-/GGPP6/ISPF	4	1	AT1G49530	3	AT3G21500/AT2G18620/AT1G63970
BP	GO:0044723	single-organism carbohydrate metabolic process	21/1031	143/7156	0.49884698	1	AT4G26530/AT3G43190/AT1G51420/AT5G03860/AT4G15290/AT5G51460/AT5G20830/AT2G18700/AT2G32540/AT4G39770/AT1G70290/AT4G24010/AT3G08900/AT5G35790/AT3G27300/AT2G36580/AT1G22210/AT1G24280/AT5G36870/AT5G47810/AT4G26390	FBA5/SUS4/ATSPP1/MLS/CSLB5/TPPA/SUS1/TPS11/CSLB4/TPPH/TPS8/CSLG1/RGP3/G6PD1/G6PD5/-/TPPC/G6PD3/CALS4/PFK2/-	21	11	AT3G43190/AT1G51420/AT5G51460/AT5G20830/AT2G32540/AT3G08900/AT2G36580/AT1G22210/AT1G24280/AT5G47810/AT4G26390	10	AT4G26530/AT5G03860/AT4G15290/AT2G18700/AT4G39770/AT1G70290/AT4G24010/AT5G35790/AT3G27300/AT5G36870
BP	GO:0006820	anion transport	10/1031	67/7156	0.504858234	1	AT3G27170/AT5G04770/AT1G74810/AT2G33260/AT4G29070/AT2G01170/AT4G08620/AT4G02700/AT3G62270/AT3G18440	CLC-B/CAT6/BOR5/-/-/BAT1/SULTR1;1/SULTR3;2/BOR2/ALMT9	10	3	AT3G27170/AT2G33260/AT4G02700	7	AT5G04770/AT1G74810/AT4G29070/AT2G01170/AT4G08620/AT3G62270/AT3G18440
BP	GO:0009124	nucleoside monophosphate biosynthetic process	4/1031	26/7156	0.527686667	1	AT4G18440/ATMG00640/AT4G04640/ATMG01170	-/ORF25/ATPC1/ATP6-2	4	2	ATMG00640/ATMG01170	2	AT4G18440/AT4G04640
BP	GO:0009127	purine nucleoside monophosphate biosynthetic process	4/1031	26/7156	0.527686667	1	AT4G18440/ATMG00640/AT4G04640/ATMG01170	-/ORF25/ATPC1/ATP6-2	4	2	ATMG00640/ATMG01170	2	AT4G18440/AT4G04640
BP	GO:0009156	ribonucleoside monophosphate biosynthetic process	4/1031	26/7156	0.527686667	1	AT4G18440/ATMG00640/AT4G04640/ATMG01170	-/ORF25/ATPC1/ATP6-2	4	2	ATMG00640/ATMG01170	2	AT4G18440/AT4G04640
BP	GO:0009168	purine ribonucleoside monophosphate biosynthetic process	4/1031	26/7156	0.527686667	1	AT4G18440/ATMG00640/AT4G04640/ATMG01170	-/ORF25/ATPC1/ATP6-2	4	2	ATMG00640/ATMG01170	2	AT4G18440/AT4G04640
BP	GO:0015985	energy coupled proton transport, down electrochemical gradient	3/1031	19/7156	0.52965786	1	ATMG00640/AT4G04640/ATMG01170	ORF25/ATPC1/ATP6-2	3	2	ATMG00640/ATMG01170	1	AT4G04640
BP	GO:0015986	ATP synthesis coupled proton transport	3/1031	19/7156	0.52965786	1	ATMG00640/AT4G04640/ATMG01170	ORF25/ATPC1/ATP6-2	3	2	ATMG00640/ATMG01170	1	AT4G04640
BP	GO:0042546	cell wall biogenesis	3/1031	19/7156	0.52965786	1	AT3G16860/AT5G49270/AT2G15390	COBL8/COBL9/FUT4	3	2	AT3G16860/AT2G15390	1	AT5G49270
BP	GO:0008272	sulfate transport	2/1031	12/7156	0.533263645	1	AT4G08620/AT4G02700	SULTR1;1/SULTR3;2	2	1	AT4G02700	1	AT4G08620
BP	GO:0009064	glutamine family amino acid metabolic process	2/1031	12/7156	0.533263645	1	AT1G48470/AT5G04140	GLN1-5/GLU1	2	0		2	AT1G48470/AT5G04140
BP	GO:0009073	aromatic amino acid family biosynthetic process	2/1031	12/7156	0.533263645	1	AT3G44720/AT2G27820	ADT4/ADT3	2	1	AT3G44720	1	AT2G27820
BP	GO:0009084	glutamine family amino acid biosynthetic process	2/1031	12/7156	0.533263645	1	AT1G48470/AT5G04140	GLN1-5/GLU1	2	0		2	AT1G48470/AT5G04140
BP	GO:0072348	sulfur compound transport	2/1031	12/7156	0.533263645	1	AT4G08620/AT4G02700	SULTR1;1/SULTR3;2	2	1	AT4G02700	1	AT4G08620
BP	GO:0006855	drug transmembrane transport	8/1031	55/7156	0.547076537	1	AT5G52050/AT2G04050/AT1G61890/AT2G04090/AT2G21340/AT5G38030/AT2G04040/AT1G33110	DTX50/DTX3/DTX37/DTX5/DTX46/DTX30/DTX1/DTX21	8	5	AT5G52050/AT2G04050/AT1G61890/AT2G04040/AT1G33110	3	AT2G04090/AT2G21340/AT5G38030
BP	GO:0015893	drug transport	8/1031	55/7156	0.547076537	1	AT5G52050/AT2G04050/AT1G61890/AT2G04090/AT2G21340/AT5G38030/AT2G04040/AT1G33110	DTX50/DTX3/DTX37/DTX5/DTX46/DTX30/DTX1/DTX21	8	5	AT5G52050/AT2G04050/AT1G61890/AT2G04040/AT1G33110	3	AT2G04090/AT2G21340/AT5G38030
BP	GO:0042493	response to drug	8/1031	55/7156	0.547076537	1	AT5G52050/AT2G04050/AT1G61890/AT2G04090/AT2G21340/AT5G38030/AT2G04040/AT1G33110	DTX50/DTX3/DTX37/DTX5/DTX46/DTX30/DTX1/DTX21	8	5	AT5G52050/AT2G04050/AT1G61890/AT2G04040/AT1G33110	3	AT2G04090/AT2G21340/AT5G38030
BP	GO:0008037	cell recognition	5/1031	34/7156	0.554472086	1	AT1G61550/AT4G27290/AT1G11300/AT1G61420/AT1G11330	-/-/-/-/-	5	5	AT1G61550/AT4G27290/AT1G11300/AT1G61420/AT1G11330	0
BP	GO:0009856	pollination	5/1031	34/7156	0.554472086	1	AT1G61550/AT4G27290/AT1G11300/AT1G61420/AT1G11330	-/-/-/-/-	5	5	AT1G61550/AT4G27290/AT1G11300/AT1G61420/AT1G11330	0
BP	GO:0009875	pollen-pistil interaction	5/1031	34/7156	0.554472086	1	AT1G61550/AT4G27290/AT1G11300/AT1G61420/AT1G11330	-/-/-/-/-	5	5	AT1G61550/AT4G27290/AT1G11300/AT1G61420/AT1G11330	0
BP	GO:0044706	multi-multicellular organism process	5/1031	34/7156	0.554472086	1	AT1G61550/AT4G27290/AT1G11300/AT1G61420/AT1G11330	-/-/-/-/-	5	5	AT1G61550/AT4G27290/AT1G11300/AT1G61420/AT1G11330	0
BP	GO:0048544	recognition of pollen	5/1031	34/7156	0.554472086	1	AT1G61550/AT4G27290/AT1G11300/AT1G61420/AT1G11330	-/-/-/-/-	5	5	AT1G61550/AT4G27290/AT1G11300/AT1G61420/AT1G11330	0
BP	GO:0070647	protein modification by small protein conjugation or removal	14/1031	98/7156	0.558182078	1	AT1G66160/AT2G35930/AT3G52450/AT1G60190/AT5G64660/AT5G18340/AT5G09800/AT1G01680/AT5G37490/AT3G11840/AT5G65500/AT5G67340/AT5G65920/AT5G61550	PUB20/PUB23/PUB22/PUB19/PUB27/PUB48/PUB28/PUB54/PUB21/PUB24/-/PUB2/PUB31/-	14	13	AT1G66160/AT2G35930/AT3G52450/AT1G60190/AT5G64660/AT5G18340/AT5G09800/AT1G01680/AT5G37490/AT3G11840/AT5G65500/AT5G67340/AT5G65920	1	AT5G61550
BP	GO:0016051	carbohydrate biosynthetic process	11/1031	77/7156	0.562109011	1	AT1G51420/AT4G15290/AT5G51460/AT2G18700/AT2G32540/AT4G39770/AT1G70290/AT4G24010/AT3G08900/AT1G22210/AT5G36870	ATSPP1/CSLB5/TPPA/TPS11/CSLB4/TPPH/TPS8/CSLG1/RGP3/TPPC/CALS4	11	5	AT1G51420/AT5G51460/AT2G32540/AT3G08900/AT1G22210	6	AT4G15290/AT2G18700/AT4G39770/AT1G70290/AT4G24010/AT5G36870
BP	GO:0005996	monosaccharide metabolic process	3/1031	20/7156	0.56603211	1	AT5G35790/AT3G27300/AT1G24280	G6PD1/G6PD5/G6PD3	3	1	AT1G24280	2	AT5G35790/AT3G27300
BP	GO:0051726	regulation of cell cycle	3/1031	20/7156	0.56603211	1	AT3G60550/AT5G61650/AT2G44740	CYCU2-2/CYCU4-3/CYCU4-1	3	1	AT3G60550	2	AT5G61650/AT2G44740
BP	GO:0009066	aspartate family amino acid metabolic process	2/1031	13/7156	0.578300118	1	AT3G47340/AT5G52100	ASN1/DAPB3	2	0		2	AT3G47340/AT5G52100
BP	GO:0016311	dephosphorylation	2/1031	13/7156	0.578300118	1	AT3G52180/AT3G10940	DSP4/LSF2	2	0		2	AT3G52180/AT3G10940
BP	GO:0015711	organic anion transport	5/1031	35/7156	0.581596748	1	AT5G04770/AT2G33260/AT4G29070/AT2G01170/AT3G18440	CAT6/-/-/BAT1/ALMT9	5	1	AT2G33260	4	AT5G04770/AT4G29070/AT2G01170/AT3G18440
BP	GO:0015849	organic acid transport	5/1031	35/7156	0.581596748	1	AT5G04770/AT2G33260/AT4G29070/AT2G01170/AT3G18440	CAT6/-/-/BAT1/ALMT9	5	1	AT2G33260	4	AT5G04770/AT4G29070/AT2G01170/AT3G18440
BP	GO:0046942	carboxylic acid transport	5/1031	35/7156	0.581596748	1	AT5G04770/AT2G33260/AT4G29070/AT2G01170/AT3G18440	CAT6/-/-/BAT1/ALMT9	5	1	AT2G33260	4	AT5G04770/AT4G29070/AT2G01170/AT3G18440
BP	GO:0030001	metal ion transport	16/1031	114/7156	0.586650038	1	AT4G13420/AT1G51090/AT2G04032/AT5G26690/AT4G13800/AT2G38460/AT1G10970/AT5G60800/AT1G29100/AT4G33020/AT5G05365/AT4G38580/AT4G35060/AT3G23870/AT3G53530/AT3G48970	POT5/-/ZIP7/HIPP02/-/IREG1/ZIP4/-/-/ZIP9/-/HIPP26/HIPP25/-/NAKR3/HIPP31	16	7	AT4G13420/AT5G26690/AT1G10970/AT5G60800/AT1G29100/AT4G33020/AT5G05365	9	AT1G51090/AT2G04032/AT4G13800/AT2G38460/AT4G38580/AT4G35060/AT3G23870/AT3G53530/AT3G48970
BP	GO:0009116	nucleoside metabolic process	4/1031	29/7156	0.618153035	1	AT4G29610/AT4G29570/AT4G24350/AT1G54130	CDA6/CDA8/-/RSH3	4	0		4	AT4G29610/AT4G29570/AT4G24350/AT1G54130
BP	GO:0009152	purine ribonucleotide biosynthetic process	4/1031	29/7156	0.618153035	1	AT4G18440/ATMG00640/AT4G04640/ATMG01170	-/ORF25/ATPC1/ATP6-2	4	2	ATMG00640/ATMG01170	2	AT4G18440/AT4G04640
BP	GO:0009260	ribonucleotide biosynthetic process	4/1031	29/7156	0.618153035	1	AT4G18440/ATMG00640/AT4G04640/ATMG01170	-/ORF25/ATPC1/ATP6-2	4	2	ATMG00640/ATMG01170	2	AT4G18440/AT4G04640
BP	GO:0046390	ribose phosphate biosynthetic process	4/1031	29/7156	0.618153035	1	AT4G18440/ATMG00640/AT4G04640/ATMG01170	-/ORF25/ATPC1/ATP6-2	4	2	ATMG00640/ATMG01170	2	AT4G18440/AT4G04640
BP	GO:1901657	glycosyl compound metabolic process	4/1031	29/7156	0.618153035	1	AT4G29610/AT4G29570/AT4G24350/AT1G54130	CDA6/CDA8/-/RSH3	4	0		4	AT4G29610/AT4G29570/AT4G24350/AT1G54130
BP	GO:0006778	porphyrin-containing compound metabolic process	2/1031	14/7156	0.620061154	1	AT5G26030/AT3G14930	FC1/HEME1	2	1	AT5G26030	1	AT3G14930
BP	GO:0046903	secretion	5/1031	37/7156	0.633048307	1	AT3G09520/AT1G07000/AT5G58430/AT4G29070/AT5G13150	ATEXO70H4/ATEXO70B2/EXO70B1/-/ATEXO70C1	5	3	AT3G09520/AT1G07000/AT5G58430	2	AT4G29070/AT5G13150
BP	GO:0006754	ATP biosynthetic process	3/1031	22/7156	0.63335189	1	ATMG00640/AT4G04640/ATMG01170	ORF25/ATPC1/ATP6-2	3	2	ATMG00640/ATMG01170	1	AT4G04640
BP	GO:0009142	nucleoside triphosphate biosynthetic process	3/1031	22/7156	0.63335189	1	ATMG00640/AT4G04640/ATMG01170	ORF25/ATPC1/ATP6-2	3	2	ATMG00640/ATMG01170	1	AT4G04640
BP	GO:0009145	purine nucleoside triphosphate biosynthetic process	3/1031	22/7156	0.63335189	1	ATMG00640/AT4G04640/ATMG01170	ORF25/ATPC1/ATP6-2	3	2	ATMG00640/ATMG01170	1	AT4G04640
BP	GO:0009201	ribonucleoside triphosphate biosynthetic process	3/1031	22/7156	0.63335189	1	ATMG00640/AT4G04640/ATMG01170	ORF25/ATPC1/ATP6-2	3	2	ATMG00640/ATMG01170	1	AT4G04640
BP	GO:0009206	purine ribonucleoside triphosphate biosynthetic process	3/1031	22/7156	0.63335189	1	ATMG00640/AT4G04640/ATMG01170	ORF25/ATPC1/ATP6-2	3	2	ATMG00640/ATMG01170	1	AT4G04640
BP	GO:0030243	cellulose metabolic process	4/1031	30/7156	0.64577671	1	AT4G15290/AT2G32540/AT4G24010/AT3G08900	CSLB5/CSLB4/CSLG1/RGP3	4	2	AT2G32540/AT3G08900	2	AT4G15290/AT4G24010
BP	GO:0030244	cellulose biosynthetic process	4/1031	30/7156	0.64577671	1	AT4G15290/AT2G32540/AT4G24010/AT3G08900	CSLB5/CSLB4/CSLG1/RGP3	4	2	AT2G32540/AT3G08900	2	AT4G15290/AT4G24010
BP	GO:0006766	vitamin metabolic process	2/1031	15/7156	0.658554928	1	AT2G29630/AT2G22450	THIC/RIBA2	2	0		2	AT2G29630/AT2G22450
BP	GO:0006767	water-soluble vitamin metabolic process	2/1031	15/7156	0.658554928	1	AT2G29630/AT2G22450	THIC/RIBA2	2	0		2	AT2G29630/AT2G22450
BP	GO:0009110	vitamin biosynthetic process	2/1031	15/7156	0.658554928	1	AT2G29630/AT2G22450	THIC/RIBA2	2	0		2	AT2G29630/AT2G22450
BP	GO:0042364	water-soluble vitamin biosynthetic process	2/1031	15/7156	0.658554928	1	AT2G29630/AT2G22450	THIC/RIBA2	2	0		2	AT2G29630/AT2G22450
BP	GO:0009664	plant-type cell wall organization	3/1031	23/7156	0.664163311	1	AT3G16860/AT5G49270/AT5G35190	COBL8/COBL9/-	3	1	AT3G16860	2	AT5G49270/AT5G35190
BP	GO:0071669	plant-type cell wall organization or biogenesis	3/1031	23/7156	0.664163311	1	AT3G16860/AT5G49270/AT5G35190	COBL8/COBL9/-	3	1	AT3G16860	2	AT5G49270/AT5G35190
BP	GO:0006164	purine nucleotide biosynthetic process	4/1031	31/7156	0.672046207	1	AT4G18440/ATMG00640/AT4G04640/ATMG01170	-/ORF25/ATPC1/ATP6-2	4	2	ATMG00640/ATMG01170	2	AT4G18440/AT4G04640
BP	GO:0009123	nucleoside monophosphate metabolic process	9/1031	69/7156	0.678958807	1	AT4G26530/AT4G18440/AT5G25450/ATMG00640/AT4G04640/AT2G36580/AT5G47810/ATMG01170/AT4G26390	FBA5/-/QCR7-2/ORF25/ATPC1/-/PFK2/ATP6-2/-	9	6	AT5G25450/ATMG00640/AT2G36580/AT5G47810/ATMG01170/AT4G26390	3	AT4G26530/AT4G18440/AT4G04640
BP	GO:0009126	purine nucleoside monophosphate metabolic process	9/1031	69/7156	0.678958807	1	AT4G26530/AT4G18440/AT5G25450/ATMG00640/AT4G04640/AT2G36580/AT5G47810/ATMG01170/AT4G26390	FBA5/-/QCR7-2/ORF25/ATPC1/-/PFK2/ATP6-2/-	9	6	AT5G25450/ATMG00640/AT2G36580/AT5G47810/ATMG01170/AT4G26390	3	AT4G26530/AT4G18440/AT4G04640
BP	GO:0009161	ribonucleoside monophosphate metabolic process	9/1031	69/7156	0.678958807	1	AT4G26530/AT4G18440/AT5G25450/ATMG00640/AT4G04640/AT2G36580/AT5G47810/ATMG01170/AT4G26390	FBA5/-/QCR7-2/ORF25/ATPC1/-/PFK2/ATP6-2/-	9	6	AT5G25450/ATMG00640/AT2G36580/AT5G47810/ATMG01170/AT4G26390	3	AT4G26530/AT4G18440/AT4G04640
BP	GO:0009167	purine ribonucleoside monophosphate metabolic process	9/1031	69/7156	0.678958807	1	AT4G26530/AT4G18440/AT5G25450/ATMG00640/AT4G04640/AT2G36580/AT5G47810/ATMG01170/AT4G26390	FBA5/-/QCR7-2/ORF25/ATPC1/-/PFK2/ATP6-2/-	9	6	AT5G25450/ATMG00640/AT2G36580/AT5G47810/ATMG01170/AT4G26390	3	AT4G26530/AT4G18440/AT4G04640
BP	GO:0009057	macromolecule catabolic process	15/1031	114/7156	0.689364137	1	AT4G15210/AT2G43570/AT5G18670/AT1G02360/AT2G43590/AT3G21850/AT5G62800/AT4G34470/AT4G17090/AT2G43610/AT1G66650/AT3G12500/AT2G20160/AT2G32290/AT2G43600	BAM5/CHI/BAM9/-/-/ASK9/-/ASK12/BAM3/-/-/CHI-B/ASK17/BAM6/-	15	10	AT2G43570/AT5G18670/AT1G02360/AT2G43590/AT4G34470/AT4G17090/AT2G43610/AT1G66650/AT3G12500/AT2G20160	5	AT4G15210/AT3G21850/AT5G62800/AT2G32290/AT2G43600
BP	GO:0072522	purine-containing compound biosynthetic process	4/1031	32/7156	0.696938102	1	AT4G18440/ATMG00640/AT4G04640/ATMG01170	-/ORF25/ATPC1/ATP6-2	4	2	ATMG00640/ATMG01170	2	AT4G18440/AT4G04640
BP	GO:1901607	alpha-amino acid biosynthetic process	6/1031	48/7156	0.708781368	1	AT3G47340/AT1G48470/AT3G44720/AT5G52100/AT5G04140/AT2G27820	ASN1/GLN1-5/ADT4/DAPB3/GLU1/ADT3	6	1	AT3G44720	5	AT3G47340/AT1G48470/AT5G52100/AT5G04140/AT2G27820
BP	GO:0009150	purine ribonucleotide metabolic process	10/1031	79/7156	0.719584626	1	AT4G26530/AT4G18440/AT5G25450/ATMG00640/AT1G54130/AT4G04640/AT2G36580/AT5G47810/ATMG01170/AT4G26390	FBA5/-/QCR7-2/ORF25/RSH3/ATPC1/-/PFK2/ATP6-2/-	10	6	AT5G25450/ATMG00640/AT2G36580/AT5G47810/ATMG01170/AT4G26390	4	AT4G26530/AT4G18440/AT1G54130/AT4G04640
BP	GO:0009259	ribonucleotide metabolic process	10/1031	79/7156	0.719584626	1	AT4G26530/AT4G18440/AT5G25450/ATMG00640/AT1G54130/AT4G04640/AT2G36580/AT5G47810/ATMG01170/AT4G26390	FBA5/-/QCR7-2/ORF25/RSH3/ATPC1/-/PFK2/ATP6-2/-	10	6	AT5G25450/ATMG00640/AT2G36580/AT5G47810/ATMG01170/AT4G26390	4	AT4G26530/AT4G18440/AT1G54130/AT4G04640
BP	GO:0006887	exocytosis	4/1031	33/7156	0.720445375	1	AT3G09520/AT1G07000/AT5G58430/AT5G13150	ATEXO70H4/ATEXO70B2/EXO70B1/ATEXO70C1	4	3	AT3G09520/AT1G07000/AT5G58430	1	AT5G13150
BP	GO:0032940	secretion by cell	4/1031	33/7156	0.720445375	1	AT3G09520/AT1G07000/AT5G58430/AT5G13150	ATEXO70H4/ATEXO70B2/EXO70B1/ATEXO70C1	4	3	AT3G09520/AT1G07000/AT5G58430	1	AT5G13150
BP	GO:0033014	tetrapyrrole biosynthetic process	2/1031	17/7156	0.726082269	1	AT5G26030/AT3G14930	FC1/HEME1	2	1	AT5G26030	1	AT3G14930
BP	GO:0009165	nucleotide biosynthetic process	6/1031	49/7156	0.727874426	1	AT4G18440/ATMG00640/AT1G78590/AT4G04640/AT1G21640/ATMG01170	-/ORF25/NADK3/ATPC1/NADK2/ATP6-2	6	2	ATMG00640/ATMG01170	4	AT4G18440/AT1G78590/AT4G04640/AT1G21640
BP	GO:0019362	pyridine nucleotide metabolic process	6/1031	49/7156	0.727874426	1	AT4G26530/AT1G78590/AT2G36580/AT1G21640/AT5G47810/AT4G26390	FBA5/NADK3/-/NADK2/PFK2/-	6	3	AT2G36580/AT5G47810/AT4G26390	3	AT4G26530/AT1G78590/AT1G21640
BP	GO:0046496	nicotinamide nucleotide metabolic process	6/1031	49/7156	0.727874426	1	AT4G26530/AT1G78590/AT2G36580/AT1G21640/AT5G47810/AT4G26390	FBA5/NADK3/-/NADK2/PFK2/-	6	3	AT2G36580/AT5G47810/AT4G26390	3	AT4G26530/AT1G78590/AT1G21640
BP	GO:1901293	nucleoside phosphate biosynthetic process	6/1031	49/7156	0.727874426	1	AT4G18440/ATMG00640/AT1G78590/AT4G04640/AT1G21640/ATMG01170	-/ORF25/NADK3/ATPC1/NADK2/ATP6-2	6	2	ATMG00640/ATMG01170	4	AT4G18440/AT1G78590/AT4G04640/AT1G21640
BP	GO:0046034	ATP metabolic process	8/1031	65/7156	0.738040492	1	AT4G26530/AT5G25450/ATMG00640/AT4G04640/AT2G36580/AT5G47810/ATMG01170/AT4G26390	FBA5/QCR7-2/ORF25/ATPC1/-/PFK2/ATP6-2/-	8	6	AT5G25450/ATMG00640/AT2G36580/AT5G47810/ATMG01170/AT4G26390	2	AT4G26530/AT4G04640
BP	GO:0000271	polysaccharide biosynthetic process	5/1031	42/7156	0.743463089	1	AT4G15290/AT2G32540/AT4G24010/AT3G08900/AT5G36870	CSLB5/CSLB4/CSLG1/RGP3/CALS4	5	2	AT2G32540/AT3G08900	3	AT4G15290/AT4G24010/AT5G36870
BP	GO:0009250	glucan biosynthetic process	5/1031	42/7156	0.743463089	1	AT4G15290/AT2G32540/AT4G24010/AT3G08900/AT5G36870	CSLB5/CSLB4/CSLG1/RGP3/CALS4	5	2	AT2G32540/AT3G08900	3	AT4G15290/AT4G24010/AT5G36870
BP	GO:0033692	cellular polysaccharide biosynthetic process	5/1031	42/7156	0.743463089	1	AT4G15290/AT2G32540/AT4G24010/AT3G08900/AT5G36870	CSLB5/CSLB4/CSLG1/RGP3/CALS4	5	2	AT2G32540/AT3G08900	3	AT4G15290/AT4G24010/AT5G36870
BP	GO:0051273	beta-glucan metabolic process	5/1031	42/7156	0.743463089	1	AT4G15290/AT2G32540/AT4G24010/AT3G08900/AT5G36870	CSLB5/CSLB4/CSLG1/RGP3/CALS4	5	2	AT2G32540/AT3G08900	3	AT4G15290/AT4G24010/AT5G36870
BP	GO:0051274	beta-glucan biosynthetic process	5/1031	42/7156	0.743463089	1	AT4G15290/AT2G32540/AT4G24010/AT3G08900/AT5G36870	CSLB5/CSLB4/CSLG1/RGP3/CALS4	5	2	AT2G32540/AT3G08900	3	AT4G15290/AT4G24010/AT5G36870
BP	GO:0006733	oxidoreduction coenzyme metabolic process	6/1031	50/7156	0.746070554	1	AT4G26530/AT1G78590/AT2G36580/AT1G21640/AT5G47810/AT4G26390	FBA5/NADK3/-/NADK2/PFK2/-	6	3	AT2G36580/AT5G47810/AT4G26390	3	AT4G26530/AT1G78590/AT1G21640
BP	GO:0072524	pyridine-containing compound metabolic process	6/1031	50/7156	0.746070554	1	AT4G26530/AT1G78590/AT2G36580/AT1G21640/AT5G47810/AT4G26390	FBA5/NADK3/-/NADK2/PFK2/-	6	3	AT2G36580/AT5G47810/AT4G26390	3	AT4G26530/AT1G78590/AT1G21640
BP	GO:0006163	purine nucleotide metabolic process	10/1031	81/7156	0.748733989	1	AT4G26530/AT4G18440/AT5G25450/ATMG00640/AT1G54130/AT4G04640/AT2G36580/AT5G47810/ATMG01170/AT4G26390	FBA5/-/QCR7-2/ORF25/RSH3/ATPC1/-/PFK2/ATP6-2/-	10	6	AT5G25450/ATMG00640/AT2G36580/AT5G47810/ATMG01170/AT4G26390	4	AT4G26530/AT4G18440/AT1G54130/AT4G04640
BP	GO:0009144	purine nucleoside triphosphate metabolic process	8/1031	66/7156	0.75366797	1	AT4G26530/AT5G25450/ATMG00640/AT4G04640/AT2G36580/AT5G47810/ATMG01170/AT4G26390	FBA5/QCR7-2/ORF25/ATPC1/-/PFK2/ATP6-2/-	8	6	AT5G25450/ATMG00640/AT2G36580/AT5G47810/ATMG01170/AT4G26390	2	AT4G26530/AT4G04640
BP	GO:0009199	ribonucleoside triphosphate metabolic process	8/1031	66/7156	0.75366797	1	AT4G26530/AT5G25450/ATMG00640/AT4G04640/AT2G36580/AT5G47810/ATMG01170/AT4G26390	FBA5/QCR7-2/ORF25/ATPC1/-/PFK2/ATP6-2/-	8	6	AT5G25450/ATMG00640/AT2G36580/AT5G47810/ATMG01170/AT4G26390	2	AT4G26530/AT4G04640
BP	GO:0009205	purine ribonucleoside triphosphate metabolic process	8/1031	66/7156	0.75366797	1	AT4G26530/AT5G25450/ATMG00640/AT4G04640/AT2G36580/AT5G47810/ATMG01170/AT4G26390	FBA5/QCR7-2/ORF25/ATPC1/-/PFK2/ATP6-2/-	8	6	AT5G25450/ATMG00640/AT2G36580/AT5G47810/ATMG01170/AT4G26390	2	AT4G26530/AT4G04640
BP	GO:0030258	lipid modification	2/1031	18/7156	0.75538807	1	AT1G43620/AT5G09290	UGT80B1/SAL4	2	1	AT5G09290	1	AT1G43620
BP	GO:0072521	purine-containing compound metabolic process	10/1031	82/7156	0.76250844	1	AT4G26530/AT4G18440/AT5G25450/ATMG00640/AT1G54130/AT4G04640/AT2G36580/AT5G47810/ATMG01170/AT4G26390	FBA5/-/QCR7-2/ORF25/RSH3/ATPC1/-/PFK2/ATP6-2/-	10	6	AT5G25450/ATMG00640/AT2G36580/AT5G47810/ATMG01170/AT4G26390	4	AT4G26530/AT4G18440/AT1G54130/AT4G04640
BP	GO:0006096	glycolytic process	4/1031	35/7156	0.763346553	1	AT4G26530/AT2G36580/AT5G47810/AT4G26390	FBA5/-/PFK2/-	4	3	AT2G36580/AT5G47810/AT4G26390	1	AT4G26530
BP	GO:0006165	nucleoside diphosphate phosphorylation	4/1031	35/7156	0.763346553	1	AT4G26530/AT2G36580/AT5G47810/AT4G26390	FBA5/-/PFK2/-	4	3	AT2G36580/AT5G47810/AT4G26390	1	AT4G26530
BP	GO:0006757	ATP generation from ADP	4/1031	35/7156	0.763346553	1	AT4G26530/AT2G36580/AT5G47810/AT4G26390	FBA5/-/PFK2/-	4	3	AT2G36580/AT5G47810/AT4G26390	1	AT4G26530
BP	GO:0009132	nucleoside diphosphate metabolic process	4/1031	35/7156	0.763346553	1	AT4G26530/AT2G36580/AT5G47810/AT4G26390	FBA5/-/PFK2/-	4	3	AT2G36580/AT5G47810/AT4G26390	1	AT4G26530
BP	GO:0009135	purine nucleoside diphosphate metabolic process	4/1031	35/7156	0.763346553	1	AT4G26530/AT2G36580/AT5G47810/AT4G26390	FBA5/-/PFK2/-	4	3	AT2G36580/AT5G47810/AT4G26390	1	AT4G26530
BP	GO:0009179	purine ribonucleoside diphosphate metabolic process	4/1031	35/7156	0.763346553	1	AT4G26530/AT2G36580/AT5G47810/AT4G26390	FBA5/-/PFK2/-	4	3	AT2G36580/AT5G47810/AT4G26390	1	AT4G26530
BP	GO:0009185	ribonucleoside diphosphate metabolic process	4/1031	35/7156	0.763346553	1	AT4G26530/AT2G36580/AT5G47810/AT4G26390	FBA5/-/PFK2/-	4	3	AT2G36580/AT5G47810/AT4G26390	1	AT4G26530
BP	GO:0046031	ADP metabolic process	4/1031	35/7156	0.763346553	1	AT4G26530/AT2G36580/AT5G47810/AT4G26390	FBA5/-/PFK2/-	4	3	AT2G36580/AT5G47810/AT4G26390	1	AT4G26530
BP	GO:0046939	nucleotide phosphorylation	4/1031	35/7156	0.763346553	1	AT4G26530/AT2G36580/AT5G47810/AT4G26390	FBA5/-/PFK2/-	4	3	AT2G36580/AT5G47810/AT4G26390	1	AT4G26530
BP	GO:0015698	inorganic anion transport	3/1031	27/7156	0.768356408	1	AT3G27170/AT4G08620/AT4G02700	CLC-B/SULTR1;1/SULTR3;2	3	2	AT3G27170/AT4G02700	1	AT4G08620
BP	GO:0006090	pyruvate metabolic process	4/1031	36/7156	0.782788754	1	AT4G26530/AT2G36580/AT5G47810/AT4G26390	FBA5/-/PFK2/-	4	3	AT2G36580/AT5G47810/AT4G26390	1	AT4G26530
BP	GO:0009141	nucleoside triphosphate metabolic process	8/1031	68/7156	0.78292104	1	AT4G26530/AT5G25450/ATMG00640/AT4G04640/AT2G36580/AT5G47810/ATMG01170/AT4G26390	FBA5/QCR7-2/ORF25/ATPC1/-/PFK2/ATP6-2/-	8	6	AT5G25450/ATMG00640/AT2G36580/AT5G47810/ATMG01170/AT4G26390	2	AT4G26530/AT4G04640
BP	GO:0006508	proteolysis	41/1031	315/7156	0.786711816	1	AT3G54940/AT3G12203/AT1G24140/AT5G59130/AT1G73300/AT2G22980/AT4G11310/AT2G22920/AT4G39090/AT3G12230/AT5G09640/AT3G21850/AT1G32960/AT1G11080/AT4G11320/AT5G45650/AT5G62800/AT4G16190/AT3G48340/AT4G34470/AT5G03620/AT3G12220/AT2G27420/AT4G10510/AT1G02300/AT4G21323/AT1G66650/AT2G22990/AT1G70170/AT2G30950/AT4G35350/AT2G20160/AT1G09850/AT1G62710/AT3G57680/AT2G21430/AT3G19170/AT4G21650/AT4G20430/AT3G14067…	RD19D/SCPL17/3MMP/SBT4.11/SCPL2/SCPL13/RDL4/SCPL12/RD19A/SCPL14/SCPL19/ASK9/SBT3.3/scpl31/RDL5/SBT5.6/-/RD19C/CEP2/ASK12/SBT4.15/SCPL16/-/SBT3.7/CATHB1/-/-/SNG1/2MMP/VAR2/XCP1/ASK17/XBCP3/bVPE/CTPA3/RD19B/PREP1/SBT3.13/SBT2.2/SBT1.4/SCPL46	41	15	AT1G24140/AT3G12230/AT1G32960/AT1G11080/AT4G34470/AT5G03620/AT3G12220/AT2G27420/AT4G10510/AT4G21323/AT1G66650/AT1G70170/AT2G20160/AT2G21430/AT2G33530	26	AT3G54940/AT3G12203/AT5G59130/AT1G73300/AT2G22980/AT4G11310/AT2G22920/AT4G39090/AT5G09640/AT3G21850/AT4G11320/AT5G45650/AT5G62800/AT4G16190/AT3G48340/AT1G02300/AT2G22990/AT2G30950/AT4G35350/AT1G09850/AT1G62710/AT3G57680/AT3G19170/AT4G21650/AT4G20430/AT3G14067
BP	GO:0006081	cellular aldehyde metabolic process	1/1031	10/7156	0.789186963	1	AT5G03860	MLS	1	0		1	AT5G03860
BP	GO:0006835	dicarboxylic acid transport	1/1031	10/7156	0.789186963	1	AT3G18440	ALMT9	1	0		1	AT3G18440
BP	GO:0015740	C4-dicarboxylate transport	1/1031	10/7156	0.789186963	1	AT3G18440	ALMT9	1	0		1	AT3G18440
BP	GO:0015743	malate transport	1/1031	10/7156	0.789186963	1	AT3G18440	ALMT9	1	0		1	AT3G18440
BP	GO:0016226	iron-sulfur cluster assembly	1/1031	10/7156	0.789186963	1	AT4G04770	ABCI8	1	0		1	AT4G04770
BP	GO:0031163	metallo-sulfur cluster assembly	1/1031	10/7156	0.789186963	1	AT4G04770	ABCI8	1	0		1	AT4G04770
BP	GO:0072528	pyrimidine-containing compound biosynthetic process	1/1031	10/7156	0.789186963	1	AT2G29630	THIC	1	0		1	AT2G29630
BP	GO:0070085	glycosylation	5/1031	45/7156	0.796825527	1	AT5G22470/AT1G43620/AT1G67880/AT3G27540/AT5G62620	-/UGT80B1/-/-/GALT6	5	3	AT1G67880/AT3G27540/AT5G62620	2	AT5G22470/AT1G43620
BP	GO:0006811	ion transport	39/1031	303/7156	0.804325574	1	AT4G13420/AT2G46440/AT1G51090/AT1G51610/AT3G02850/AT2G04032/AT3G27170/AT5G26690/AT1G01340/AT1G64170/AT4G13800/AT2G38460/AT1G10970/AT5G60800/AT5G04770/AT1G74810/AT1G29100/AT1G79400/AT2G33260/AT4G33020/AT4G29070/AT2G01170/AT5G05365/AT4G38580/AT4G08620/AT4G35060/AT2G46450/ATMG00640/AT3G23870/AT3G05030/AT2G46430/AT4G02700/AT4G23700/AT4G04640/AT3G53530/AT3G62270/AT3G48970/ATMG01170/AT3G18440	POT5/CNGC11/-/MTPC4/SKOR/ZIP7/CLC-B/HIPP02/CNGC10/CHX16/-/IREG1/ZIP4/-/CAT6/BOR5/-/CHX2/-/ZIP9/-/BAT1/-/HIPP26/SULTR1;1/HIPP25/CNGC12/ORF25/-/NHX2/CNGC3/SULTR3;2/CHX17/ATPC1/NAKR3/BOR2/HIPP31/ATP6-2/ALMT9	39	18	AT4G13420/AT2G46440/AT3G27170/AT5G26690/AT1G01340/AT1G10970/AT5G60800/AT1G29100/AT1G79400/AT2G33260/AT4G33020/AT5G05365/AT2G46450/ATMG00640/AT2G46430/AT4G02700/AT4G23700/ATMG01170	21	AT1G51090/AT1G51610/AT3G02850/AT2G04032/AT1G64170/AT4G13800/AT2G38460/AT5G04770/AT1G74810/AT4G29070/AT2G01170/AT4G38580/AT4G08620/AT4G35060/AT3G23870/AT3G05030/AT4G04640/AT3G53530/AT3G62270/AT3G48970/AT3G18440
BP	GO:0019693	ribose phosphate metabolic process	10/1031	86/7156	0.812282195	1	AT4G26530/AT4G18440/AT5G25450/ATMG00640/AT1G54130/AT4G04640/AT2G36580/AT5G47810/ATMG01170/AT4G26390	FBA5/-/QCR7-2/ORF25/RSH3/ATPC1/-/PFK2/ATP6-2/-	10	6	AT5G25450/ATMG00640/AT2G36580/AT5G47810/ATMG01170/AT4G26390	4	AT4G26530/AT4G18440/AT1G54130/AT4G04640
BP	GO:0000278	mitotic cell cycle	1/1031	11/7156	0.819602334	1	AT1G61000	NUF2	1	0		1	AT1G61000
BP	GO:0042440	pigment metabolic process	1/1031	11/7156	0.819602334	1	AT5G26030	FC1	1	1	AT5G26030	0
BP	GO:0044711	single-organism biosynthetic process	42/1031	328/7156	0.822367189	1	AT4G34520/AT1G09240/AT1G51420/AT3G47340/AT1G48470/AT4G34250/AT3G21500/AT2G15090/AT4G15290/AT1G56430/AT5G26030/AT5G51460/AT4G18440/AT2G46720/AT2G18700/AT2G18620/AT5G04950/AT1G49530/AT2G32540/AT4G39770/AT4G34510/AT1G01120/AT2G28630/AT1G07720/ATMG00640/AT1G70290/AT1G63970/AT2G29630/AT3G44720/AT4G24010/AT5G52100/AT1G07420/AT3G08900/AT1G78590/AT2G22450/AT4G04640/AT1G21640/AT5G04140/AT1G22210/AT5G36870…	FAE1/NAS3/ATSPP1/ASN1/GLN1-5/KCS16/DXPS1/KCS8/CSLB5/NAS4/FC1/TPPA/-/HIC/TPS11/-/NAS1/GGPP6/CSLB4/TPPH/KCS17/KCS1/KCS12/KCS3/ORF25/TPS8/ISPF/THIC/ADT4/CSLG1/DAPB3/SMO2-2/RGP3/NADK3/RIBA2/ATPC1/NADK2/GLU1/TPPC/CALS4/ATP6-2/ADT3	42	15	AT1G51420/AT1G56430/AT5G26030/AT5G51460/AT2G46720/AT1G49530/AT2G32540/AT1G01120/AT2G28630/AT1G07720/ATMG00640/AT3G44720/AT3G08900/AT1G22210/ATMG01170	27	AT4G34520/AT1G09240/AT3G47340/AT1G48470/AT4G34250/AT3G21500/AT2G15090/AT4G15290/AT4G18440/AT2G18700/AT2G18620/AT5G04950/AT4G39770/AT4G34510/AT1G70290/AT1G63970/AT2G29630/AT4G24010/AT5G52100/AT1G07420/AT1G78590/AT2G22450/AT4G04640/AT1G21640/AT5G04140/AT5G36870/AT2G27820
BP	GO:0051188	cofactor biosynthetic process	5/1031	47/7156	0.827277113	1	AT5G26030/AT1G78590/AT4G04770/AT1G21640/AT3G14930	FC1/NADK3/ABCI8/NADK2/HEME1	5	1	AT5G26030	4	AT1G78590/AT4G04770/AT1G21640/AT3G14930
BP	GO:0009072	aromatic amino acid family metabolic process	2/1031	21/7156	0.827546325	1	AT3G44720/AT2G27820	ADT4/ADT3	2	1	AT3G44720	1	AT2G27820
BP	GO:0034655	nucleobase-containing compound catabolic process	2/1031	21/7156	0.827546325	1	AT4G29610/AT4G29570	CDA6/CDA8	2	0		2	AT4G29610/AT4G29570
BP	GO:0000413	protein peptidyl-prolyl isomerization	3/1031	30/7156	0.82787441	1	AT2G21130/AT3G01480/AT4G17070	CYP19-2/CYP38/-	3	1	AT4G17070	2	AT2G21130/AT3G01480
BP	GO:0018208	peptidyl-proline modification	3/1031	30/7156	0.82787441	1	AT2G21130/AT3G01480/AT4G17070	CYP19-2/CYP38/-	3	1	AT4G17070	2	AT2G21130/AT3G01480
BP	GO:0055085	transmembrane transport	60/1031	462/7156	0.833169879	1	AT4G13420/AT1G02520/AT5G52050/AT2G04050/AT1G12940/AT2G46440/AT5G03555/AT1G61890/AT3G47420/AT1G51610/AT1G08890/AT3G02850/AT2G04032/AT3G27170/AT3G45060/AT1G01340/AT2G16980/AT1G64170/AT2G29650/AT2G38460/AT5G45380/AT1G58200/AT2G16990/AT1G10970/AT2G39210/AT5G04770/AT5G13750/AT1G73220/AT2G04090/AT1G79400/AT1G77210/AT2G33260/AT1G09930/AT4G22990/AT4G33020/AT3G14810/AT4G36670/AT2G01170/AT2G21340/AT5G26340…	POT5/ABCB11/DTX50/DTX3/NRT2.5/CNGC11/NCS1/DTX37/ATPS3/MTPC4/SUGTL4/SKOR/ZIP7/CLC-B/NRT2.6/CNGC10/-/CHX16/ANTR1/IREG1/DUR3/MSL3/-/ZIP4/-/CAT6/ZIFL1/OCT1/DTX5/CHX2/STP14/-/OPT2/-/ZIP9/MSL5/PLT6/BAT1/DTX46/STP13/CNGC12/ORF25/ABCB4/CCX2/ABCC4/ATOPT3/NHX2/CNGC3/OPT7/DTX30/ABCB17/ABCB21/SUGTL5/DTX1/CHX17/-/ATPC1/CAX1/DTX21/ATP6-2	60	34	AT4G13420/AT1G02520/AT5G52050/AT2G04050/AT1G12940/AT2G46440/AT5G03555/AT1G61890/AT3G47420/AT3G27170/AT3G45060/AT1G01340/AT5G45380/AT1G10970/AT2G39210/AT5G13750/AT1G73220/AT1G79400/AT2G33260/AT1G09930/AT4G33020/AT2G46450/ATMG00640/AT2G47000/AT5G17850/AT2G47800/AT4G16370/AT2G46430/AT3G62150/AT2G04040/AT4G23700/AT2G38170/AT1G33110/ATMG01170	26	AT1G51610/AT1G08890/AT3G02850/AT2G04032/AT2G16980/AT1G64170/AT2G29650/AT2G38460/AT1G58200/AT2G16990/AT5G04770/AT2G04090/AT1G77210/AT4G22990/AT3G14810/AT4G36670/AT2G01170/AT2G21340/AT5G26340/AT3G05030/AT4G10770/AT5G38030/AT3G28380/AT3G05400/AT5G59250/AT4G04640
BP	GO:0007049	cell cycle	4/1031	39/7156	0.83354498	1	AT3G60550/AT5G61650/AT1G61000/AT2G44740	CYCU2-2/CYCU4-3/NUF2/CYCU4-1	4	1	AT3G60550	3	AT5G61650/AT1G61000/AT2G44740
BP	GO:0008652	cellular amino acid biosynthetic process	6/1031	56/7156	0.836889853	1	AT3G47340/AT1G48470/AT3G44720/AT5G52100/AT5G04140/AT2G27820	ASN1/GLN1-5/ADT4/DAPB3/GLU1/ADT3	6	1	AT3G44720	5	AT3G47340/AT1G48470/AT5G52100/AT5G04140/AT2G27820
BP	GO:0006074	(1->3)-beta-D-glucan metabolic process	1/1031	12/7156	0.845633124	1	AT5G36870	CALS4	1	0		1	AT5G36870
BP	GO:0006075	(1->3)-beta-D-glucan biosynthetic process	1/1031	12/7156	0.845633124	1	AT5G36870	CALS4	1	0		1	AT5G36870
BP	GO:0044724	single-organism carbohydrate catabolic process	4/1031	40/7156	0.848102167	1	AT4G26530/AT2G36580/AT5G47810/AT4G26390	FBA5/-/PFK2/-	4	3	AT2G36580/AT5G47810/AT4G26390	1	AT4G26530
BP	GO:0034220	ion transmembrane transport	8/1031	74/7156	0.855210021	1	AT4G13420/AT2G38460/AT5G04770/AT2G33260/AT2G01170/ATMG00640/AT4G04640/ATMG01170	POT5/IREG1/CAT6/-/BAT1/ORF25/ATPC1/ATP6-2	8	4	AT4G13420/AT2G33260/ATMG00640/ATMG01170	4	AT2G38460/AT5G04770/AT2G01170/AT4G04640
BP	GO:0009117	nucleotide metabolic process	12/1031	107/7156	0.863094883	1	AT4G26530/AT4G18440/AT5G25450/ATMG00640/AT1G54130/AT1G78590/AT4G04640/AT2G36580/AT1G21640/AT5G47810/ATMG01170/AT4G26390	FBA5/-/QCR7-2/ORF25/RSH3/NADK3/ATPC1/-/NADK2/PFK2/ATP6-2/-	12	6	AT5G25450/ATMG00640/AT2G36580/AT5G47810/ATMG01170/AT4G26390	6	AT4G26530/AT4G18440/AT1G54130/AT1G78590/AT4G04640/AT1G21640
BP	GO:0033013	tetrapyrrole metabolic process	2/1031	23/7156	0.864375527	1	AT5G26030/AT3G14930	FC1/HEME1	2	1	AT5G26030	1	AT3G14930
BP	GO:0071804	cellular potassium ion transport	1/1031	13/7156	0.867910874	1	AT4G13420	POT5	1	1	AT4G13420	0
BP	GO:0071805	potassium ion transmembrane transport	1/1031	13/7156	0.867910874	1	AT4G13420	POT5	1	1	AT4G13420	0
BP	GO:0006486	protein glycosylation	4/1031	42/7156	0.874000527	1	AT5G22470/AT1G67880/AT3G27540/AT5G62620	-/-/-/GALT6	4	3	AT1G67880/AT3G27540/AT5G62620	1	AT5G22470
BP	GO:0009100	glycoprotein metabolic process	4/1031	42/7156	0.874000527	1	AT5G22470/AT1G67880/AT3G27540/AT5G62620	-/-/-/GALT6	4	3	AT1G67880/AT3G27540/AT5G62620	1	AT5G22470
BP	GO:0009101	glycoprotein biosynthetic process	4/1031	42/7156	0.874000527	1	AT5G22470/AT1G67880/AT3G27540/AT5G62620	-/-/-/GALT6	4	3	AT1G67880/AT3G27540/AT5G62620	1	AT5G22470
BP	GO:0043413	macromolecule glycosylation	4/1031	42/7156	0.874000527	1	AT5G22470/AT1G67880/AT3G27540/AT5G62620	-/-/-/GALT6	4	3	AT1G67880/AT3G27540/AT5G62620	1	AT5G22470
BP	GO:0006753	nucleoside phosphate metabolic process	12/1031	109/7156	0.87887545	1	AT4G26530/AT4G18440/AT5G25450/ATMG00640/AT1G54130/AT1G78590/AT4G04640/AT2G36580/AT1G21640/AT5G47810/ATMG01170/AT4G26390	FBA5/-/QCR7-2/ORF25/RSH3/NADK3/ATPC1/-/NADK2/PFK2/ATP6-2/-	12	6	AT5G25450/ATMG00640/AT2G36580/AT5G47810/ATMG01170/AT4G26390	6	AT4G26530/AT4G18440/AT1G54130/AT1G78590/AT4G04640/AT1G21640
BP	GO:0055086	nucleobase-containing small molecule metabolic process	15/1031	133/7156	0.879933238	1	AT4G26530/AT4G29610/AT4G18440/AT4G29570/AT5G25450/AT4G24350/ATMG00640/AT1G54130/AT1G78590/AT4G04640/AT2G36580/AT1G21640/AT5G47810/ATMG01170/AT4G26390	FBA5/CDA6/-/CDA8/QCR7-2/-/ORF25/RSH3/NADK3/ATPC1/-/NADK2/PFK2/ATP6-2/-	15	6	AT5G25450/ATMG00640/AT2G36580/AT5G47810/ATMG01170/AT4G26390	9	AT4G26530/AT4G29610/AT4G18440/AT4G29570/AT4G24350/AT1G54130/AT1G78590/AT4G04640/AT1G21640
BP	GO:0006352	DNA-templated transcription, initiation	2/1031	24/7156	0.879950962	1	AT5G13730/AT1G08540	SIGD/SIGB	2	0		2	AT5G13730/AT1G08540
BP	GO:1901605	alpha-amino acid metabolic process	6/1031	60/7156	0.881420928	1	AT3G47340/AT1G48470/AT3G44720/AT5G52100/AT5G04140/AT2G27820	ASN1/GLN1-5/ADT4/DAPB3/GLU1/ADT3	6	1	AT3G44720	5	AT3G47340/AT1G48470/AT5G52100/AT5G04140/AT2G27820
BP	GO:1901135	carbohydrate derivative metabolic process	23/1031	196/7156	0.883914497	1	AT4G26530/AT5G22470/AT2G43570/AT1G02360/AT2G43590/AT4G29610/AT2G43610/AT4G18440/AT4G29570/AT1G67880/AT3G12500/AT5G25450/AT4G24350/ATMG00640/AT3G27540/AT1G54130/AT4G04640/AT2G36580/AT2G43600/AT5G47810/ATMG01170/AT5G62620/AT4G26390	FBA5/-/CHI/-/-/CDA6/-/-/CDA8/-/CHI-B/QCR7-2/-/ORF25/-/RSH3/ATPC1/-/-/PFK2/ATP6-2/GALT6/-	23	14	AT2G43570/AT1G02360/AT2G43590/AT2G43610/AT1G67880/AT3G12500/AT5G25450/ATMG00640/AT3G27540/AT2G36580/AT5G47810/ATMG01170/AT5G62620/AT4G26390	9	AT4G26530/AT5G22470/AT4G29610/AT4G18440/AT4G29570/AT4G24350/AT1G54130/AT4G04640/AT2G43600
BP	GO:0006812	cation transport	24/1031	204/7156	0.88552964	1	AT4G13420/AT1G51090/AT1G51610/AT2G04032/AT5G26690/AT1G64170/AT4G13800/AT2G38460/AT1G10970/AT5G60800/AT1G29100/AT1G79400/AT4G33020/AT5G05365/AT4G38580/AT4G35060/ATMG00640/AT3G23870/AT3G05030/AT4G23700/AT4G04640/AT3G53530/AT3G48970/ATMG01170	POT5/-/MTPC4/ZIP7/HIPP02/CHX16/-/IREG1/ZIP4/-/-/CHX2/ZIP9/-/HIPP26/HIPP25/ORF25/-/NHX2/CHX17/ATPC1/NAKR3/HIPP31/ATP6-2	24	11	AT4G13420/AT5G26690/AT1G10970/AT5G60800/AT1G29100/AT1G79400/AT4G33020/AT5G05365/ATMG00640/AT4G23700/ATMG01170	13	AT1G51090/AT1G51610/AT2G04032/AT1G64170/AT4G13800/AT2G38460/AT4G38580/AT4G35060/AT3G23870/AT3G05030/AT4G04640/AT3G53530/AT3G48970
BP	GO:0048583	regulation of response to stimulus	1/1031	14/7156	0.886976237	1	AT1G02450	NIMIN-1	1	1	AT1G02450	0
BP	GO:1902600	hydrogen ion transmembrane transport	3/1031	35/7156	0.898023511	1	ATMG00640/AT4G04640/ATMG01170	ORF25/ATPC1/ATP6-2	3	2	ATMG00640/ATMG01170	1	AT4G04640
BP	GO:0006575	cellular modified amino acid metabolic process	1/1031	15/7156	0.903292045	1	AT5G26220	GGCT2;1	1	0		1	AT5G26220
BP	GO:0006790	sulfur compound metabolic process	3/1031	36/7156	0.908499398	1	AT5G26220/AT2G29630/AT4G04770	GGCT2;1/THIC/ABCI8	3	0		3	AT5G26220/AT2G29630/AT4G04770
BP	GO:0006813	potassium ion transport	1/1031	16/7156	0.917254502	1	AT4G13420	POT5	1	1	AT4G13420	0
BP	GO:0009108	coenzyme biosynthetic process	2/1031	27/7156	0.917287291	1	AT1G78590/AT1G21640	NADK3/NADK2	2	0		2	AT1G78590/AT1G21640
BP	GO:0044765	single-organism transport	25/1031	219/7156	0.919423887	1	AT4G13420/AT5G52050/AT2G04050/AT3G09520/AT1G07000/AT4G39670/AT1G61890/AT5G58430/AT5G04770/AT2G04090/AT2G33260/AT4G29070/AT2G01170/AT4G08620/AT2G21340/ATMG00640/AT1G21360/AT4G02700/AT5G38030/AT5G13150/AT2G04040/AT4G04640/AT1G33110/ATMG01170/AT3G18440	POT5/DTX50/DTX3/ATEXO70H4/ATEXO70B2/-/DTX37/EXO70B1/CAT6/DTX5/-/-/BAT1/SULTR1;1/DTX46/ORF25/GLTP2/SULTR3;2/DTX30/ATEXO70C1/DTX1/ATPC1/DTX21/ATP6-2/ALMT9	25	14	AT4G13420/AT5G52050/AT2G04050/AT3G09520/AT1G07000/AT4G39670/AT1G61890/AT5G58430/AT2G33260/ATMG00640/AT4G02700/AT2G04040/AT1G33110/ATMG01170	11	AT5G04770/AT2G04090/AT4G29070/AT2G01170/AT4G08620/AT2G21340/AT1G21360/AT5G38030/AT5G13150/AT4G04640/AT3G18440
BP	GO:0098655	cation transmembrane transport	5/1031	56/7156	0.921620449	1	AT4G13420/AT2G38460/ATMG00640/AT4G04640/ATMG01170	POT5/IREG1/ORF25/ATPC1/ATP6-2	5	3	AT4G13420/ATMG00640/ATMG01170	2	AT2G38460/AT4G04640
BP	GO:0098660	inorganic ion transmembrane transport	5/1031	56/7156	0.921620449	1	AT4G13420/AT2G38460/ATMG00640/AT4G04640/ATMG01170	POT5/IREG1/ORF25/ATPC1/ATP6-2	5	3	AT4G13420/ATMG00640/ATMG01170	2	AT2G38460/AT4G04640
BP	GO:0098662	inorganic cation transmembrane transport	5/1031	56/7156	0.921620449	1	AT4G13420/AT2G38460/ATMG00640/AT4G04640/ATMG01170	POT5/IREG1/ORF25/ATPC1/ATP6-2	5	3	AT4G13420/ATMG00640/ATMG01170	2	AT2G38460/AT4G04640
BP	GO:0008610	lipid biosynthetic process	13/1031	124/7156	0.921832187	1	AT4G34520/AT4G34250/AT3G21500/AT2G15090/AT2G46720/AT2G18620/AT1G49530/AT4G34510/AT1G01120/AT2G28630/AT1G07720/AT1G63970/AT1G07420	FAE1/KCS16/DXPS1/KCS8/HIC/-/GGPP6/KCS17/KCS1/KCS12/KCS3/ISPF/SMO2-2	13	5	AT2G46720/AT1G49530/AT1G01120/AT2G28630/AT1G07720	8	AT4G34520/AT4G34250/AT3G21500/AT2G15090/AT2G18620/AT4G34510/AT1G63970/AT1G07420
BP	GO:0019752	carboxylic acid metabolic process	28/1031	243/7156	0.921966105	1	AT4G26530/AT1G43800/AT4G34520/AT1G09240/AT3G21720/AT3G47340/AT1G48470/AT4G34250/AT5G03860/AT5G50950/AT2G15090/AT1G56430/AT2G42600/AT2G46720/AT5G04950/AT4G34510/AT2G02010/AT1G01120/AT2G28630/AT1G07720/AT3G44720/AT5G52100/AT2G36580/AT5G04140/AT5G47810/AT2G20340/AT4G26390/AT2G27820	FBA5/S-ACP-DES6/FAE1/NAS3/ICL/ASN1/GLN1-5/KCS16/MLS/FUM2/KCS8/NAS4/PPC2/HIC/NAS1/KCS17/GAD4/KCS1/KCS12/KCS3/ADT4/DAPB3/-/GLU1/PFK2/ELI5/-/ADT3	28	12	AT1G43800/AT3G21720/AT1G56430/AT2G46720/AT2G02010/AT1G01120/AT2G28630/AT1G07720/AT3G44720/AT2G36580/AT5G47810/AT4G26390	16	AT4G26530/AT4G34520/AT1G09240/AT3G47340/AT1G48470/AT4G34250/AT5G03860/AT5G50950/AT2G15090/AT2G42600/AT5G04950/AT4G34510/AT5G52100/AT5G04140/AT2G20340/AT2G27820
BP	GO:0006284	base-excision repair	1/1031	17/7156	0.929202766	1	AT1G05900	NTH2	1	0		1	AT1G05900
BP	GO:0044272	sulfur compound biosynthetic process	1/1031	17/7156	0.929202766	1	AT2G29630	THIC	1	0		1	AT2G29630
BP	GO:1901575	organic substance catabolic process	22/1031	198/7156	0.929409754	1	AT4G26530/AT4G15210/AT2G43570/AT5G18670/AT5G26220/AT1G02360/AT2G43590/AT3G21850/AT4G29610/AT5G62800/AT4G34470/AT4G17090/AT2G43610/AT4G29570/AT1G66650/AT3G12500/AT2G20160/AT2G32290/AT2G36580/AT2G43600/AT5G47810/AT4G26390	FBA5/BAM5/CHI/BAM9/GGCT2;1/-/-/ASK9/CDA6/-/ASK12/BAM3/-/CDA8/-/CHI-B/ASK17/BAM6/-/-/PFK2/-	22	13	AT2G43570/AT5G18670/AT1G02360/AT2G43590/AT4G34470/AT4G17090/AT2G43610/AT1G66650/AT3G12500/AT2G20160/AT2G36580/AT5G47810/AT4G26390	9	AT4G26530/AT4G15210/AT5G26220/AT3G21850/AT4G29610/AT5G62800/AT4G29570/AT2G32290/AT2G43600
BP	GO:0006629	lipid metabolic process	34/1031	293/7156	0.933898624	1	AT1G43800/AT4G34520/AT4G34250/AT1G62290/AT3G21500/AT1G06120/AT2G15090/AT1G43620/AT2G31360/AT1G30370/AT1G06100/AT3G08510/AT5G58670/AT2G46720/AT3G48080/AT2G31100/AT4G37060/AT2G18620/AT4G29070/AT1G49530/AT5G41080/AT4G34510/AT1G01120/AT2G28630/AT1G07720/AT3G02040/AT1G63970/AT1G07420/AT3G61580/AT1G66980/AT4G18550/AT1G06250/AT5G09290/AT5G24210	S-ACP-DES6/FAE1/KCS16/APA2/DXPS1/-/KCS8/UGT80B1/ADS2/-/-/PLC2/PLC1/HIC/EDS1B/-/PLP5/-/-/GGPP6/GDPD2/KCS17/KCS1/KCS12/KCS3/GDPD1/ISPF/SMO2-2/SLD1/SNC4/-/-/SAL4/-	34	15	AT1G43800/AT1G30370/AT2G46720/AT3G48080/AT2G31100/AT4G37060/AT1G49530/AT5G41080/AT1G01120/AT2G28630/AT1G07720/AT3G02040/AT1G06250/AT5G09290/AT5G24210	19	AT4G34520/AT4G34250/AT1G62290/AT3G21500/AT1G06120/AT2G15090/AT1G43620/AT2G31360/AT1G06100/AT3G08510/AT5G58670/AT2G18620/AT4G29070/AT4G34510/AT1G63970/AT1G07420/AT3G61580/AT1G66980/AT4G18550
BP	GO:0006457	protein folding	7/1031	76/7156	0.935548744	1	AT5G52640/AT2G20560/AT2G21130/AT3G01480/AT4G17070/AT5G22060/AT5G56030	HSP90-1/-/CYP19-2/CYP38/-/ATJ2/HSP81-2	7	5	AT5G52640/AT2G20560/AT4G17070/AT5G22060/AT5G56030	2	AT2G21130/AT3G01480
BP	GO:0043436	oxoacid metabolic process	28/1031	247/7156	0.935747328	1	AT4G26530/AT1G43800/AT4G34520/AT1G09240/AT3G21720/AT3G47340/AT1G48470/AT4G34250/AT5G03860/AT5G50950/AT2G15090/AT1G56430/AT2G42600/AT2G46720/AT5G04950/AT4G34510/AT2G02010/AT1G01120/AT2G28630/AT1G07720/AT3G44720/AT5G52100/AT2G36580/AT5G04140/AT5G47810/AT2G20340/AT4G26390/AT2G27820	FBA5/S-ACP-DES6/FAE1/NAS3/ICL/ASN1/GLN1-5/KCS16/MLS/FUM2/KCS8/NAS4/PPC2/HIC/NAS1/KCS17/GAD4/KCS1/KCS12/KCS3/ADT4/DAPB3/-/GLU1/PFK2/ELI5/-/ADT3	28	12	AT1G43800/AT3G21720/AT1G56430/AT2G46720/AT2G02010/AT1G01120/AT2G28630/AT1G07720/AT3G44720/AT2G36580/AT5G47810/AT4G26390	16	AT4G26530/AT4G34520/AT1G09240/AT3G47340/AT1G48470/AT4G34250/AT5G03860/AT5G50950/AT2G15090/AT2G42600/AT5G04950/AT4G34510/AT5G52100/AT5G04140/AT2G20340/AT2G27820
BP	GO:0046700	heterocycle catabolic process	2/1031	29/7156	0.935788091	1	AT4G29610/AT4G29570	CDA6/CDA8	2	0		2	AT4G29610/AT4G29570
BP	GO:0006082	organic acid metabolic process	28/1031	248/7156	0.938857217	1	AT4G26530/AT1G43800/AT4G34520/AT1G09240/AT3G21720/AT3G47340/AT1G48470/AT4G34250/AT5G03860/AT5G50950/AT2G15090/AT1G56430/AT2G42600/AT2G46720/AT5G04950/AT4G34510/AT2G02010/AT1G01120/AT2G28630/AT1G07720/AT3G44720/AT5G52100/AT2G36580/AT5G04140/AT5G47810/AT2G20340/AT4G26390/AT2G27820	FBA5/S-ACP-DES6/FAE1/NAS3/ICL/ASN1/GLN1-5/KCS16/MLS/FUM2/KCS8/NAS4/PPC2/HIC/NAS1/KCS17/GAD4/KCS1/KCS12/KCS3/ADT4/DAPB3/-/GLU1/PFK2/ELI5/-/ADT3	28	12	AT1G43800/AT3G21720/AT1G56430/AT2G46720/AT2G02010/AT1G01120/AT2G28630/AT1G07720/AT3G44720/AT2G36580/AT5G47810/AT4G26390	16	AT4G26530/AT4G34520/AT1G09240/AT3G47340/AT1G48470/AT4G34250/AT5G03860/AT5G50950/AT2G15090/AT2G42600/AT5G04950/AT4G34510/AT5G52100/AT5G04140/AT2G20340/AT2G27820
BP	GO:1902578	single-organism localization	25/1031	225/7156	0.940683243	1	AT4G13420/AT5G52050/AT2G04050/AT3G09520/AT1G07000/AT4G39670/AT1G61890/AT5G58430/AT5G04770/AT2G04090/AT2G33260/AT4G29070/AT2G01170/AT4G08620/AT2G21340/ATMG00640/AT1G21360/AT4G02700/AT5G38030/AT5G13150/AT2G04040/AT4G04640/AT1G33110/ATMG01170/AT3G18440	POT5/DTX50/DTX3/ATEXO70H4/ATEXO70B2/-/DTX37/EXO70B1/CAT6/DTX5/-/-/BAT1/SULTR1;1/DTX46/ORF25/GLTP2/SULTR3;2/DTX30/ATEXO70C1/DTX1/ATPC1/DTX21/ATP6-2/ALMT9	25	14	AT4G13420/AT5G52050/AT2G04050/AT3G09520/AT1G07000/AT4G39670/AT1G61890/AT5G58430/AT2G33260/ATMG00640/AT4G02700/AT2G04040/AT1G33110/ATMG01170	11	AT5G04770/AT2G04090/AT4G29070/AT2G01170/AT4G08620/AT2G21340/AT1G21360/AT5G38030/AT5G13150/AT4G04640/AT3G18440
BP	GO:0044255	cellular lipid metabolic process	16/1031	153/7156	0.941211348	1	AT1G43800/AT4G34520/AT4G34250/AT3G21500/AT2G15090/AT1G43620/AT2G46720/AT2G18620/AT4G29070/AT1G49530/AT4G34510/AT1G01120/AT2G28630/AT1G07720/AT1G63970/AT5G09290	S-ACP-DES6/FAE1/KCS16/DXPS1/KCS8/UGT80B1/HIC/-/-/GGPP6/KCS17/KCS1/KCS12/KCS3/ISPF/SAL4	16	7	AT1G43800/AT2G46720/AT1G49530/AT1G01120/AT2G28630/AT1G07720/AT5G09290	9	AT4G34520/AT4G34250/AT3G21500/AT2G15090/AT1G43620/AT2G18620/AT4G29070/AT4G34510/AT1G63970
BP	GO:0044270	cellular nitrogen compound catabolic process	2/1031	30/7156	0.943496211	1	AT4G29610/AT4G29570	CDA6/CDA8	2	0		2	AT4G29610/AT4G29570
BP	GO:1901361	organic cyclic compound catabolic process	2/1031	30/7156	0.943496211	1	AT4G29610/AT4G29570	CDA6/CDA8	2	0		2	AT4G29610/AT4G29570
BP	GO:0048518	positive regulation of biological process	1/1031	19/7156	0.948176193	1	AT2G40080	ELF4	1	0		1	AT2G40080
BP	GO:0044712	single-organism catabolic process	6/1031	70/7156	0.950205682	1	AT4G26530/AT4G29610/AT4G29570/AT2G36580/AT5G47810/AT4G26390	FBA5/CDA6/CDA8/-/PFK2/-	6	3	AT2G36580/AT5G47810/AT4G26390	3	AT4G26530/AT4G29610/AT4G29570
BP	GO:0019439	aromatic compound catabolic process	2/1031	31/7156	0.950318688	1	AT4G29610/AT4G29570	CDA6/CDA8	2	0		2	AT4G29610/AT4G29570
BP	GO:0051186	cofactor metabolic process	9/1031	99/7156	0.958770094	1	AT4G26530/AT5G26030/AT1G78590/AT4G04770/AT2G36580/AT1G21640/AT5G47810/AT3G14930/AT4G26390	FBA5/FC1/NADK3/ABCI8/-/NADK2/PFK2/HEME1/-	9	4	AT5G26030/AT2G36580/AT5G47810/AT4G26390	5	AT4G26530/AT1G78590/AT4G04770/AT1G21640/AT3G14930
BP	GO:0009056	catabolic process	22/1031	208/7156	0.959651535	1	AT4G26530/AT4G15210/AT2G43570/AT5G18670/AT5G26220/AT1G02360/AT2G43590/AT3G21850/AT4G29610/AT5G62800/AT4G34470/AT4G17090/AT2G43610/AT4G29570/AT1G66650/AT3G12500/AT2G20160/AT2G32290/AT2G36580/AT2G43600/AT5G47810/AT4G26390	FBA5/BAM5/CHI/BAM9/GGCT2;1/-/-/ASK9/CDA6/-/ASK12/BAM3/-/CDA8/-/CHI-B/ASK17/BAM6/-/-/PFK2/-	22	13	AT2G43570/AT5G18670/AT1G02360/AT2G43590/AT4G34470/AT4G17090/AT2G43610/AT1G66650/AT3G12500/AT2G20160/AT2G36580/AT5G47810/AT4G26390	9	AT4G26530/AT4G15210/AT5G26220/AT3G21850/AT4G29610/AT5G62800/AT4G29570/AT2G32290/AT2G43600
BP	GO:0006732	coenzyme metabolic process	6/1031	74/7156	0.965658934	1	AT4G26530/AT1G78590/AT2G36580/AT1G21640/AT5G47810/AT4G26390	FBA5/NADK3/-/NADK2/PFK2/-	6	3	AT2G36580/AT5G47810/AT4G26390	3	AT4G26530/AT1G78590/AT1G21640
BP	GO:1901137	carbohydrate derivative biosynthetic process	8/1031	94/7156	0.970330335	1	AT5G22470/AT4G18440/AT1G67880/ATMG00640/AT3G27540/AT4G04640/ATMG01170/AT5G62620	-/-/-/ORF25/-/ATPC1/ATP6-2/GALT6	8	5	AT1G67880/ATMG00640/AT3G27540/ATMG01170/AT5G62620	3	AT5G22470/AT4G18440/AT4G04640
BP	GO:0006511	ubiquitin-dependent protein catabolic process	5/1031	66/7156	0.97033522	1	AT3G21850/AT5G62800/AT4G34470/AT1G66650/AT2G20160	ASK9/-/ASK12/-/ASK17	5	3	AT4G34470/AT1G66650/AT2G20160	2	AT3G21850/AT5G62800
BP	GO:0019941	modification-dependent protein catabolic process	5/1031	66/7156	0.97033522	1	AT3G21850/AT5G62800/AT4G34470/AT1G66650/AT2G20160	ASK9/-/ASK12/-/ASK17	5	3	AT4G34470/AT1G66650/AT2G20160	2	AT3G21850/AT5G62800
BP	GO:0043632	modification-dependent macromolecule catabolic process	5/1031	66/7156	0.97033522	1	AT3G21850/AT5G62800/AT4G34470/AT1G66650/AT2G20160	ASK9/-/ASK12/-/ASK17	5	3	AT4G34470/AT1G66650/AT2G20160	2	AT3G21850/AT5G62800
BP	GO:0044281	small molecule metabolic process	44/1031	388/7156	0.970371401	1	AT4G26530/AT1G43800/AT4G34520/AT1G09240/AT3G21720/AT3G47340/AT1G48470/AT4G34250/AT5G03860/AT5G50950/AT2G15090/AT1G56430/AT2G42600/AT4G29610/AT4G18440/AT4G29570/AT2G46720/AT5G04950/AT5G25450/AT4G24350/AT4G34510/AT2G02010/AT1G01120/AT2G28630/AT1G07720/ATMG00640/AT2G29630/AT3G44720/AT5G52100/AT1G54130/AT1G78590/AT5G35790/AT2G22450/AT3G27300/AT4G04640/AT2G36580/AT1G21640/AT5G04140/AT1G24280/AT5G47810…	FBA5/S-ACP-DES6/FAE1/NAS3/ICL/ASN1/GLN1-5/KCS16/MLS/FUM2/KCS8/NAS4/PPC2/CDA6/-/CDA8/HIC/NAS1/QCR7-2/-/KCS17/GAD4/KCS1/KCS12/KCS3/ORF25/THIC/ADT4/DAPB3/RSH3/NADK3/G6PD1/RIBA2/G6PD5/ATPC1/-/NADK2/GLU1/G6PD3/PFK2/ELI5/ATP6-2/-/ADT3	44	16	AT1G43800/AT3G21720/AT1G56430/AT2G46720/AT5G25450/AT2G02010/AT1G01120/AT2G28630/AT1G07720/ATMG00640/AT3G44720/AT2G36580/AT1G24280/AT5G47810/ATMG01170/AT4G26390	28	AT4G26530/AT4G34520/AT1G09240/AT3G47340/AT1G48470/AT4G34250/AT5G03860/AT5G50950/AT2G15090/AT2G42600/AT4G29610/AT4G18440/AT4G29570/AT5G04950/AT4G24350/AT4G34510/AT2G29630/AT5G52100/AT1G54130/AT1G78590/AT5G35790/AT2G22450/AT3G27300/AT4G04640/AT1G21640/AT5G04140/AT2G20340/AT2G27820
BP	GO:0006413	translational initiation	1/1031	24/7156	0.976251727	1	AT4G30690	IF3-4	1	0		1	AT4G30690
BP	GO:0044248	cellular catabolic process	14/1031	150/7156	0.97692187	1	AT2G43570/AT5G26220/AT1G02360/AT2G43590/AT3G21850/AT4G29610/AT5G62800/AT4G34470/AT2G43610/AT4G29570/AT1G66650/AT3G12500/AT2G20160/AT2G43600	CHI/GGCT2;1/-/-/ASK9/CDA6/-/ASK12/-/CDA8/-/CHI-B/ASK17/-	14	8	AT2G43570/AT1G02360/AT2G43590/AT4G34470/AT2G43610/AT1G66650/AT3G12500/AT2G20160	6	AT5G26220/AT3G21850/AT4G29610/AT5G62800/AT4G29570/AT2G43600
BP	GO:0006818	hydrogen transport	3/1031	49/7156	0.979488552	1	ATMG00640/AT4G04640/ATMG01170	ORF25/ATPC1/ATP6-2	3	2	ATMG00640/ATMG01170	1	AT4G04640
BP	GO:0015992	proton transport	3/1031	49/7156	0.979488552	1	ATMG00640/AT4G04640/ATMG01170	ORF25/ATPC1/ATP6-2	3	2	ATMG00640/ATMG01170	1	AT4G04640
BP	GO:0006364	rRNA processing	1/1031	26/7156	0.982621947	1	AT5G08600	-	1	1	AT5G08600	0
BP	GO:0016072	rRNA metabolic process	1/1031	26/7156	0.982621947	1	AT5G08600	-	1	1	AT5G08600	0
BP	GO:0018193	peptidyl-amino acid modification	3/1031	51/7156	0.983891536	1	AT2G21130/AT3G01480/AT4G17070	CYP19-2/CYP38/-	3	1	AT4G17070	2	AT2G21130/AT3G01480
BP	GO:0007010	cytoskeleton organization	1/1031	27/7156	0.985134818	1	AT4G17220	MAP70.5	1	0		1	AT4G17220
BP	GO:0032259	methylation	1/1031	28/7156	0.987284629	1	AT5G42760	-	1	1	AT5G42760	0
BP	GO:0044257	cellular protein catabolic process	5/1031	77/7156	0.990667568	1	AT3G21850/AT5G62800/AT4G34470/AT1G66650/AT2G20160	ASK9/-/ASK12/-/ASK17	5	3	AT4G34470/AT1G66650/AT2G20160	2	AT3G21850/AT5G62800
BP	GO:0051603	proteolysis involved in cellular protein catabolic process	5/1031	77/7156	0.990667568	1	AT3G21850/AT5G62800/AT4G34470/AT1G66650/AT2G20160	ASK9/-/ASK12/-/ASK17	5	3	AT4G34470/AT1G66650/AT2G20160	2	AT3G21850/AT5G62800
BP	GO:0090407	organophosphate biosynthetic process	6/1031	89/7156	0.992293323	1	AT4G18440/ATMG00640/AT1G78590/AT4G04640/AT1G21640/ATMG01170	-/ORF25/NADK3/ATPC1/NADK2/ATP6-2	6	2	ATMG00640/ATMG01170	4	AT4G18440/AT1G78590/AT4G04640/AT1G21640
BP	GO:0015672	monovalent inorganic cation transport	4/1031	69/7156	0.993032902	1	AT4G13420/ATMG00640/AT4G04640/ATMG01170	POT5/ORF25/ATPC1/ATP6-2	4	3	AT4G13420/ATMG00640/ATMG01170	1	AT4G04640
BP	GO:0030163	protein catabolic process	5/1031	80/7156	0.993280916	1	AT3G21850/AT5G62800/AT4G34470/AT1G66650/AT2G20160	ASK9/-/ASK12/-/ASK17	5	3	AT4G34470/AT1G66650/AT2G20160	2	AT3G21850/AT5G62800
BP	GO:0016192	vesicle-mediated transport	11/1031	140/7156	0.99408328	1	AT1G61290/AT3G09520/AT3G52400/AT1G07000/AT5G58430/AT3G11820/AT1G04760/AT5G39630/AT4G15780/AT5G13150/AT5G11150	SYP124/ATEXO70H4/SYP122/ATEXO70B2/EXO70B1/SYP121/VAMP726/-/ATVAMP724/ATEXO70C1/ATVAMP713	11	8	AT1G61290/AT3G09520/AT3G52400/AT1G07000/AT5G58430/AT3G11820/AT5G39630/AT4G15780	3	AT1G04760/AT5G13150/AT5G11150
BP	GO:0046488	phosphatidylinositol metabolic process	1/1031	36/7156	0.996358936	1	AT5G09290	SAL4	1	1	AT5G09290	0
BP	GO:0006461	protein complex assembly	1/1031	37/7156	0.996886174	1	AT2G24240	-	1	0		1	AT2G24240
BP	GO:0070271	protein complex biogenesis	1/1031	37/7156	0.996886174	1	AT2G24240	-	1	0		1	AT2G24240
BP	GO:0044265	cellular macromolecule catabolic process	5/1031	88/7156	0.997267074	1	AT3G21850/AT5G62800/AT4G34470/AT1G66650/AT2G20160	ASK9/-/ASK12/-/ASK17	5	3	AT4G34470/AT1G66650/AT2G20160	2	AT3G21850/AT5G62800
BP	GO:0006650	glycerophospholipid metabolic process	1/1031	38/7156	0.99733713	1	AT5G09290	SAL4	1	1	AT5G09290	0
BP	GO:0019637	organophosphate metabolic process	14/1031	183/7156	0.9984202	1	AT4G26530/AT4G18440/AT4G29070/AT5G25450/ATMG00640/AT1G54130/AT1G78590/AT4G04640/AT2G36580/AT1G21640/AT5G47810/ATMG01170/AT4G26390/AT5G09290	FBA5/-/-/QCR7-2/ORF25/RSH3/NADK3/ATPC1/-/NADK2/PFK2/ATP6-2/-/SAL4	14	7	AT5G25450/ATMG00640/AT2G36580/AT5G47810/ATMG01170/AT4G26390/AT5G09290	7	AT4G26530/AT4G18440/AT4G29070/AT1G54130/AT1G78590/AT4G04640/AT1G21640
BP	GO:0042254	ribosome biogenesis	1/1031	42/7156	0.998576134	1	AT5G08600	-	1	1	AT5G08600	0
BP	GO:0006644	phospholipid metabolic process	2/1031	60/7156	0.999051389	1	AT4G29070/AT5G09290	-/SAL4	2	1	AT5G09290	1	AT4G29070
BP	GO:0022607	cellular component assembly	4/1031	87/7156	0.999211975	1	AT3G16860/AT2G24240/AT5G49270/AT4G04770	COBL8/-/COBL9/ABCI8	4	1	AT3G16860	3	AT2G24240/AT5G49270/AT4G04770
BP	GO:0022613	ribonucleoprotein complex biogenesis	1/1031	46/7156	0.999238933	1	AT5G08600	-	1	1	AT5G08600	0
BP	GO:0071822	protein complex subunit organization	1/1031	47/7156	0.999349293	1	AT2G24240	-	1	0		1	AT2G24240
BP	GO:0046486	glycerolipid metabolic process	1/1031	48/7156	0.999443663	1	AT5G09290	SAL4	1	1	AT5G09290	0
BP	GO:0006281	DNA repair	2/1031	75/7156	0.999889508	1	AT4G34060/AT1G05900	DML3/NTH2	2	0		2	AT4G34060/AT1G05900
BP	GO:0006520	cellular amino acid metabolic process	6/1031	128/7156	0.999906485	1	AT3G47340/AT1G48470/AT3G44720/AT5G52100/AT5G04140/AT2G27820	ASN1/GLN1-5/ADT4/DAPB3/GLU1/ADT3	6	1	AT3G44720	5	AT3G47340/AT1G48470/AT5G52100/AT5G04140/AT2G27820
BP	GO:0006974	cellular response to DNA damage stimulus	2/1031	78/7156	0.9999285	1	AT4G34060/AT1G05900	DML3/NTH2	2	0		2	AT4G34060/AT1G05900
BP	GO:0033554	cellular response to stress	2/1031	78/7156	0.9999285	1	AT4G34060/AT1G05900	DML3/NTH2	2	0		2	AT4G34060/AT1G05900
BP	GO:0065003	macromolecular complex assembly	1/1031	62/7156	0.999938116	1	AT2G24240	-	1	0		1	AT2G24240
BP	GO:0034470	ncRNA processing	1/1031	64/7156	0.999954798	1	AT5G08600	-	1	1	AT5G08600	0
BP	GO:0071702	organic substance transport	10/1031	180/7156	0.999959918	1	AT4G39670/AT5G04770/AT2G19710/AT2G33260/AT1G13340/AT4G29070/AT2G01170/AT5G39630/AT1G21360/AT3G18440	-/CAT6/-/-/-/-/BAT1/-/GLTP2/ALMT9	10	5	AT4G39670/AT2G19710/AT2G33260/AT1G13340/AT5G39630	5	AT5G04770/AT4G29070/AT2G01170/AT1G21360/AT3G18440
BP	GO:0044085	cellular component biogenesis	6/1031	136/7156	0.999964614	1	AT3G16860/AT2G24240/AT5G49270/AT2G15390/AT5G08600/AT4G04770	COBL8/-/COBL9/FUT4/-/ABCI8	6	3	AT3G16860/AT2G15390/AT5G08600	3	AT2G24240/AT5G49270/AT4G04770
BP	GO:0043933	macromolecular complex subunit organization	1/1031	72/7156	0.999987145	1	AT2G24240	-	1	0		1	AT2G24240
BP	GO:0033036	macromolecule localization	6/1031	160/7156	0.999998262	1	AT4G39670/AT2G19710/AT1G13340/AT4G29070/AT5G39630/AT1G21360	-/-/-/-/-/GLTP2	6	4	AT4G39670/AT2G19710/AT1G13340/AT5G39630	2	AT4G29070/AT1G21360
BP	GO:0071705	nitrogen compound transport	6/1031	162/7156	0.999998656	1	AT5G04770/AT2G19710/AT2G33260/AT1G13340/AT2G01170/AT5G39630	CAT6/-/-/-/BAT1/-	6	4	AT2G19710/AT2G33260/AT1G13340/AT5G39630	2	AT5G04770/AT2G01170
BP	GO:0016043	cellular component organization	13/1031	244/7156	0.999998764	1	AT3G16860/AT2G45220/AT3G10720/AT2G24240/AT5G49270/AT4G17220/AT1G11580/AT2G47550/AT3G60730/AT5G35190/AT2G43050/AT5G51490/AT4G04770	COBL8/PME17/PME25/-/COBL9/MAP70.5/ATPMEPCRA/PME20/PME36/-/PME16/PME59/ABCI8	13	6	AT3G16860/AT2G45220/AT3G10720/AT1G11580/AT2G47550/AT2G43050	7	AT2G24240/AT5G49270/AT4G17220/AT3G60730/AT5G35190/AT5G51490/AT4G04770
BP	GO:0006886	intracellular protein transport	1/1031	97/7156	0.99999975	1	AT5G39630	-	1	1	AT5G39630	0
BP	GO:0015031	protein transport	3/1031	134/7156	0.999999794	1	AT2G19710/AT1G13340/AT5G39630	-/-/-	3	3	AT2G19710/AT1G13340/AT5G39630	0
BP	GO:0015833	peptide transport	3/1031	134/7156	0.999999794	1	AT2G19710/AT1G13340/AT5G39630	-/-/-	3	3	AT2G19710/AT1G13340/AT5G39630	0
BP	GO:0042886	amide transport	3/1031	134/7156	0.999999794	1	AT2G19710/AT1G13340/AT5G39630	-/-/-	3	3	AT2G19710/AT1G13340/AT5G39630	0
BP	GO:0045184	establishment of protein localization	3/1031	141/7156	0.999999925	1	AT2G19710/AT1G13340/AT5G39630	-/-/-	3	3	AT2G19710/AT1G13340/AT5G39630	0
BP	GO:0006396	RNA processing	4/1031	157/7156	0.999999933	1	AT5G06520/AT3G49130/AT5G08600/AT4G15417	-/-/-/ATRTL1	4	4	AT5G06520/AT3G49130/AT5G08600/AT4G15417	0
BP	GO:0071840	cellular component organization or biogenesis	15/1031	293/7156	0.999999941	1	AT3G16860/AT2G45220/AT3G10720/AT2G24240/AT5G49270/AT4G17220/AT1G11580/AT2G47550/AT2G15390/AT3G60730/AT5G35190/AT5G08600/AT2G43050/AT5G51490/AT4G04770	COBL8/PME17/PME25/-/COBL9/MAP70.5/ATPMEPCRA/PME20/FUT4/PME36/-/-/PME16/PME59/ABCI8	15	8	AT3G16860/AT2G45220/AT3G10720/AT1G11580/AT2G47550/AT2G15390/AT5G08600/AT2G43050	7	AT2G24240/AT5G49270/AT4G17220/AT3G60730/AT5G35190/AT5G51490/AT4G04770
BP	GO:0034613	cellular protein localization	1/1031	110/7156	0.999999968	1	AT5G39630	-	1	1	AT5G39630	0
BP	GO:0046907	intracellular transport	1/1031	110/7156	0.999999968	1	AT5G39630	-	1	1	AT5G39630	0
BP	GO:0051649	establishment of localization in cell	1/1031	110/7156	0.999999968	1	AT5G39630	-	1	1	AT5G39630	0
BP	GO:0070727	cellular macromolecule localization	1/1031	110/7156	0.999999968	1	AT5G39630	-	1	1	AT5G39630	0
BP	GO:0008104	protein localization	3/1031	147/7156	0.999999969	1	AT2G19710/AT1G13340/AT5G39630	-/-/-	3	3	AT2G19710/AT1G13340/AT5G39630	0
BP	GO:0034660	ncRNA metabolic process	1/1031	111/7156	0.999999973	1	AT5G08600	-	1	1	AT5G08600	0
BP	GO:0051641	cellular localization	1/1031	123/7156	0.999999996	1	AT5G39630	-	1	1	AT5G39630	0
BP	GO:0006996	organelle organization	1/1031	125/7156	0.999999997	1	AT4G17220	MAP70.5	1	0		1	AT4G17220
BP	GO:0006259	DNA metabolic process	2/1031	149/7156	0.999999998	1	AT4G34060/AT1G05900	DML3/NTH2	2	0		2	AT4G34060/AT1G05900
BP	GO:1901566	organonitrogen compound biosynthetic process	29/1031	488/7156	1	1	AT1G09240/AT3G47340/AT1G48470/AT5G15950/AT1G56430/AT4G30690/AT5G26030/AT4G18440/AT2G28815/novel.40/AT2G03130/AT5G04950/ATMG00080/AT2G32220/ATMG00640/AT2G29630/AT5G43640/AT3G44720/AT5G52100/AT1G78590/AT2G22450/AT4G04640/ATMG00090/AT1G21640/AT5G04140/AT3G14930/ATMG01170/AT2G27820/novel.95	NAS3/ASN1/GLN1-5/SAMDC2/NAS4/IF3-4/FC1/-/-/-/-/NAS1/RPL16/RPL27A/ORF25/THIC/RPS15E/ADT4/DAPB3/NADK3/RIBA2/ATPC1/-/NADK2/GLU1/HEME1/ATP6-2/ADT3/-	29	14	AT5G15950/AT1G56430/AT5G26030/AT2G28815/novel.40/AT2G03130/ATMG00080/AT2G32220/ATMG00640/AT5G43640/AT3G44720/ATMG00090/ATMG01170/novel.95	15	AT1G09240/AT3G47340/AT1G48470/AT4G30690/AT4G18440/AT5G04950/AT2G29630/AT5G52100/AT1G78590/AT2G22450/AT4G04640/AT1G21640/AT5G04140/AT3G14930/AT2G27820
BP	GO:0043604	amide biosynthetic process	10/1031	343/7156	1	1	AT3G47340/AT4G30690/AT2G28815/novel.40/AT2G03130/ATMG00080/AT2G32220/AT5G43640/ATMG00090/novel.95	ASN1/IF3-4/-/-/-/RPL16/RPL27A/RPS15E/-/-	10	8	AT2G28815/novel.40/AT2G03130/ATMG00080/AT2G32220/AT5G43640/ATMG00090/novel.95	2	AT3G47340/AT4G30690
BP	GO:0043603	cellular amide metabolic process	11/1031	358/7156	1	1	AT3G47340/AT5G26220/AT4G30690/AT2G28815/novel.40/AT2G03130/ATMG00080/AT2G32220/AT5G43640/ATMG00090/novel.95	ASN1/GGCT2;1/IF3-4/-/-/-/RPL16/RPL27A/RPS15E/-/-	11	8	AT2G28815/novel.40/AT2G03130/ATMG00080/AT2G32220/AT5G43640/ATMG00090/novel.95	3	AT3G47340/AT5G26220/AT4G30690
BP	GO:0006518	peptide metabolic process	10/1031	345/7156	1	1	AT5G26220/AT4G30690/AT2G28815/novel.40/AT2G03130/ATMG00080/AT2G32220/AT5G43640/ATMG00090/novel.95	GGCT2;1/IF3-4/-/-/-/RPL16/RPL27A/RPS15E/-/-	10	8	AT2G28815/novel.40/AT2G03130/ATMG00080/AT2G32220/AT5G43640/ATMG00090/novel.95	2	AT5G26220/AT4G30690
BP	GO:0006412	translation	9/1031	332/7156	1	1	AT4G30690/AT2G28815/novel.40/AT2G03130/ATMG00080/AT2G32220/AT5G43640/ATMG00090/novel.95	IF3-4/-/-/-/RPL16/RPL27A/RPS15E/-/-	9	8	AT2G28815/novel.40/AT2G03130/ATMG00080/AT2G32220/AT5G43640/ATMG00090/novel.95	1	AT4G30690
BP	GO:0043043	peptide biosynthetic process	9/1031	335/7156	1	1	AT4G30690/AT2G28815/novel.40/AT2G03130/ATMG00080/AT2G32220/AT5G43640/ATMG00090/novel.95	IF3-4/-/-/-/RPL16/RPL27A/RPS15E/-/-	9	8	AT2G28815/novel.40/AT2G03130/ATMG00080/AT2G32220/AT5G43640/ATMG00090/novel.95	1	AT4G30690
CC	GO:0009521	photosystem	18/280	41/2549	6.19E-08	3.19E-06	AT1G03130/AT1G31330/AT2G30570/AT4G02770/AT4G12800/AT1G06680/AT4G05180/AT1G55670/AT2G06520/AT4G28750/AT2G20260/AT1G14150/AT5G64040/AT1G52230/AT1G79040/AT5G66570/AT1G30380/AT3G56650	PSAD2/PSAF/PSBW/PSAD1/PSAL/PSBP1/PSBQ2/PSAG/PSBX/PSAE1/PSAE2/PNSL2/PSAN/PSAH2/PSBR/PSBO1/PSAK/PPD6	18	0		18	AT1G03130/AT1G31330/AT2G30570/AT4G02770/AT4G12800/AT1G06680/AT4G05180/AT1G55670/AT2G06520/AT4G28750/AT2G20260/AT1G14150/AT5G64040/AT1G52230/AT1G79040/AT5G66570/AT1G30380/AT3G56650
CC	GO:0009522	photosystem I	10/280	14/2549	1.48E-07	3.19E-06	AT1G03130/AT1G31330/AT4G02770/AT4G12800/AT1G55670/AT4G28750/AT2G20260/AT5G64040/AT1G52230/AT1G30380	PSAD2/PSAF/PSAD1/PSAL/PSAG/PSAE1/PSAE2/PSAN/PSAH2/PSAK	10	0		10	AT1G03130/AT1G31330/AT4G02770/AT4G12800/AT1G55670/AT4G28750/AT2G20260/AT5G64040/AT1G52230/AT1G30380
CC	GO:0034357	photosynthetic membrane	18/280	43/2549	1.52E-07	3.19E-06	AT1G03130/AT1G31330/AT2G30570/AT4G02770/AT4G12800/AT1G06680/AT4G05180/AT1G55670/AT2G06520/AT4G28750/AT2G20260/AT1G14150/AT5G64040/AT1G52230/AT1G79040/AT5G66570/AT1G30380/AT3G56650	PSAD2/PSAF/PSBW/PSAD1/PSAL/PSBP1/PSBQ2/PSAG/PSBX/PSAE1/PSAE2/PNSL2/PSAN/PSAH2/PSBR/PSBO1/PSAK/PPD6	18	0		18	AT1G03130/AT1G31330/AT2G30570/AT4G02770/AT4G12800/AT1G06680/AT4G05180/AT1G55670/AT2G06520/AT4G28750/AT2G20260/AT1G14150/AT5G64040/AT1G52230/AT1G79040/AT5G66570/AT1G30380/AT3G56650
CC	GO:0009579	thylakoid	18/280	44/2549	2.31E-07	3.19E-06	AT1G03130/AT1G31330/AT2G30570/AT4G02770/AT4G12800/AT1G06680/AT4G05180/AT1G55670/AT2G06520/AT4G28750/AT2G20260/AT1G14150/AT5G64040/AT1G52230/AT1G79040/AT5G66570/AT1G30380/AT3G56650	PSAD2/PSAF/PSBW/PSAD1/PSAL/PSBP1/PSBQ2/PSAG/PSBX/PSAE1/PSAE2/PNSL2/PSAN/PSAH2/PSBR/PSBO1/PSAK/PPD6	18	0		18	AT1G03130/AT1G31330/AT2G30570/AT4G02770/AT4G12800/AT1G06680/AT4G05180/AT1G55670/AT2G06520/AT4G28750/AT2G20260/AT1G14150/AT5G64040/AT1G52230/AT1G79040/AT5G66570/AT1G30380/AT3G56650
CC	GO:0044436	thylakoid part	18/280	44/2549	2.31E-07	3.19E-06	AT1G03130/AT1G31330/AT2G30570/AT4G02770/AT4G12800/AT1G06680/AT4G05180/AT1G55670/AT2G06520/AT4G28750/AT2G20260/AT1G14150/AT5G64040/AT1G52230/AT1G79040/AT5G66570/AT1G30380/AT3G56650	PSAD2/PSAF/PSBW/PSAD1/PSAL/PSBP1/PSBQ2/PSAG/PSBX/PSAE1/PSAE2/PNSL2/PSAN/PSAH2/PSBR/PSBO1/PSAK/PPD6	18	0		18	AT1G03130/AT1G31330/AT2G30570/AT4G02770/AT4G12800/AT1G06680/AT4G05180/AT1G55670/AT2G06520/AT4G28750/AT2G20260/AT1G14150/AT5G64040/AT1G52230/AT1G79040/AT5G66570/AT1G30380/AT3G56650
CC	GO:0005811	lipid particle	8/280	11/2549	2.37E-06	2.34E-05	AT4G25140/AT5G40420/AT3G01570/AT3G27660/AT5G51210/AT1G48990/AT5G07550/AT3G18570	OLEO1/OLEO2/-/OL2/OL3/-/GRP19/-	8	0		8	AT4G25140/AT5G40420/AT3G01570/AT3G27660/AT5G51210/AT1G48990/AT5G07550/AT3G18570
CC	GO:0012511	monolayer-surrounded lipid storage body	8/280	11/2549	2.37E-06	2.34E-05	AT4G25140/AT5G40420/AT3G01570/AT3G27660/AT5G51210/AT1G48990/AT5G07550/AT3G18570	OLEO1/OLEO2/-/OL2/OL3/-/GRP19/-	8	0		8	AT4G25140/AT5G40420/AT3G01570/AT3G27660/AT5G51210/AT1G48990/AT5G07550/AT3G18570
CC	GO:0005576	extracellular region	11/280	38/2549	0.001827302	0.015760483	AT1G47540/AT1G24140/AT5G57560/AT4G30280/AT2G18800/AT4G25810/AT3G48580/AT1G70170/AT3G44990/AT5G65730/AT1G10550	-/3MMP/XTH22/XTH18/XTH21/XTH23/XTH11/2MMP/XTH31/XTH6/XTH33	11	7	AT1G24140/AT5G57560/AT4G30280/AT4G25810/AT3G48580/AT1G70170/AT1G10550	4	AT1G47540/AT2G18800/AT3G44990/AT5G65730
CC	GO:0009523	photosystem II	8/280	25/2549	0.003889562	0.029819975	AT2G30570/AT1G06680/AT4G05180/AT2G06520/AT1G14150/AT1G79040/AT5G66570/AT3G56650	PSBW/PSBP1/PSBQ2/PSBX/PNSL2/PSBR/PSBO1/PPD6	8	0		8	AT2G30570/AT1G06680/AT4G05180/AT2G06520/AT1G14150/AT1G79040/AT5G66570/AT3G56650
CC	GO:1990204	oxidoreductase complex	7/280	24/2549	0.011909639	0.074852446	AT1G06680/AT4G05180/AT5G25450/AT1G14150/AT1G79040/AT5G66570/AT3G56650	PSBP1/PSBQ2/QCR7-2/PNSL2/PSBR/PSBO1/PPD6	7	1	AT5G25450	6	AT1G06680/AT4G05180/AT1G14150/AT1G79040/AT5G66570/AT3G56650
CC	GO:0048046	apoplast	8/280	30/2549	0.012922186	0.074852446	AT5G57560/AT4G30280/AT2G18800/AT4G25810/AT3G48580/AT3G44990/AT5G65730/AT1G10550	XTH22/XTH18/XTH21/XTH23/XTH11/XTH31/XTH6/XTH33	8	5	AT5G57560/AT4G30280/AT4G25810/AT3G48580/AT1G10550	3	AT2G18800/AT3G44990/AT5G65730
CC	GO:0005618	cell wall	15/280	75/2549	0.014102635	0.074852446	AT5G57560/AT4G30280/AT2G45220/AT2G18800/AT3G10720/AT4G25810/AT1G11580/AT3G48580/AT2G47550/AT3G60730/AT3G44990/AT5G65730/AT2G43050/AT5G51490/AT1G10550	XTH22/XTH18/PME17/XTH21/PME25/XTH23/ATPMEPCRA/XTH11/PME20/PME36/XTH31/XTH6/PME16/PME59/XTH33	15	10	AT5G57560/AT4G30280/AT2G45220/AT3G10720/AT4G25810/AT1G11580/AT3G48580/AT2G47550/AT2G43050/AT1G10550	5	AT2G18800/AT3G60730/AT3G44990/AT5G65730/AT5G51490
CC	GO:0030312	external encapsulating structure	15/280	75/2549	0.014102635	0.074852446	AT5G57560/AT4G30280/AT2G45220/AT2G18800/AT3G10720/AT4G25810/AT1G11580/AT3G48580/AT2G47550/AT3G60730/AT3G44990/AT5G65730/AT2G43050/AT5G51490/AT1G10550	XTH22/XTH18/PME17/XTH21/PME25/XTH23/ATPMEPCRA/XTH11/PME20/PME36/XTH31/XTH6/PME16/PME59/XTH33	15	10	AT5G57560/AT4G30280/AT2G45220/AT3G10720/AT4G25810/AT1G11580/AT3G48580/AT2G47550/AT2G43050/AT1G10550	5	AT2G18800/AT3G60730/AT3G44990/AT5G65730/AT5G51490
CC	GO:0098796	membrane protein complex	22/280	127/2549	0.018116248	0.089287224	AT1G03130/AT1G31330/AT2G30570/AT4G02770/AT4G12800/AT1G06680/AT4G05180/AT1G55670/AT5G25450/AT2G06520/ATMG00640/AT4G28750/AT2G20260/AT1G14150/AT5G64040/AT1G52230/AT1G79040/AT4G04640/AT5G66570/AT1G30380/ATMG01170/AT3G56650	PSAD2/PSAF/PSBW/PSAD1/PSAL/PSBP1/PSBQ2/PSAG/QCR7-2/PSBX/ORF25/PSAE1/PSAE2/PNSL2/PSAN/PSAH2/PSBR/ATPC1/PSBO1/PSAK/ATP6-2/PPD6	22	3	AT5G25450/ATMG00640/ATMG01170	19	AT1G03130/AT1G31330/AT2G30570/AT4G02770/AT4G12800/AT1G06680/AT4G05180/AT1G55670/AT2G06520/AT4G28750/AT2G20260/AT1G14150/AT5G64040/AT1G52230/AT1G79040/AT4G04640/AT5G66570/AT1G30380/AT3G56650
CC	GO:0009654	photosystem II oxygen evolving complex	6/280	22/2549	0.02715843	0.122582886	AT1G06680/AT4G05180/AT1G14150/AT1G79040/AT5G66570/AT3G56650	PSBP1/PSBQ2/PNSL2/PSBR/PSBO1/PPD6	6	0		6	AT1G06680/AT4G05180/AT1G14150/AT1G79040/AT5G66570/AT3G56650
CC	GO:0071944	cell periphery	21/280	125/2549	0.028425017	0.122582886	AT5G57560/AT3G09520/AT4G30280/AT3G09450/AT1G07000/AT2G45220/AT2G18800/AT3G10720/AT5G58430/AT4G25810/AT1G11580/AT3G48580/AT2G47550/AT3G60730/AT3G44990/AT5G65730/AT2G43050/AT5G13150/AT5G51490/AT5G36870/AT1G10550	XTH22/ATEXO70H4/XTH18/-/ATEXO70B2/PME17/XTH21/PME25/EXO70B1/XTH23/ATPMEPCRA/XTH11/PME20/PME36/XTH31/XTH6/PME16/ATEXO70C1/PME59/CALS4/XTH33	21	14	AT5G57560/AT3G09520/AT4G30280/AT3G09450/AT1G07000/AT2G45220/AT3G10720/AT5G58430/AT4G25810/AT1G11580/AT3G48580/AT2G47550/AT2G43050/AT1G10550	7	AT2G18800/AT3G60730/AT3G44990/AT5G65730/AT5G13150/AT5G51490/AT5G36870
CC	GO:0042651	thylakoid membrane	6/280	24/2549	0.040651502	0.164997271	AT1G06680/AT4G05180/AT1G14150/AT1G79040/AT5G66570/AT3G56650	PSBP1/PSBQ2/PNSL2/PSBR/PSBO1/PPD6	6	0		6	AT1G06680/AT4G05180/AT1G14150/AT1G79040/AT5G66570/AT3G56650
CC	GO:0019898	extrinsic component of membrane	5/280	23/2549	0.099467804	0.381293247	AT1G06680/AT4G05180/AT1G14150/AT5G66570/AT3G56650	PSBP1/PSBQ2/PNSL2/PSBO1/PPD6	5	0		5	AT1G06680/AT4G05180/AT1G14150/AT5G66570/AT3G56650
CC	GO:0045259	proton-transporting ATP synthase complex	3/280	15/2549	0.222792682	0.799082228	ATMG00640/AT4G04640/ATMG01170	ORF25/ATPC1/ATP6-2	3	2	ATMG00640/ATMG01170	1	AT4G04640
CC	GO:0000145	exocyst	4/280	24/2549	0.266360743	0.799082228	AT3G09520/AT1G07000/AT5G58430/AT5G13150	ATEXO70H4/ATEXO70B2/EXO70B1/ATEXO70C1	4	3	AT3G09520/AT1G07000/AT5G58430	1	AT5G13150
CC	GO:0005938	cell cortex	4/280	24/2549	0.266360743	0.799082228	AT3G09520/AT1G07000/AT5G58430/AT5G13150	ATEXO70H4/ATEXO70B2/EXO70B1/ATEXO70C1	4	3	AT3G09520/AT1G07000/AT5G58430	1	AT5G13150
CC	GO:0044448	cell cortex part	4/280	24/2549	0.266360743	0.799082228	AT3G09520/AT1G07000/AT5G58430/AT5G13150	ATEXO70H4/ATEXO70B2/EXO70B1/ATEXO70C1	4	3	AT3G09520/AT1G07000/AT5G58430	1	AT5G13150
CC	GO:0099568	cytoplasmic region	4/280	24/2549	0.266360743	0.799082228	AT3G09520/AT1G07000/AT5G58430/AT5G13150	ATEXO70H4/ATEXO70B2/EXO70B1/ATEXO70C1	4	3	AT3G09520/AT1G07000/AT5G58430	1	AT5G13150
CC	GO:0031225	anchored component of membrane	2/280	12/2549	0.386179175	0.986902336	AT3G16860/AT5G49270	COBL8/COBL9	2	1	AT3G16860	1	AT5G49270
CC	GO:0044455	mitochondrial membrane part	2/280	12/2549	0.386179175	0.986902336	AT5G25450/ATMG00640	QCR7-2/ORF25	2	2	AT5G25450/ATMG00640	0
CC	GO:0098798	mitochondrial protein complex	2/280	12/2549	0.386179175	0.986902336	AT5G25450/ATMG00640	QCR7-2/ORF25	2	2	AT5G25450/ATMG00640	0
CC	GO:0098800	inner mitochondrial membrane protein complex	2/280	12/2549	0.386179175	0.986902336	AT5G25450/ATMG00640	QCR7-2/ORF25	2	2	AT5G25450/ATMG00640	0
CC	GO:0099023	tethering complex	4/280	30/2549	0.422583389	0.999999998	AT3G09520/AT1G07000/AT5G58430/AT5G13150	ATEXO70H4/ATEXO70B2/EXO70B1/ATEXO70C1	4	3	AT3G09520/AT1G07000/AT5G58430	1	AT5G13150
CC	GO:0005743	mitochondrial inner membrane	2/280	17/2549	0.572270413	0.999999998	AT5G25450/ATMG00640	QCR7-2/ORF25	2	2	AT5G25450/ATMG00640	0
CC	GO:0019866	organelle inner membrane	2/280	18/2549	0.604260315	0.999999998	AT5G25450/ATMG00640	QCR7-2/ORF25	2	2	AT5G25450/ATMG00640	0
CC	GO:0033177	proton-transporting two-sector ATPase complex, proton-transporting domain	2/280	20/2549	0.662740792	0.999999998	ATMG00640/ATMG01170	ORF25/ATP6-2	2	2	ATMG00640/ATMG01170	0
CC	GO:0005643	nuclear pore	1/280	11/2549	0.722698958	0.999999998	AT1G59660	NUP98B	1	1	AT1G59660	0
CC	GO:0015630	microtubule cytoskeleton	1/280	11/2549	0.722698958	0.999999998	AT4G27360	-	1	1	AT4G27360	0
CC	GO:0030684	preribosome	1/280	11/2549	0.722698958	0.999999998	AT5G08600	-	1	1	AT5G08600	0
CC	GO:0033178	proton-transporting two-sector ATPase complex, catalytic domain	1/280	11/2549	0.722698958	0.999999998	AT4G04640	ATPC1	1	0		1	AT4G04640
CC	GO:0098687	chromosomal region	1/280	11/2549	0.722698958	0.999999998	AT1G61000	NUF2	1	0		1	AT1G61000
CC	GO:0016469	proton-transporting two-sector ATPase complex	3/280	34/2549	0.73901338	0.999999998	ATMG00640/AT4G04640/ATMG01170	ORF25/ATPC1/ATP6-2	3	2	ATMG00640/ATMG01170	1	AT4G04640
CC	GO:0000148	1,3-beta-D-glucan synthase complex	1/280	12/2549	0.753291666	0.999999998	AT5G36870	CALS4	1	0		1	AT5G36870
CC	GO:0005635	nuclear envelope	1/280	12/2549	0.753291666	0.999999998	AT1G59660	NUP98B	1	1	AT1G59660	0
CC	GO:0005886	plasma membrane	2/280	26/2549	0.797233701	0.999999998	AT3G09450/AT5G36870	-/CALS4	2	1	AT3G09450	1	AT5G36870
CC	GO:0031966	mitochondrial membrane	2/280	27/2549	0.814373065	0.999999998	AT5G25450/ATMG00640	QCR7-2/ORF25	2	2	AT5G25450/ATMG00640	0
CC	GO:0043234	protein complex	30/280	316/2549	0.841898009	0.999999998	AT3G09520/AT1G03130/AT4G27360/AT1G07000/AT1G31330/AT2G30570/AT4G02770/AT5G14960/AT5G58430/AT4G12800/AT1G06680/AT4G05180/AT1G55670/AT5G25450/AT2G06520/ATMG00640/AT4G28750/AT2G20260/AT1G14150/AT5G64040/AT1G52230/AT5G13150/AT1G79040/AT4G04640/AT5G66570/AT1G59660/AT1G30380/AT2G20290/ATMG01170/AT3G56650	ATEXO70H4/PSAD2/-/ATEXO70B2/PSAF/PSBW/PSAD1/E2FD/EXO70B1/PSAL/PSBP1/PSBQ2/PSAG/QCR7-2/PSBX/ORF25/PSAE1/PSAE2/PNSL2/PSAN/PSAH2/ATEXO70C1/PSBR/ATPC1/PSBO1/NUP98B/PSAK/XI-G/ATP6-2/PPD6	30	8	AT3G09520/AT4G27360/AT1G07000/AT5G58430/AT5G25450/ATMG00640/AT1G59660/ATMG01170	22	AT1G03130/AT1G31330/AT2G30570/AT4G02770/AT5G14960/AT4G12800/AT1G06680/AT4G05180/AT1G55670/AT2G06520/AT4G28750/AT2G20260/AT1G14150/AT5G64040/AT1G52230/AT5G13150/AT1G79040/AT4G04640/AT5G66570/AT1G30380/AT2G20290/AT3G56650
CC	GO:0005740	mitochondrial envelope	2/280	29/2549	0.844821833	0.999999998	AT5G25450/ATMG00640	QCR7-2/ORF25	2	2	AT5G25450/ATMG00640	0
CC	GO:0031967	organelle envelope	3/280	41/2549	0.845037863	0.999999998	AT5G25450/ATMG00640/AT1G59660	QCR7-2/ORF25/NUP98B	3	3	AT5G25450/ATMG00640/AT1G59660	0
CC	GO:0031975	envelope	3/280	41/2549	0.845037863	0.999999998	AT5G25450/ATMG00640/AT1G59660	QCR7-2/ORF25/NUP98B	3	3	AT5G25450/ATMG00640/AT1G59660	0
CC	GO:0005667	transcription factor complex	1/280	18/2549	0.877783081	0.999999998	AT5G14960	E2FD	1	0		1	AT5G14960
CC	GO:0016459	myosin complex	1/280	18/2549	0.877783081	0.999999998	AT2G20290	XI-G	1	0		1	AT2G20290
CC	GO:0044430	cytoskeletal part	2/280	36/2549	0.918966256	0.999999998	AT4G27360/AT2G20290	-/XI-G	2	1	AT4G27360	1	AT2G20290
CC	GO:0005856	cytoskeleton	2/280	37/2549	0.926330684	0.999999998	AT4G27360/AT2G20290	-/XI-G	2	1	AT4G27360	1	AT2G20290
CC	GO:0044459	plasma membrane part	1/280	23/2549	0.932027324	0.999999998	AT5G36870	CALS4	1	0		1	AT5G36870
CC	GO:0044429	mitochondrial part	2/280	40/2549	0.944820741	0.999999998	AT5G25450/ATMG00640	QCR7-2/ORF25	2	2	AT5G25450/ATMG00640	0
CC	GO:0015629	actin cytoskeleton	1/280	25/2549	0.94626395	0.999999998	AT2G20290	XI-G	1	0		1	AT2G20290
CC	GO:1902494	catalytic complex	9/280	131/2549	0.961624705	0.999999998	AT4G27360/AT1G06680/AT4G05180/AT5G25450/AT1G14150/AT1G79040/AT5G66570/AT5G36870/AT3G56650	-/PSBP1/PSBQ2/QCR7-2/PNSL2/PSBR/PSBO1/CALS4/PPD6	9	2	AT4G27360/AT5G25450	7	AT1G06680/AT4G05180/AT1G14150/AT1G79040/AT5G66570/AT5G36870/AT3G56650
CC	GO:0005739	mitochondrion	2/280	49/2549	0.977370668	0.999999998	AT5G25450/ATMG00640	QCR7-2/ORF25	2	2	AT5G25450/ATMG00640	0
CC	GO:0044427	chromosomal part	1/280	37/2549	0.986936903	0.999999998	AT1G61000	NUF2	1	0		1	AT1G61000
CC	GO:1990234	transferase complex	1/280	46/2549	0.995498736	0.999999998	AT5G36870	CALS4	1	0		1	AT5G36870
CC	GO:0031090	organelle membrane	2/280	67/2549	0.996490801	0.999999998	AT5G25450/ATMG00640	QCR7-2/ORF25	2	2	AT5G25450/ATMG00640	0
CC	GO:0005694	chromosome	1/280	55/2549	0.998455267	0.999999998	AT1G61000	NUF2	1	0		1	AT1G61000
CC	GO:0005634	nucleus	25/280	421/2549	0.999962369	0.999999998	AT2G26150/AT1G24260/AT3G48360/AT4G37610/AT5G67480/AT5G62800/AT1G70210/AT2G14210/AT2G42200/AT4G18880/AT1G67970/AT4G11660/AT5G11060/AT1G66650/AT4G36990/AT5G62020/AT1G44110/AT2G45660/AT3G51910/AT2G22540/AT2G13640/AT5G25380/AT5G16820/AT1G59660/AT2G17620	HSFA2/SEP3/BT2/BT5/BT4/-/CYCD1-1/ANR1/SPL9/HSFA4A/HSFA8/HSFB2B/KNAT4/-/HSFB1/HSFB2A/CYCA1-1/SOC1/HSFA7A/SVP/-/CYCA2-1/HSFA1B/NUP98B/CYCB2-1	25	11	AT2G26150/AT4G37610/AT2G14210/AT4G18880/AT4G11660/AT1G66650/AT4G36990/AT5G62020/AT3G51910/AT2G13640/AT1G59660	14	AT1G24260/AT3G48360/AT5G67480/AT5G62800/AT1G70210/AT2G42200/AT1G67970/AT5G11060/AT1G44110/AT2G45660/AT2G22540/AT5G25380/AT5G16820/AT2G17620
CC	GO:0012505	endomembrane system	1/280	88/2549	0.999970461	0.999999998	AT1G59660	NUP98B	1	1	AT1G59660	0
CC	GO:0044428	nuclear part	1/280	88/2549	0.999970461	0.999999998	AT1G59660	NUP98B	1	1	AT1G59660	0
CC	GO:0043228	non-membrane-bounded organelle	18/280	346/2549	0.999980672	0.999999998	AT4G25140/AT5G40420/AT3G01570/AT3G27660/AT5G51210/AT4G27360/AT1G48990/AT5G07550/AT2G28815/novel.40/ATMG00080/AT3G18570/AT2G32220/AT5G43640/AT1G61000/ATMG00090/AT2G20290/novel.95	OLEO1/OLEO2/-/OL2/OL3/-/-/GRP19/-/-/RPL16/-/RPL27A/RPS15E/NUF2/-/XI-G/-	18	8	AT4G27360/AT2G28815/novel.40/ATMG00080/AT2G32220/AT5G43640/ATMG00090/novel.95	10	AT4G25140/AT5G40420/AT3G01570/AT3G27660/AT5G51210/AT1G48990/AT5G07550/AT3G18570/AT1G61000/AT2G20290
CC	GO:0043232	intracellular non-membrane-bounded organelle	18/280	346/2549	0.999980672	0.999999998	AT4G25140/AT5G40420/AT3G01570/AT3G27660/AT5G51210/AT4G27360/AT1G48990/AT5G07550/AT2G28815/novel.40/ATMG00080/AT3G18570/AT2G32220/AT5G43640/AT1G61000/ATMG00090/AT2G20290/novel.95	OLEO1/OLEO2/-/OL2/OL3/-/-/GRP19/-/-/RPL16/-/RPL27A/RPS15E/NUF2/-/XI-G/-	18	8	AT4G27360/AT2G28815/novel.40/ATMG00080/AT2G32220/AT5G43640/ATMG00090/novel.95	10	AT4G25140/AT5G40420/AT3G01570/AT3G27660/AT5G51210/AT1G48990/AT5G07550/AT3G18570/AT1G61000/AT2G20290
CC	GO:0005840	ribosome	7/280	240/2549	0.999999669	0.999999998	AT2G28815/novel.40/ATMG00080/AT2G32220/AT5G43640/ATMG00090/novel.95	-/-/RPL16/RPL27A/RPS15E/-/-	7	7	AT2G28815/novel.40/ATMG00080/AT2G32220/AT5G43640/ATMG00090/novel.95	0
CC	GO:0030529	intracellular ribonucleoprotein complex	8/280	271/2549	0.99999993	0.999999998	AT2G28815/novel.40/ATMG00080/AT2G32220/AT5G08600/AT5G43640/ATMG00090/novel.95	-/-/RPL16/RPL27A/-/RPS15E/-/-	8	8	AT2G28815/novel.40/ATMG00080/AT2G32220/AT5G08600/AT5G43640/ATMG00090/novel.95	0
CC	GO:1990904	ribonucleoprotein complex	8/280	271/2549	0.99999993	0.999999998	AT2G28815/novel.40/ATMG00080/AT2G32220/AT5G08600/AT5G43640/ATMG00090/novel.95	-/-/RPL16/RPL27A/-/RPS15E/-/-	8	8	AT2G28815/novel.40/ATMG00080/AT2G32220/AT5G08600/AT5G43640/ATMG00090/novel.95	0
CC	GO:0044422	organelle part	6/280	261/2549	0.999999994	0.999999998	AT4G27360/AT5G25450/ATMG00640/AT1G61000/AT1G59660/AT2G20290	-/QCR7-2/ORF25/NUF2/NUP98B/XI-G	6	4	AT4G27360/AT5G25450/ATMG00640/AT1G59660	2	AT1G61000/AT2G20290
CC	GO:0044446	intracellular organelle part	6/280	261/2549	0.999999994	0.999999998	AT4G27360/AT5G25450/ATMG00640/AT1G61000/AT1G59660/AT2G20290	-/QCR7-2/ORF25/NUF2/NUP98B/XI-G	6	4	AT4G27360/AT5G25450/ATMG00640/AT1G59660	2	AT1G61000/AT2G20290
CC	GO:0044444	cytoplasmic part	18/280	450/2549	0.999999998	0.999999998	AT3G25770/AT1G08550/AT3G09520/AT1G07000/AT3G25760/AT2G30570/AT3G25780/AT2G28815/AT5G58430/novel.40/ATMG00080/AT5G25450/AT2G32220/ATMG00640/AT5G43640/AT5G13150/ATMG00090/novel.95	AOC2/VDE1/ATEXO70H4/ATEXO70B2/AOC1/PSBW/AOC3/-/EXO70B1/-/RPL16/QCR7-2/RPL27A/ORF25/RPS15E/ATEXO70C1/-/-	18	13	AT3G09520/AT1G07000/AT3G25780/AT2G28815/AT5G58430/novel.40/ATMG00080/AT5G25450/AT2G32220/ATMG00640/AT5G43640/ATMG00090/novel.95	5	AT3G25770/AT1G08550/AT3G25760/AT2G30570/AT5G13150
MF	GO:0001071	nucleic acid binding transcription factor activity	101/1381	394/11065	3.46E-13	4.34E-11	AT2G47520/AT4G25470/AT4G34410/AT2G46400/AT1G33760/AT1G19210/AT1G80840/AT2G44840/AT1G12610/AT1G77640/AT2G26150/AT1G49720/AT4G23810/AT3G17609/AT4G26150/AT2G21900/AT5G64810/AT4G25490/AT2G38470/AT5G61590/AT1G28370/AT1G21910/AT4G31800/AT1G66600/AT3G44460/AT1G24260/AT1G22190/AT5G52020/AT3G56400/AT1G68880/AT5G49520/AT2G40750/AT5G64750/AT3G54810/AT5G01900/AT4G32800/AT5G21960/AT4G17490/AT4G13620/AT3G15210…	ERF071/DREB1C/ERF109/WRKY46/ERF022/ERF017/WRKY40/ERF13/DREB1F/ERF013/HSFA2/ABF1/WRKY53/HYH/GATA22/WRKY59/WRKY51/DREB1B/WRKY33/ERF107/ERF11/ERF012/WRKY18/WRKY63/DPBF2/SEP3/RAP2-13/ERF025/WRKY70/BZIP8/WRKY48/WRKY54/ABR1/GATA8/WRKY62/ERF043/ERF016/ERF6/ERF062/ERF4/DREB1D/ERF104/-/DREB2E/ERF113/SIGD/HRE1/WRKY45/ANR1/HSFA4A/E2FD/HSFA8/ERF5/ERF053/WRKY30/SNZ/WRKY74/ERF003/ERF014/WRKY38/WRKY72/WRKY75/HS…	101	76	AT2G47520/AT4G25470/AT4G34410/AT2G46400/AT1G33760/AT1G19210/AT1G80840/AT2G44840/AT1G12610/AT1G77640/AT2G26150/AT4G23810/AT3G17609/AT4G26150/AT2G21900/AT5G64810/AT4G25490/AT2G38470/AT1G28370/AT1G21910/AT4G31800/AT1G66600/AT1G22190/AT5G52020/AT3G56400/AT1G68880/AT5G49520/AT2G40750/AT5G64750/AT3G54810/AT5G01900/AT4G32800/AT5G21960/AT4G17490/AT3G15210/AT5G51990/AT5G61600/AT2G38340/AT5G13330/AT1G72360…	25	AT1G49720/AT5G61590/AT3G44460/AT1G24260/AT4G13620/AT1G79700/AT5G13730/AT5G14960/AT1G67970/AT2G20880/AT2G39250/AT5G25190/AT2G45660/AT1G01250/AT3G49760/AT2G22540/AT1G75490/AT4G31060/AT1G08540/AT5G25810/AT5G16820/AT4G28140/AT1G72570/AT4G06746/AT4G36900
MF	GO:0003700	transcription factor activity, sequence-specific DNA binding	101/1381	394/11065	3.46E-13	4.34E-11	AT2G47520/AT4G25470/AT4G34410/AT2G46400/AT1G33760/AT1G19210/AT1G80840/AT2G44840/AT1G12610/AT1G77640/AT2G26150/AT1G49720/AT4G23810/AT3G17609/AT4G26150/AT2G21900/AT5G64810/AT4G25490/AT2G38470/AT5G61590/AT1G28370/AT1G21910/AT4G31800/AT1G66600/AT3G44460/AT1G24260/AT1G22190/AT5G52020/AT3G56400/AT1G68880/AT5G49520/AT2G40750/AT5G64750/AT3G54810/AT5G01900/AT4G32800/AT5G21960/AT4G17490/AT4G13620/AT3G15210…	ERF071/DREB1C/ERF109/WRKY46/ERF022/ERF017/WRKY40/ERF13/DREB1F/ERF013/HSFA2/ABF1/WRKY53/HYH/GATA22/WRKY59/WRKY51/DREB1B/WRKY33/ERF107/ERF11/ERF012/WRKY18/WRKY63/DPBF2/SEP3/RAP2-13/ERF025/WRKY70/BZIP8/WRKY48/WRKY54/ABR1/GATA8/WRKY62/ERF043/ERF016/ERF6/ERF062/ERF4/DREB1D/ERF104/-/DREB2E/ERF113/SIGD/HRE1/WRKY45/ANR1/HSFA4A/E2FD/HSFA8/ERF5/ERF053/WRKY30/SNZ/WRKY74/ERF003/ERF014/WRKY38/WRKY72/WRKY75/HS…	101	76	AT2G47520/AT4G25470/AT4G34410/AT2G46400/AT1G33760/AT1G19210/AT1G80840/AT2G44840/AT1G12610/AT1G77640/AT2G26150/AT4G23810/AT3G17609/AT4G26150/AT2G21900/AT5G64810/AT4G25490/AT2G38470/AT1G28370/AT1G21910/AT4G31800/AT1G66600/AT1G22190/AT5G52020/AT3G56400/AT1G68880/AT5G49520/AT2G40750/AT5G64750/AT3G54810/AT5G01900/AT4G32800/AT5G21960/AT4G17490/AT3G15210/AT5G51990/AT5G61600/AT2G38340/AT5G13330/AT1G72360…	25	AT1G49720/AT5G61590/AT3G44460/AT1G24260/AT4G13620/AT1G79700/AT5G13730/AT5G14960/AT1G67970/AT2G20880/AT2G39250/AT5G25190/AT2G45660/AT1G01250/AT3G49760/AT2G22540/AT1G75490/AT4G31060/AT1G08540/AT5G25810/AT5G16820/AT4G28140/AT1G72570/AT4G06746/AT4G36900
MF	GO:0020037	heme binding	76/1381	313/11065	4.52E-09	3.78E-07	AT4G31970/AT2G30750/AT5G45340/AT2G16060/AT1G14540/AT2G30770/AT3G03670/AT3G28740/AT1G14550/AT3G26290/AT5G15180/AT2G45560/AT4G12320/AT5G39580/AT4G12330/AT5G19890/AT4G19230/AT3G01420/AT3G48520/AT2G39040/AT2G29090/AT4G08770/AT1G49570/AT2G45550/AT3G48270/AT4G13290/AT4G37410/AT5G57220/AT4G37370/AT1G16410/AT4G11290/AT5G25130/AT1G20620/AT4G15300/AT4G15360/AT5G64100/AT3G26830/AT4G36220/ATMG01360/AT1G64900…	CYP82C2/CYP71A12/CYP707A3/AHB1/PER4/CYP71A13/PER28/CYP81D11/PER5/CYP71B26/PER56/CYP76C1/CYP706A6/PER62/CYP706A7/PER59/CYP707A1/DOX1/CYP94B3/PER24/CYP707A2/PER37/PER10/CYP76C4/CYP71A26/CYP71A19/CYP81F4/CYP81F2/CYP81D8/CYP79F1/PER39/CYP71B12/CAT3/CYP702A2/CYP705A3/PER69/CYP71B15/CYP84A1/COX1/CYP89A2/PER54/CYP71A16/CAT1/CYP711A1/PER50/CYP71B4/CYP71B6/CYP702A3/CYP71A15/-/PER58/APX2/APX4/CYP94C1/PER38…	76	40	AT4G31970/AT2G30750/AT5G45340/AT2G16060/AT1G14540/AT2G30770/AT3G03670/AT1G14550/AT5G39580/AT5G19890/AT4G19230/AT3G01420/AT3G48520/AT4G08770/AT1G49570/AT2G45550/AT5G57220/AT4G37370/AT4G11290/AT4G15300/AT4G15360/AT5G64100/AT3G26830/ATMG01360/AT5G06730/AT2G26170/AT4G37520/AT2G24180/AT4G15310/AT5G19880/AT3G09640/AT2G27690/AT4G08780/AT4G22710/AT3G20110/AT2G24800/AT4G31760/AT5G24070/AT3G26210/AT4G39500	36	AT3G28740/AT3G26290/AT5G15180/AT2G45560/AT4G12320/AT4G12330/AT2G39040/AT2G29090/AT3G48270/AT4G13290/AT4G37410/AT1G16410/AT5G25130/AT1G20620/AT4G36220/AT1G64900/AT5G42590/AT1G20630/AT3G26280/AT5G24950/AT3G44970/AT4G09010/AT3G61880/AT3G26310/AT3G48290/AT4G31940/AT3G26180/AT3G19270/AT2G42850/AT1G73340/AT5G47990/AT1G11600/AT5G42580/AT3G01190/AT4G27710/AT4G15110
MF	GO:0046906	tetrapyrrole binding	76/1381	315/11065	6.11E-09	3.83E-07	AT4G31970/AT2G30750/AT5G45340/AT2G16060/AT1G14540/AT2G30770/AT3G03670/AT3G28740/AT1G14550/AT3G26290/AT5G15180/AT2G45560/AT4G12320/AT5G39580/AT4G12330/AT5G19890/AT4G19230/AT3G01420/AT3G48520/AT2G39040/AT2G29090/AT4G08770/AT1G49570/AT2G45550/AT3G48270/AT4G13290/AT4G37410/AT5G57220/AT4G37370/AT1G16410/AT4G11290/AT5G25130/AT1G20620/AT4G15300/AT4G15360/AT5G64100/AT3G26830/AT4G36220/ATMG01360/AT1G64900…	CYP82C2/CYP71A12/CYP707A3/AHB1/PER4/CYP71A13/PER28/CYP81D11/PER5/CYP71B26/PER56/CYP76C1/CYP706A6/PER62/CYP706A7/PER59/CYP707A1/DOX1/CYP94B3/PER24/CYP707A2/PER37/PER10/CYP76C4/CYP71A26/CYP71A19/CYP81F4/CYP81F2/CYP81D8/CYP79F1/PER39/CYP71B12/CAT3/CYP702A2/CYP705A3/PER69/CYP71B15/CYP84A1/COX1/CYP89A2/PER54/CYP71A16/CAT1/CYP711A1/PER50/CYP71B4/CYP71B6/CYP702A3/CYP71A15/-/PER58/APX2/APX4/CYP94C1/PER38…	76	40	AT4G31970/AT2G30750/AT5G45340/AT2G16060/AT1G14540/AT2G30770/AT3G03670/AT1G14550/AT5G39580/AT5G19890/AT4G19230/AT3G01420/AT3G48520/AT4G08770/AT1G49570/AT2G45550/AT5G57220/AT4G37370/AT4G11290/AT4G15300/AT4G15360/AT5G64100/AT3G26830/ATMG01360/AT5G06730/AT2G26170/AT4G37520/AT2G24180/AT4G15310/AT5G19880/AT3G09640/AT2G27690/AT4G08780/AT4G22710/AT3G20110/AT2G24800/AT4G31760/AT5G24070/AT3G26210/AT4G39500	36	AT3G28740/AT3G26290/AT5G15180/AT2G45560/AT4G12320/AT4G12330/AT2G39040/AT2G29090/AT3G48270/AT4G13290/AT4G37410/AT1G16410/AT5G25130/AT1G20620/AT4G36220/AT1G64900/AT5G42590/AT1G20630/AT3G26280/AT5G24950/AT3G44970/AT4G09010/AT3G61880/AT3G26310/AT3G48290/AT4G31940/AT3G26180/AT3G19270/AT2G42850/AT1G73340/AT5G47990/AT1G11600/AT5G42580/AT3G01190/AT4G27710/AT4G15110
MF	GO:0045735	nutrient reservoir activity	19/1381	38/11065	2.01E-08	1.01E-06	AT4G28520/AT5G44120/AT1G03880/AT2G28490/AT3G22640/AT4G14630/AT5G38910/AT1G03890/AT1G18970/AT2G18540/AT3G04200/AT5G39120/AT5G39190/AT3G05950/AT1G02335/AT5G39160/AT5G26700/AT5G39150/AT4G36700	CRC/CRA1/CRB/-/PAP85/GLP9/-/CRD/GLP1/-/-/-/GLP5A/-/GL22/GLP2A/-/-/-	19	10	AT4G14630/AT5G38910/AT1G18970/AT3G04200/AT5G39120/AT5G39190/AT3G05950/AT5G39160/AT5G26700/AT5G39150	9	AT4G28520/AT5G44120/AT1G03880/AT2G28490/AT3G22640/AT1G03890/AT2G18540/AT1G02335/AT4G36700
MF	GO:0016705	oxidoreductase activity, acting on paired donors, with incorporation or reduction of molecular oxygen	59/1381	262/11065	3.46E-06	0.000144903	AT4G31970/AT2G30750/AT5G45340/AT2G30770/AT3G28740/AT3G26290/AT2G45560/AT1G43800/AT5G61290/AT4G12320/AT4G12330/AT4G19230/AT3G48520/AT2G29090/AT2G45550/AT3G48270/AT4G13290/AT4G37410/AT5G57220/AT4G37370/AT1G16410/AT1G19250/AT5G43890/AT5G24150/AT5G25130/AT4G15300/AT4G15360/AT3G26830/AT2G22830/AT4G36220/AT1G64900/AT5G42590/AT2G26170/AT3G26280/AT2G24180/AT4G15310/AT5G24950/AT3G44970/AT2G27690/AT3G61880…	CYP82C2/CYP71A12/CYP707A3/CYP71A13/CYP81D11/CYP71B26/CYP76C1/S-ACP-DES6/-/CYP706A6/CYP706A7/CYP707A1/CYP94B3/CYP707A2/CYP76C4/CYP71A26/CYP71A19/CYP81F4/CYP81F2/CYP81D8/CYP79F1/FMO1/YUC5/SQE5/CYP71B12/CYP702A2/CYP705A3/CYP71B15/SQE2/CYP84A1/CYP89A2/CYP71A16/CYP711A1/CYP71B4/CYP71B6/CYP702A3/CYP71A15/-/CYP94C1/CYP78A9/CYP71B35/CYP71A24/CYP82C4/CYP706A2/CYP71B20/CYP705A20/SQE6/CYP707A4/CYP718/-/CYP7…	59	24	AT4G31970/AT2G30750/AT5G45340/AT2G30770/AT1G43800/AT4G19230/AT3G48520/AT2G45550/AT5G57220/AT4G37370/AT1G19250/AT5G43890/AT4G15300/AT4G15360/AT3G26830/AT2G26170/AT2G24180/AT4G15310/AT2G27690/AT4G22710/AT3G20110/AT3G26210/AT1G62580/AT4G39500	35	AT3G28740/AT3G26290/AT2G45560/AT5G61290/AT4G12320/AT4G12330/AT2G29090/AT3G48270/AT4G13290/AT4G37410/AT1G16410/AT5G24150/AT5G25130/AT2G22830/AT4G36220/AT1G64900/AT5G42590/AT3G26280/AT5G24950/AT3G44970/AT3G61880/AT3G26310/AT3G48290/AT4G31940/AT3G26180/AT5G24160/AT3G19270/AT2G42850/AT1G73340/AT5G47990/AT1G11600/AT5G42580/AT4G27710/AT4G15110/AT5G24140
MF	GO:0016684	oxidoreductase activity, acting on peroxide as acceptor	30/1381	102/11065	4.06E-06	0.000145551	AT1G48130/AT1G14540/AT3G03670/AT1G14550/AT5G15180/AT5G39580/AT5G19890/AT3G01420/AT2G39040/AT4G08770/AT1G49570/AT4G31870/AT4G11290/AT1G20620/AT2G25080/AT5G47910/AT5G64100/AT5G06730/AT1G20630/AT4G37520/AT4G11600/AT5G19880/AT3G09640/AT4G09010/AT5G07390/AT4G08780/AT2G24800/AT4G31760/AT3G01190/AT5G24070	PER1/PER4/PER28/PER5/PER56/PER62/PER59/DOX1/PER24/PER37/PER10/GPX7/PER39/CAT3/GPX1/RBOHD/PER69/PER54/CAT1/PER50/GPX6/PER58/APX2/APX4/RBOHA/PER38/PER18/PER46/PER27/PER61	30	20	AT1G14540/AT3G03670/AT1G14550/AT5G39580/AT5G19890/AT3G01420/AT4G08770/AT1G49570/AT4G11290/AT5G47910/AT5G64100/AT5G06730/AT4G37520/AT5G19880/AT3G09640/AT5G07390/AT4G08780/AT2G24800/AT4G31760/AT5G24070	10	AT1G48130/AT5G15180/AT2G39040/AT4G31870/AT1G20620/AT2G25080/AT1G20630/AT4G11600/AT4G09010/AT3G01190
MF	GO:0016209	antioxidant activity	31/1381	109/11065	6.09E-06	0.000178177	AT1G48130/AT1G14540/AT3G03670/AT1G14550/AT5G15180/AT3G56350/AT5G39580/AT5G19890/AT3G01420/AT2G39040/AT4G08770/AT1G49570/AT4G31870/AT4G11290/AT1G20620/AT2G25080/AT5G47910/AT5G64100/AT5G06730/AT1G20630/AT4G37520/AT4G11600/AT5G19880/AT3G09640/AT4G09010/AT5G07390/AT4G08780/AT2G24800/AT4G31760/AT3G01190/AT5G24070	PER1/PER4/PER28/PER5/PER56/MSD2/PER62/PER59/DOX1/PER24/PER37/PER10/GPX7/PER39/CAT3/GPX1/RBOHD/PER69/PER54/CAT1/PER50/GPX6/PER58/APX2/APX4/RBOHA/PER38/PER18/PER46/PER27/PER61	31	20	AT1G14540/AT3G03670/AT1G14550/AT5G39580/AT5G19890/AT3G01420/AT4G08770/AT1G49570/AT4G11290/AT5G47910/AT5G64100/AT5G06730/AT4G37520/AT5G19880/AT3G09640/AT5G07390/AT4G08780/AT2G24800/AT4G31760/AT5G24070	11	AT1G48130/AT5G15180/AT3G56350/AT2G39040/AT4G31870/AT1G20620/AT2G25080/AT1G20630/AT4G11600/AT4G09010/AT3G01190
MF	GO:0004601	peroxidase activity	29/1381	99/11065	6.39E-06	0.000178177	AT1G14540/AT3G03670/AT1G14550/AT5G15180/AT5G39580/AT5G19890/AT3G01420/AT2G39040/AT4G08770/AT1G49570/AT4G31870/AT4G11290/AT1G20620/AT2G25080/AT5G47910/AT5G64100/AT5G06730/AT1G20630/AT4G37520/AT4G11600/AT5G19880/AT3G09640/AT4G09010/AT5G07390/AT4G08780/AT2G24800/AT4G31760/AT3G01190/AT5G24070	PER4/PER28/PER5/PER56/PER62/PER59/DOX1/PER24/PER37/PER10/GPX7/PER39/CAT3/GPX1/RBOHD/PER69/PER54/CAT1/PER50/GPX6/PER58/APX2/APX4/RBOHA/PER38/PER18/PER46/PER27/PER61	29	20	AT1G14540/AT3G03670/AT1G14550/AT5G39580/AT5G19890/AT3G01420/AT4G08770/AT1G49570/AT4G11290/AT5G47910/AT5G64100/AT5G06730/AT4G37520/AT5G19880/AT3G09640/AT5G07390/AT4G08780/AT2G24800/AT4G31760/AT5G24070	9	AT5G15180/AT2G39040/AT4G31870/AT1G20620/AT2G25080/AT1G20630/AT4G11600/AT4G09010/AT3G01190
MF	GO:0015035	protein disulfide oxidoreductase activity	16/1381	44/11065	4.29E-05	0.000979574	AT1G28480/AT3G62950/AT1G64500/AT5G38900/AT4G15690/AT4G15680/AT4G15660/AT4G33040/AT4G15700/AT5G11930/AT5G18600/AT4G15670/AT3G21460/AT1G03020/AT2G41330/AT2G47880	GRXC9/GRXC11/-/-/GRXS5/GRXS4/GRXS8/GRXC6/GRXS3/GRXC10/GRXS2/GRXS7/GRXS10/GRXS1/-/GRXC13	16	6	AT1G28480/AT1G64500/AT5G38900/AT4G33040/AT5G11930/AT2G41330	10	AT3G62950/AT4G15690/AT4G15680/AT4G15660/AT4G15700/AT5G18600/AT4G15670/AT3G21460/AT1G03020/AT2G47880
MF	GO:0015036	disulfide oxidoreductase activity	16/1381	44/11065	4.29E-05	0.000979574	AT1G28480/AT3G62950/AT1G64500/AT5G38900/AT4G15690/AT4G15680/AT4G15660/AT4G33040/AT4G15700/AT5G11930/AT5G18600/AT4G15670/AT3G21460/AT1G03020/AT2G41330/AT2G47880	GRXC9/GRXC11/-/-/GRXS5/GRXS4/GRXS8/GRXC6/GRXS3/GRXC10/GRXS2/GRXS7/GRXS10/GRXS1/-/GRXC13	16	6	AT1G28480/AT1G64500/AT5G38900/AT4G33040/AT5G11930/AT2G41330	10	AT3G62950/AT4G15690/AT4G15680/AT4G15660/AT4G15700/AT5G18600/AT4G15670/AT3G21460/AT1G03020/AT2G47880
MF	GO:0043565	sequence-specific DNA binding	38/1381	159/11065	4.79E-05	0.001001981	AT5G45830/AT2G46400/AT1G80840/AT2G26150/AT4G23810/AT4G26150/AT2G21900/AT5G64810/AT3G24500/AT2G38470/AT4G31800/AT1G66600/AT1G09950/AT3G56400/AT5G49520/AT2G40750/AT3G54810/AT5G01900/AT4G18650/AT3G01970/AT4G18880/AT1G67970/AT5G24110/AT5G28650/AT5G22570/AT5G15130/AT5G13080/AT4G11660/AT4G11070/AT4G36990/AT5G62020/AT3G51910/AT1G22070/AT4G01250/AT4G18680/AT2G40740/AT5G16820/AT2G23320	DOG1/WRKY46/WRKY40/HSFA2/WRKY53/GATA22/WRKY59/WRKY51/MBF1C/WRKY33/WRKY18/WRKY63/RAS1/WRKY70/WRKY48/WRKY54/GATA8/WRKY62/DOGL4/WRKY45/HSFA4A/HSFA8/WRKY30/WRKY74/WRKY38/WRKY72/WRKY75/HSFB2B/WRKY41/HSFB1/HSFB2A/HSFA7A/TGA3/WRKY22/-/WRKY55/HSFA1B/WRKY15	38	32	AT2G46400/AT1G80840/AT2G26150/AT4G23810/AT4G26150/AT2G21900/AT5G64810/AT3G24500/AT2G38470/AT4G31800/AT1G66600/AT1G09950/AT3G56400/AT5G49520/AT2G40750/AT3G54810/AT5G01900/AT3G01970/AT4G18880/AT5G24110/AT5G28650/AT5G22570/AT5G15130/AT5G13080/AT4G11660/AT4G11070/AT4G36990/AT5G62020/AT3G51910/AT4G01250/AT2G40740/AT2G23320	6	AT5G45830/AT4G18650/AT1G67970/AT1G22070/AT4G18680/AT5G16820
MF	GO:0005509	calcium ion binding	36/1381	154/11065	0.000121609	0.002347997	AT5G42380/AT1G69830/AT5G39670/AT4G27280/AT1G76650/AT1G29020/AT5G61810/AT3G47480/AT2G41100/AT3G29000/AT1G21250/AT5G37770/AT5G66210/AT1G21230/AT1G66400/AT5G10230/AT3G57530/AT1G21240/AT1G06680/AT3G07490/AT5G54490/AT3G25600/AT4G05180/AT2G41090/AT4G33000/AT2G43290/AT3G10190/AT4G20780/AT2G41410/AT1G14150/AT4G04710/AT5G66570/AT4G25000/AT1G03960/AT3G56650/AT4G05020	CML37/AMY3/CML46/KRP1/CML38/-/-/CML47/CML12/CML45/WAK1/CML24/CPK28/WAK5/CML23/ANNAT7/CPK32/WAK3/PSBP1/CML3/PBP1/CML16/PSBQ2/CML10/CBL10/CML5/CML36/CML42/CML35/PNSL2/CPK22/PSBO1/AMY1/B''EPSILON/PPD6/NDB2	36	24	AT5G42380/AT5G39670/AT4G27280/AT1G76650/AT1G29020/AT3G47480/AT2G41100/AT3G29000/AT1G21250/AT5G37770/AT5G66210/AT1G21230/AT1G66400/AT3G57530/AT1G21240/AT5G54490/AT3G25600/AT2G41090/AT2G43290/AT3G10190/AT4G20780/AT2G41410/AT4G04710/AT4G05020	12	AT1G69830/AT5G61810/AT5G10230/AT1G06680/AT3G07490/AT4G05180/AT4G33000/AT1G14150/AT5G66570/AT4G25000/AT1G03960/AT3G56650
MF	GO:0005506	iron ion binding	52/1381	252/11065	0.000150496	0.002698177	AT4G31970/AT2G30750/AT5G45340/AT2G30770/AT3G28740/AT3G26290/AT2G45560/AT4G12320/AT4G12330/AT4G19230/AT3G48520/AT2G29090/AT2G45550/AT3G48270/AT4G13290/AT4G37410/AT5G57220/AT4G37370/AT1G16410/AT5G25130/AT4G15300/AT4G15360/AT3G26830/AT4G36220/ATMG01360/AT1G64900/AT5G42590/AT2G26170/AT3G26280/AT2G24180/AT4G15310/AT5G24950/AT3G44970/AT2G27690/AT3G61880/AT3G26310/AT3G48290/AT4G31940/AT4G22710/AT3G26180…	CYP82C2/CYP71A12/CYP707A3/CYP71A13/CYP81D11/CYP71B26/CYP76C1/CYP706A6/CYP706A7/CYP707A1/CYP94B3/CYP707A2/CYP76C4/CYP71A26/CYP71A19/CYP81F4/CYP81F2/CYP81D8/CYP79F1/CYP71B12/CYP702A2/CYP705A3/CYP71B15/CYP84A1/COX1/CYP89A2/CYP71A16/CYP711A1/CYP71B4/CYP71B6/CYP702A3/CYP71A15/-/CYP94C1/CYP78A9/CYP71B35/CYP71A24/CYP82C4/CYP706A2/CYP71B20/SMO2-2/CYP705A20/CYP707A4/CYP718/-/CYP705A5/CYP77B1/CYP705A12/CYP…	52	21	AT4G31970/AT2G30750/AT5G45340/AT2G30770/AT4G19230/AT3G48520/AT2G45550/AT5G57220/AT4G37370/AT4G15300/AT4G15360/AT3G26830/ATMG01360/AT2G26170/AT2G24180/AT4G15310/AT2G27690/AT4G22710/AT3G20110/AT3G26210/AT4G39500	31	AT3G28740/AT3G26290/AT2G45560/AT4G12320/AT4G12330/AT2G29090/AT3G48270/AT4G13290/AT4G37410/AT1G16410/AT5G25130/AT4G36220/AT1G64900/AT5G42590/AT3G26280/AT5G24950/AT3G44970/AT3G61880/AT3G26310/AT3G48290/AT4G31940/AT3G26180/AT1G07420/AT3G19270/AT2G42850/AT1G73340/AT5G47990/AT1G11600/AT5G42580/AT4G27710/AT4G15110
MF	GO:0016667	oxidoreductase activity, acting on a sulfur group of donors	19/1381	65/11065	0.000252274	0.004221393	AT1G28480/AT3G62950/AT1G64500/AT5G38900/AT4G15690/AT4G04840/AT4G21840/AT4G15680/AT4G15660/AT4G33040/AT4G15700/AT5G11930/AT4G04830/AT5G18600/AT4G15670/AT3G21460/AT1G03020/AT2G41330/AT2G47880	GRXC9/GRXC11/-/-/GRXS5/MSRB6/MSRB8/GRXS4/GRXS8/GRXC6/GRXS3/GRXC10/MSRB5/GRXS2/GRXS7/GRXS10/GRXS1/-/GRXC13	19	7	AT1G28480/AT1G64500/AT5G38900/AT4G21840/AT4G33040/AT5G11930/AT2G41330	12	AT3G62950/AT4G15690/AT4G04840/AT4G15680/AT4G15660/AT4G15700/AT4G04830/AT5G18600/AT4G15670/AT3G21460/AT1G03020/AT2G47880
MF	GO:0001871	pattern binding	13/1381	37/11065	0.000330433	0.004878748	AT1G67000/AT2G40840/AT1G69730/AT1G21250/AT2G46495/AT1G79680/AT1G21230/AT1G16130/AT1G21240/AT1G16150/AT5G26570/AT1G16090/AT1G16160	LRK10L-2.8/DPE2/WAKL9/WAK1/ATL21A/WAKL10/WAK5/WAKL2/WAK3/WAKL4/GWD3/WAKL7/WAKL5	13	11	AT1G67000/AT1G69730/AT1G21250/AT2G46495/AT1G79680/AT1G21230/AT1G16130/AT1G21240/AT1G16150/AT1G16090/AT1G16160	2	AT2G40840/AT5G26570
MF	GO:0030247	polysaccharide binding	13/1381	37/11065	0.000330433	0.004878748	AT1G67000/AT2G40840/AT1G69730/AT1G21250/AT2G46495/AT1G79680/AT1G21230/AT1G16130/AT1G21240/AT1G16150/AT5G26570/AT1G16090/AT1G16160	LRK10L-2.8/DPE2/WAKL9/WAK1/ATL21A/WAKL10/WAK5/WAKL2/WAK3/WAKL4/GWD3/WAKL7/WAKL5	13	11	AT1G67000/AT1G69730/AT1G21250/AT2G46495/AT1G79680/AT1G21230/AT1G16130/AT1G21240/AT1G16150/AT1G16090/AT1G16160	2	AT2G40840/AT5G26570
MF	GO:0043531	ADP binding	35/1381	160/11065	0.000574373	0.00800931	AT1G66090/AT5G41750/AT5G41740/AT5G58120/AT1G72910/AT4G11170/AT1G72940/AT4G16860/AT5G41550/AT1G31540/AT4G14370/AT1G72950/AT4G16950/AT1G56540/AT1G72900/AT1G50180/AT1G58602/AT5G04720/AT1G58390/novel.46/AT3G50950/AT1G63750/AT1G58400/AT5G46490/AT1G63350/AT3G04210/AT5G18360/AT4G27220/AT2G16870/AT1G59218/AT1G63860/AT3G15700/AT1G58410/AT1G56510/AT5G18350	-/-/-/-/-/-/-/RPP4/-/-/-/-/RPP5/-/-/-/-/ADR1-L2/-/-/RPP13L4/-/-/-/-/-/-/-/-/RF9/-/-/RXW24L/ADR2/-	35	32	AT1G66090/AT5G41750/AT5G41740/AT5G58120/AT1G72910/AT4G11170/AT1G72940/AT5G41550/AT1G31540/AT4G14370/AT1G72950/AT1G56540/AT1G72900/AT1G50180/AT1G58602/AT5G04720/AT1G58390/novel.46/AT3G50950/AT1G63750/AT1G58400/AT5G46490/AT1G63350/AT3G04210/AT5G18360/AT4G27220/AT2G16870/AT1G59218/AT1G63860/AT1G58410/AT1G56510/AT5G18350	3	AT4G16860/AT4G16950/AT3G15700
MF	GO:0050660	flavin adenine dinucleotide binding	27/1381	114/11065	0.00066149	0.008738626	AT1G26390/AT1G26410/AT1G26380/AT5G61290/AT1G30730/AT4G20820/AT1G30700/AT4G20830/AT1G19250/AT5G43890/AT5G24150/AT1G26420/AT4G20860/AT2G22830/AT3G09940/AT1G30720/AT4G38540/AT5G24155/AT2G46750/AT1G75450/AT5G24160/AT5G67030/AT3G24170/AT5G44360/AT5G44440/AT5G24140/AT1G62580	FOX2/FOX4/FOX1/-/-/-/-/-/FMO1/YUC5/SQE5/FOX5/FAD-OXR/SQE2/MDAR3/-/MO2/-/GULLO2/CKX5/SQE6/ZEP/ATGR1/-/-/SQP2/-	27	17	AT1G26390/AT1G26410/AT1G26380/AT1G30730/AT1G30700/AT4G20830/AT1G19250/AT5G43890/AT1G26420/AT4G20860/AT3G09940/AT1G30720/AT4G38540/AT2G46750/AT1G75450/AT3G24170/AT1G62580	10	AT5G61290/AT4G20820/AT5G24150/AT2G22830/AT5G24155/AT5G24160/AT5G67030/AT5G44360/AT5G44440/AT5G24140
MF	GO:0009055	electron carrier activity	26/1381	109/11065	0.00073645	0.009242447	AT1G28480/AT3G60270/AT3G62950/AT1G64500/AT4G15690/AT4G15680/AT4G15660/AT4G33040/AT4G15700/AT5G11930/ATMG01360/AT5G65165/AT5G18600/AT4G15670/AT3G21460/AT5G20230/AT1G03020/ATMG00160/AT2G07727/AT1G72230/AT2G41330/ATCG00270/AT5G25090/AT2G47880/AT3G16250/AT5G57920	GRXC9/-/GRXC11/-/GRXS5/GRXS4/GRXS8/GRXC6/GRXS3/GRXC10/COX1/SDH2-3/GRXS2/GRXS7/GRXS10/BCB/GRXS1/COX2/-/-/-/PSBD/ENODL13/GRXC13/PNSB3/ENODL10	26	11	AT1G28480/AT3G60270/AT1G64500/AT4G33040/AT5G11930/ATMG01360/AT5G20230/ATMG00160/AT2G07727/AT2G41330/AT5G57920	15	AT3G62950/AT4G15690/AT4G15680/AT4G15660/AT4G15700/AT5G65165/AT5G18600/AT4G15670/AT3G21460/AT1G03020/AT1G72230/ATCG00270/AT5G25090/AT2G47880/AT3G16250
MF	GO:0004553	hydrolase activity, hydrolyzing O-glycosyl compounds	52/1381	278/11065	0.001665664	0.019908647	AT1G69830/AT3G21370/AT4G15210/AT3G60140/AT4G09020/AT5G57560/AT3G62740/AT3G18080/AT2G43570/AT4G30280/AT5G18670/AT2G31865/AT3G62750/AT2G18800/AT2G43870/AT1G02360/AT2G43590/AT4G21760/AT1G05660/AT5G04360/AT1G51470/AT1G65570/AT4G17090/AT2G43610/AT4G25810/AT3G48580/AT4G27820/AT1G61810/AT2G44470/AT2G36390/AT3G57260/AT1G03310/AT5G15870/AT3G60120/AT3G12500/AT4G16260/AT3G44990/AT1G30080/AT5G49360/AT3G07320…	AMY3/BGLU19/BAM5/BGLU30/ISA3/XTH22/BGLU7/BGLU44/CHI/XTH18/BAM9/PARG2/BGLU8/XTH21/-/-/-/BGLU47/-/PU1/TGG5/-/BAM3/-/XTH23/XTH11/BGLU9/BGLU45/BGLU29/SBE2.1/BGL2/ISA2/-/BGLU27/CHI-B/-/XTH31/-/BXL1/-/-/AtGH9B13/QRT2/XTH6/BAM6/BGLU3/-/-/AMY1/-/BGLU43/XTH33	52	20	AT3G60140/AT5G57560/AT2G43570/AT4G30280/AT5G18670/AT2G31865/AT1G02360/AT2G43590/AT4G17090/AT2G43610/AT4G25810/AT3G48580/AT5G15870/AT3G60120/AT3G12500/AT4G16260/AT3G47050/AT2G27500/AT1G48100/AT1G10550	32	AT1G69830/AT3G21370/AT4G15210/AT4G09020/AT3G62740/AT3G18080/AT3G62750/AT2G18800/AT2G43870/AT4G21760/AT1G05660/AT5G04360/AT1G51470/AT1G65570/AT4G27820/AT1G61810/AT2G44470/AT2G36390/AT3G57260/AT1G03310/AT3G44990/AT1G30080/AT5G49360/AT3G07320/AT4G02290/AT3G07970/AT5G65730/AT2G32290/AT4G22100/AT4G25000/AT2G43600/AT3G18070
MF	GO:0016160	amylase activity	6/1381	12/11065	0.001767167	0.020161766	AT1G69830/AT4G15210/AT5G18670/AT4G17090/AT2G32290/AT4G25000	AMY3/BAM5/BAM9/BAM3/BAM6/AMY1	6	2	AT5G18670/AT4G17090	4	AT1G69830/AT4G15210/AT2G32290/AT4G25000
MF	GO:0004857	enzyme inhibitor activity	22/1381	95/11065	0.002715908	0.029638819	AT5G62360/AT4G25250/AT5G62330/AT2G45220/AT5G43570/AT5G62350/AT3G10720/AT2G01610/AT1G11580/AT1G10770/AT2G47550/AT3G62820/AT3G60730/AT1G48020/AT1G73330/AT5G47550/AT2G43050/AT2G38900/AT5G51490/AT5G62340/AT2G31425/AT5G43580	-/PMEI4/-/PME17/-/-/PME25/-/ATPMEPCRA/-/PME20/-/PME36/PMEI1/ATDR4/CYS5/PME16/-/PME59/-/-/-	22	11	AT2G45220/AT5G43570/AT3G10720/AT1G11580/AT2G47550/AT3G62820/AT1G48020/AT5G47550/AT2G43050/AT2G31425/AT5G43580	11	AT5G62360/AT4G25250/AT5G62330/AT5G62350/AT2G01610/AT1G10770/AT3G60730/AT1G73330/AT2G38900/AT5G51490/AT5G62340
MF	GO:0016701	oxidoreductase activity, acting on single donors with incorporation of molecular oxygen	10/1381	32/11065	0.004275184	0.044047328	AT2G26400/AT4G19170/AT3G45140/AT5G39890/AT5G15120/AT1G72520/AT1G55020/AT4G32810/AT3G44880/AT4G25650	ARD/CCD4/LOX2/PCO2/PCO1/LOX4/LOX1/CCD8/PAO/PTC52	10	5	AT2G26400/AT5G39890/AT5G15120/AT1G72520/AT1G55020	5	AT4G19170/AT3G45140/AT4G32810/AT3G44880/AT4G25650
MF	GO:0008061	chitin binding	5/1381	10/11065	0.00440391	0.044047328	AT2G43570/AT2G43590/AT2G43610/AT3G12500/AT2G43600	CHI/-/-/CHI-B/-	5	4	AT2G43570/AT2G43590/AT2G43610/AT3G12500	1	AT2G43600
MF	GO:0004568	chitinase activity	6/1381	14/11065	0.00460262	0.044047328	AT2G43570/AT1G02360/AT2G43590/AT2G43610/AT3G12500/AT2G43600	CHI/-/-/-/CHI-B/-	6	5	AT2G43570/AT1G02360/AT2G43590/AT2G43610/AT3G12500	1	AT2G43600
MF	GO:0016798	hydrolase activity, acting on glycosyl bonds	52/1381	292/11065	0.004807208	0.044047328	AT1G69830/AT3G21370/AT4G15210/AT3G60140/AT4G09020/AT5G57560/AT3G62740/AT3G18080/AT2G43570/AT4G30280/AT5G18670/AT2G31865/AT3G62750/AT2G18800/AT2G43870/AT1G02360/AT2G43590/AT4G21760/AT1G05660/AT5G04360/AT1G51470/AT1G65570/AT4G17090/AT2G43610/AT4G25810/AT3G48580/AT4G27820/AT1G61810/AT2G44470/AT2G36390/AT3G57260/AT1G03310/AT5G15870/AT3G60120/AT3G12500/AT4G16260/AT3G44990/AT1G30080/AT5G49360/AT3G07320…	AMY3/BGLU19/BAM5/BGLU30/ISA3/XTH22/BGLU7/BGLU44/CHI/XTH18/BAM9/PARG2/BGLU8/XTH21/-/-/-/BGLU47/-/PU1/TGG5/-/BAM3/-/XTH23/XTH11/BGLU9/BGLU45/BGLU29/SBE2.1/BGL2/ISA2/-/BGLU27/CHI-B/-/XTH31/-/BXL1/-/-/AtGH9B13/QRT2/XTH6/BAM6/BGLU3/-/-/AMY1/-/BGLU43/XTH33	52	20	AT3G60140/AT5G57560/AT2G43570/AT4G30280/AT5G18670/AT2G31865/AT1G02360/AT2G43590/AT4G17090/AT2G43610/AT4G25810/AT3G48580/AT5G15870/AT3G60120/AT3G12500/AT4G16260/AT3G47050/AT2G27500/AT1G48100/AT1G10550	32	AT1G69830/AT3G21370/AT4G15210/AT4G09020/AT3G62740/AT3G18080/AT3G62750/AT2G18800/AT2G43870/AT4G21760/AT1G05660/AT5G04360/AT1G51470/AT1G65570/AT4G27820/AT1G61810/AT2G44470/AT2G36390/AT3G57260/AT1G03310/AT3G44990/AT1G30080/AT5G49360/AT3G07320/AT4G02290/AT3G07970/AT5G65730/AT2G32290/AT4G22100/AT4G25000/AT2G43600/AT3G18070
MF	GO:0003777	microtubule motor activity	15/1381	59/11065	0.004913646	0.044047328	AT2G21380/AT5G23910/AT3G23670/AT3G17360/AT2G37420/AT2G36200/AT3G19050/AT3G20150/AT3G51150/AT2G22610/AT1G18370/AT1G72250/AT3G10310/AT5G60930/AT4G14330	KIN7M/-/KIN12B/POK1/KIN5B/-/KIN12D/KIN12F/KIN7G/-/KIN7A/-/-/-/KIN10A	15	0		15	AT2G21380/AT5G23910/AT3G23670/AT3G17360/AT2G37420/AT2G36200/AT3G19050/AT3G20150/AT3G51150/AT2G22610/AT1G18370/AT1G72250/AT3G10310/AT5G60930/AT4G14330
MF	GO:0030246	carbohydrate binding	28/1381	137/11065	0.005405682	0.045688126	AT2G29220/AT1G67000/AT2G40840/AT1G69730/AT5G60310/AT1G21250/AT2G46495/AT1G79680/AT1G21230/AT5G42120/AT3G13750/AT1G16130/AT4G02420/AT1G21240/AT5G03350/AT1G16150/AT5G06740/AT5G26570/AT1G55370/AT3G15356/AT5G60270/AT5G55830/AT3G45330/AT1G16090/AT1G16160/AT5G62620/AT3G59750/AT5G65600	LECRK31/LRK10L-2.8/DPE2/WAKL9/LECRK110/WAK1/ATL21A/WAKL10/WAK5/LECRKS6/BGAL1/WAKL2/LECRK44/WAK3/LLP/WAKL4/-/GWD3/NDF5/LEC/LECRK17/LECRKS7/LECRK11/WAKL7/WAKL5/GALT6/LECRK58/LECRK92	28	23	AT2G29220/AT1G67000/AT1G69730/AT5G60310/AT1G21250/AT2G46495/AT1G79680/AT1G21230/AT5G42120/AT1G16130/AT4G02420/AT1G21240/AT5G03350/AT1G16150/AT5G06740/AT3G15356/AT5G60270/AT3G45330/AT1G16090/AT1G16160/AT5G62620/AT3G59750/AT5G65600	5	AT2G40840/AT3G13750/AT5G26570/AT1G55370/AT5G55830
MF	GO:0004497	monooxygenase activity	10/1381	33/11065	0.005460732	0.045688126	AT5G61290/AT1G19250/AT5G43890/AT5G24150/AT2G22830/AT3G44880/AT5G24160/AT4G25650/AT5G24140/AT1G62580	-/FMO1/YUC5/SQE5/SQE2/PAO/SQE6/PTC52/SQP2/-	10	3	AT1G19250/AT5G43890/AT1G62580	7	AT5G61290/AT5G24150/AT2G22830/AT3G44880/AT5G24160/AT4G25650/AT5G24140
MF	GO:0016702	oxidoreductase activity, acting on single donors with incorporation of molecular oxygen, incorporation of two atoms of oxygen	8/1381	24/11065	0.00670758	0.050430267	AT2G26400/AT4G19170/AT3G45140/AT5G39890/AT5G15120/AT1G72520/AT1G55020/AT4G32810	ARD/CCD4/LOX2/PCO2/PCO1/LOX4/LOX1/CCD8	8	5	AT2G26400/AT5G39890/AT5G15120/AT1G72520/AT1G55020	3	AT4G19170/AT3G45140/AT4G32810
MF	GO:0004888	transmembrane signaling receptor activity	7/1381	20/11065	0.008237613	0.050430267	AT5G11210/AT5G48400/AT2G24720/AT5G48410/AT2G32390/AT2G29100/AT2G29110	GLR2.5/GLR1.2/GLR2.2/GLR1.3/GLR3.5/ATGLR2.9/ATGLR2.8	7	6	AT5G11210/AT5G48400/AT2G24720/AT5G48410/AT2G29100/AT2G29110	1	AT2G32390
MF	GO:0004970	ionotropic glutamate receptor activity	7/1381	20/11065	0.008237613	0.050430267	AT5G11210/AT5G48400/AT2G24720/AT5G48410/AT2G32390/AT2G29100/AT2G29110	GLR2.5/GLR1.2/GLR2.2/GLR1.3/GLR3.5/ATGLR2.9/ATGLR2.8	7	6	AT5G11210/AT5G48400/AT2G24720/AT5G48410/AT2G29100/AT2G29110	1	AT2G32390
MF	GO:0005230	extracellular ligand-gated ion channel activity	7/1381	20/11065	0.008237613	0.050430267	AT5G11210/AT5G48400/AT2G24720/AT5G48410/AT2G32390/AT2G29100/AT2G29110	GLR2.5/GLR1.2/GLR2.2/GLR1.3/GLR3.5/ATGLR2.9/ATGLR2.8	7	6	AT5G11210/AT5G48400/AT2G24720/AT5G48410/AT2G29100/AT2G29110	1	AT2G32390
MF	GO:0008066	glutamate receptor activity	7/1381	20/11065	0.008237613	0.050430267	AT5G11210/AT5G48400/AT2G24720/AT5G48410/AT2G32390/AT2G29100/AT2G29110	GLR2.5/GLR1.2/GLR2.2/GLR1.3/GLR3.5/ATGLR2.9/ATGLR2.8	7	6	AT5G11210/AT5G48400/AT2G24720/AT5G48410/AT2G29100/AT2G29110	1	AT2G32390
MF	GO:0015276	ligand-gated ion channel activity	7/1381	20/11065	0.008237613	0.050430267	AT5G11210/AT5G48400/AT2G24720/AT5G48410/AT2G32390/AT2G29100/AT2G29110	GLR2.5/GLR1.2/GLR2.2/GLR1.3/GLR3.5/ATGLR2.9/ATGLR2.8	7	6	AT5G11210/AT5G48400/AT2G24720/AT5G48410/AT2G29100/AT2G29110	1	AT2G32390
MF	GO:0022824	transmitter-gated ion channel activity	7/1381	20/11065	0.008237613	0.050430267	AT5G11210/AT5G48400/AT2G24720/AT5G48410/AT2G32390/AT2G29100/AT2G29110	GLR2.5/GLR1.2/GLR2.2/GLR1.3/GLR3.5/ATGLR2.9/ATGLR2.8	7	6	AT5G11210/AT5G48400/AT2G24720/AT5G48410/AT2G29100/AT2G29110	1	AT2G32390
MF	GO:0022834	ligand-gated channel activity	7/1381	20/11065	0.008237613	0.050430267	AT5G11210/AT5G48400/AT2G24720/AT5G48410/AT2G32390/AT2G29100/AT2G29110	GLR2.5/GLR1.2/GLR2.2/GLR1.3/GLR3.5/ATGLR2.9/ATGLR2.8	7	6	AT5G11210/AT5G48400/AT2G24720/AT5G48410/AT2G29100/AT2G29110	1	AT2G32390
MF	GO:0022835	transmitter-gated channel activity	7/1381	20/11065	0.008237613	0.050430267	AT5G11210/AT5G48400/AT2G24720/AT5G48410/AT2G32390/AT2G29100/AT2G29110	GLR2.5/GLR1.2/GLR2.2/GLR1.3/GLR3.5/ATGLR2.9/ATGLR2.8	7	6	AT5G11210/AT5G48400/AT2G24720/AT5G48410/AT2G29100/AT2G29110	1	AT2G32390
MF	GO:0030594	neurotransmitter receptor activity	7/1381	20/11065	0.008237613	0.050430267	AT5G11210/AT5G48400/AT2G24720/AT5G48410/AT2G32390/AT2G29100/AT2G29110	GLR2.5/GLR1.2/GLR2.2/GLR1.3/GLR3.5/ATGLR2.9/ATGLR2.8	7	6	AT5G11210/AT5G48400/AT2G24720/AT5G48410/AT2G29100/AT2G29110	1	AT2G32390
MF	GO:0099600	transmembrane receptor activity	7/1381	20/11065	0.008237613	0.050430267	AT5G11210/AT5G48400/AT2G24720/AT5G48410/AT2G32390/AT2G29100/AT2G29110	GLR2.5/GLR1.2/GLR2.2/GLR1.3/GLR3.5/ATGLR2.9/ATGLR2.8	7	6	AT5G11210/AT5G48400/AT2G24720/AT5G48410/AT2G29100/AT2G29110	1	AT2G32390
MF	GO:0008017	microtubule binding	16/1381	70/11065	0.011057499	0.066081722	AT4G17220/AT2G21380/AT5G23910/AT3G23670/AT3G17360/AT2G37420/AT2G36200/AT3G19050/AT3G20150/AT3G51150/AT2G22610/AT1G18370/AT1G72250/AT3G10310/AT5G60930/AT4G14330	MAP70.5/KIN7M/-/KIN12B/POK1/KIN5B/-/KIN12D/KIN12F/KIN7G/-/KIN7A/-/-/-/KIN10A	16	0		16	AT4G17220/AT2G21380/AT5G23910/AT3G23670/AT3G17360/AT2G37420/AT2G36200/AT3G19050/AT3G20150/AT3G51150/AT2G22610/AT1G18370/AT1G72250/AT3G10310/AT5G60930/AT4G14330
MF	GO:0051213	dioxygenase activity	8/1381	26/11065	0.011356608	0.0662909	AT2G26400/AT4G19170/AT3G45140/AT5G39890/AT5G15120/AT1G72520/AT1G55020/AT4G32810	ARD/CCD4/LOX2/PCO2/PCO1/LOX4/LOX1/CCD8	8	5	AT2G26400/AT5G39890/AT5G15120/AT1G72520/AT1G55020	3	AT4G19170/AT3G45140/AT4G32810
MF	GO:0022836	gated channel activity	8/1381	27/11065	0.014413558	0.079106011	AT5G11210/AT5G48400/AT2G24720/AT3G27170/AT5G48410/AT2G32390/AT2G29100/AT2G29110	GLR2.5/GLR1.2/GLR2.2/CLC-B/GLR1.3/GLR3.5/ATGLR2.9/ATGLR2.8	8	7	AT5G11210/AT5G48400/AT2G24720/AT3G27170/AT5G48410/AT2G29100/AT2G29110	1	AT2G32390
MF	GO:0048037	cofactor binding	52/1381	309/11065	0.014428539	0.079106011	AT1G26390/AT1G26410/AT1G26380/AT4G23600/AT4G33070/AT1G31690/AT4G11280/AT5G61290/AT3G08860/AT4G26200/AT4G08040/AT1G30730/AT1G66800/AT4G20820/AT5G19550/AT2G19900/AT1G09500/AT1G30700/AT4G20830/AT1G19250/AT2G24850/AT5G43890/AT5G24150/AT5G54960/AT1G26420/AT4G20860/AT2G22830/AT3G43670/AT3G09940/ATMG00510/AT4G37770/AT1G30720/AT4G12290/AT4G28410/AT2G02010/AT1G70580/AT4G38540/AT5G24155/AT2G46750/AT1G75450…	FOX2/FOX4/FOX1/CORI3/PDC1/-/ACS6/-/PYD4/ACS7/ACS11/-/-/-/ASP2/NADP-ME1/-/-/-/FMO1/TAT3/YUC5/SQE5/PDC2/FOX5/FAD-OXR/SQE2/-/MDAR3/NAD7/ACS8/-/-/-/GAD4/GGAT2/MO2/-/GULLO2/CKX5/SQE6/G6PD1/G6PD5/ZEP/ATGR1/OPR1/-/G6PD3/-/ELI5/SQP2/-	52	26	AT1G26390/AT1G26410/AT1G26380/AT4G33070/AT4G11280/AT4G26200/AT4G08040/AT1G30730/AT5G19550/AT1G30700/AT4G20830/AT1G19250/AT5G43890/AT1G26420/AT4G20860/AT3G09940/ATMG00510/AT4G37770/AT1G30720/AT2G02010/AT4G38540/AT2G46750/AT1G75450/AT3G24170/AT1G24280/AT1G62580	26	AT4G23600/AT1G31690/AT5G61290/AT3G08860/AT1G66800/AT4G20820/AT2G19900/AT1G09500/AT2G24850/AT5G24150/AT5G54960/AT2G22830/AT3G43670/AT4G12290/AT4G28410/AT1G70580/AT5G24155/AT5G24160/AT5G35790/AT3G27300/AT5G67030/AT1G76680/AT5G44360/AT5G44440/AT2G20340/AT5G24140
MF	GO:0008171	O-methyltransferase activity	7/1381	22/11065	0.014497516	0.079106011	AT1G67980/AT1G76790/AT1G21120/AT1G77520/AT4G35160/AT1G77530/AT1G33030	CCOAMT/IGMT5/-/-/ASMT/-/-	7	3	AT1G67980/AT1G21120/AT1G33030	4	AT1G76790/AT1G77520/AT4G35160/AT1G77530
MF	GO:0016709	oxidoreductase activity, acting on paired donors, with incorporation or reduction of molecular oxygen, NAD(P)H as one donor, and incorporation of one atom of oxygen	8/1381	28/11065	0.018027105	0.096272409	AT5G61290/AT1G19250/AT5G43890/AT5G24150/AT2G22830/AT5G24160/AT5G24140/AT1G62580	-/FMO1/YUC5/SQE5/SQE2/SQE6/SQP2/-	8	3	AT1G19250/AT5G43890/AT1G62580	5	AT5G61290/AT5G24150/AT2G22830/AT5G24160/AT5G24140
MF	GO:0005216	ion channel activity	13/1381	57/11065	0.021167958	0.104179558	AT5G11210/AT5G48400/AT2G46440/AT2G24720/AT3G02850/AT3G27170/AT1G01340/AT5G48410/AT2G32390/AT2G46450/AT2G29100/AT2G46430/AT2G29110	GLR2.5/GLR1.2/CNGC11/GLR2.2/SKOR/CLC-B/CNGC10/GLR1.3/GLR3.5/CNGC12/ATGLR2.9/CNGC3/ATGLR2.8	13	11	AT5G11210/AT5G48400/AT2G46440/AT2G24720/AT3G27170/AT1G01340/AT5G48410/AT2G46450/AT2G29100/AT2G46430/AT2G29110	2	AT3G02850/AT2G32390
MF	GO:0015267	channel activity	13/1381	57/11065	0.021167958	0.104179558	AT5G11210/AT5G48400/AT2G46440/AT2G24720/AT3G02850/AT3G27170/AT1G01340/AT5G48410/AT2G32390/AT2G46450/AT2G29100/AT2G46430/AT2G29110	GLR2.5/GLR1.2/CNGC11/GLR2.2/SKOR/CLC-B/CNGC10/GLR1.3/GLR3.5/CNGC12/ATGLR2.9/CNGC3/ATGLR2.8	13	11	AT5G11210/AT5G48400/AT2G46440/AT2G24720/AT3G27170/AT1G01340/AT5G48410/AT2G46450/AT2G29100/AT2G46430/AT2G29110	2	AT3G02850/AT2G32390
MF	GO:0022803	passive transmembrane transporter activity	13/1381	57/11065	0.021167958	0.104179558	AT5G11210/AT5G48400/AT2G46440/AT2G24720/AT3G02850/AT3G27170/AT1G01340/AT5G48410/AT2G32390/AT2G46450/AT2G29100/AT2G46430/AT2G29110	GLR2.5/GLR1.2/CNGC11/GLR2.2/SKOR/CLC-B/CNGC10/GLR1.3/GLR3.5/CNGC12/ATGLR2.9/CNGC3/ATGLR2.8	13	11	AT5G11210/AT5G48400/AT2G46440/AT2G24720/AT3G27170/AT1G01340/AT5G48410/AT2G46450/AT2G29100/AT2G46430/AT2G29110	2	AT3G02850/AT2G32390
MF	GO:0022838	substrate-specific channel activity	13/1381	57/11065	0.021167958	0.104179558	AT5G11210/AT5G48400/AT2G46440/AT2G24720/AT3G02850/AT3G27170/AT1G01340/AT5G48410/AT2G32390/AT2G46450/AT2G29100/AT2G46430/AT2G29110	GLR2.5/GLR1.2/CNGC11/GLR2.2/SKOR/CLC-B/CNGC10/GLR1.3/GLR3.5/CNGC12/ATGLR2.9/CNGC3/ATGLR2.8	13	11	AT5G11210/AT5G48400/AT2G46440/AT2G24720/AT3G27170/AT1G01340/AT5G48410/AT2G46450/AT2G29100/AT2G46430/AT2G29110	2	AT3G02850/AT2G32390
MF	GO:0004674	protein serine/threonine kinase activity	10/1381	40/11065	0.022284512	0.107565625	AT1G69730/AT1G79680/AT1G61550/AT1G16130/AT1G16150/AT1G11300/AT1G61420/AT1G11330/AT1G16090/AT1G16160	WAKL9/WAKL10/-/WAKL2/WAKL4/-/-/-/WAKL7/WAKL5	10	10	AT1G69730/AT1G79680/AT1G61550/AT1G16130/AT1G16150/AT1G11300/AT1G61420/AT1G11330/AT1G16090/AT1G16160	0
MF	GO:0003774	motor activity	16/1381	77/11065	0.026494657	0.120993307	AT2G21380/AT5G23910/AT3G23670/AT3G17360/AT2G37420/AT2G36200/AT3G19050/AT3G20150/AT3G51150/AT2G22610/AT1G18370/AT1G72250/AT3G10310/AT2G20290/AT5G60930/AT4G14330	KIN7M/-/KIN12B/POK1/KIN5B/-/KIN12D/KIN12F/KIN7G/-/KIN7A/-/-/XI-G/-/KIN10A	16	0		16	AT2G21380/AT5G23910/AT3G23670/AT3G17360/AT2G37420/AT2G36200/AT3G19050/AT3G20150/AT3G51150/AT2G22610/AT1G18370/AT1G72250/AT3G10310/AT2G20290/AT5G60930/AT4G14330
MF	GO:0016762	xyloglucan:xyloglucosyl transferase activity	8/1381	30/11065	0.027114958	0.120993307	AT5G57560/AT4G30280/AT2G18800/AT4G25810/AT3G48580/AT3G44990/AT5G65730/AT1G10550	XTH22/XTH18/XTH21/XTH23/XTH11/XTH31/XTH6/XTH33	8	5	AT5G57560/AT4G30280/AT4G25810/AT3G48580/AT1G10550	3	AT2G18800/AT3G44990/AT5G65730
MF	GO:0048038	quinone binding	4/1381	10/11065	0.027260632	0.120993307	AT1G31690/AT3G43670/ATMG00510/AT4G12290	-/-/NAD7/-	4	1	ATMG00510	3	AT1G31690/AT3G43670/AT4G12290
MF	GO:0004842	ubiquitin-protein transferase activity	14/1381	65/11065	0.027476568	0.120993307	AT1G66160/AT2G35930/AT3G52450/AT1G60190/AT5G64660/AT5G18340/AT5G09800/AT1G01680/AT5G37490/AT3G11840/AT5G65500/AT5G67340/AT5G65920/AT5G61550	PUB20/PUB23/PUB22/PUB19/PUB27/PUB48/PUB28/PUB54/PUB21/PUB24/-/PUB2/PUB31/-	14	13	AT1G66160/AT2G35930/AT3G52450/AT1G60190/AT5G64660/AT5G18340/AT5G09800/AT1G01680/AT5G37490/AT3G11840/AT5G65500/AT5G67340/AT5G65920	1	AT5G61550
MF	GO:0019787	ubiquitin-like protein transferase activity	14/1381	65/11065	0.027476568	0.120993307	AT1G66160/AT2G35930/AT3G52450/AT1G60190/AT5G64660/AT5G18340/AT5G09800/AT1G01680/AT5G37490/AT3G11840/AT5G65500/AT5G67340/AT5G65920/AT5G61550	PUB20/PUB23/PUB22/PUB19/PUB27/PUB48/PUB28/PUB54/PUB21/PUB24/-/PUB2/PUB31/-	14	13	AT1G66160/AT2G35930/AT3G52450/AT1G60190/AT5G64660/AT5G18340/AT5G09800/AT1G01680/AT5G37490/AT3G11840/AT5G65500/AT5G67340/AT5G65920	1	AT5G61550
MF	GO:0015631	tubulin binding	16/1381	78/11065	0.029606964	0.12287264	AT4G17220/AT2G21380/AT5G23910/AT3G23670/AT3G17360/AT2G37420/AT2G36200/AT3G19050/AT3G20150/AT3G51150/AT2G22610/AT1G18370/AT1G72250/AT3G10310/AT5G60930/AT4G14330	MAP70.5/KIN7M/-/KIN12B/POK1/KIN5B/-/KIN12D/KIN12F/KIN7G/-/KIN7A/-/-/-/KIN10A	16	0		16	AT4G17220/AT2G21380/AT5G23910/AT3G23670/AT3G17360/AT2G37420/AT2G36200/AT3G19050/AT3G20150/AT3G51150/AT2G22610/AT1G18370/AT1G72250/AT3G10310/AT5G60930/AT4G14330
MF	GO:0004866	endopeptidase inhibitor activity	5/1381	15/11065	0.030790296	0.12287264	AT5G43570/AT1G73330/AT5G47550/AT2G38900/AT5G43580	-/ATDR4/CYS5/-/-	5	3	AT5G43570/AT5G47550/AT5G43580	2	AT1G73330/AT2G38900
MF	GO:0030414	peptidase inhibitor activity	5/1381	15/11065	0.030790296	0.12287264	AT5G43570/AT1G73330/AT5G47550/AT2G38900/AT5G43580	-/ATDR4/CYS5/-/-	5	3	AT5G43570/AT5G47550/AT5G43580	2	AT1G73330/AT2G38900
MF	GO:0061134	peptidase regulator activity	5/1381	15/11065	0.030790296	0.12287264	AT5G43570/AT1G73330/AT5G47550/AT2G38900/AT5G43580	-/ATDR4/CYS5/-/-	5	3	AT5G43570/AT5G47550/AT5G43580	2	AT1G73330/AT2G38900
MF	GO:0061135	endopeptidase regulator activity	5/1381	15/11065	0.030790296	0.12287264	AT5G43570/AT1G73330/AT5G47550/AT2G38900/AT5G43580	-/ATDR4/CYS5/-/-	5	3	AT5G43570/AT5G47550/AT5G43580	2	AT1G73330/AT2G38900
MF	GO:0016829	lyase activity	24/1381	130/11065	0.030840543	0.12287264	AT4G26530/AT4G13280/AT3G21720/AT5G15950/AT5G50950/AT2G42600/AT4G16740/AT5G26030/AT1G79460/AT4G18440/AT1G61120/AT3G01500/AT4G33580/AT3G57010/AT2G02010/AT5G48110/AT1G63970/AT1G74000/AT1G23730/AT3G44720/AT2G22450/AT3G14930/AT2G20340/AT2G27820	FBA5/TPS12/ICL/SAMDC2/FUM2/PPC2/TPS03/FC1/GA2/-/GES/BCA1/ATBCA5/SSL8/GAD4/-/ISPF/SSL11/BCA3/ADT4/RIBA2/HEME1/ELI5/ADT3	24	6	AT3G21720/AT5G15950/AT5G26030/AT2G02010/AT1G23730/AT3G44720	18	AT4G26530/AT4G13280/AT5G50950/AT2G42600/AT4G16740/AT1G79460/AT4G18440/AT1G61120/AT3G01500/AT4G33580/AT3G57010/AT5G48110/AT1G63970/AT1G74000/AT2G22450/AT3G14930/AT2G20340/AT2G27820
MF	GO:0016758	transferase activity, transferring hexosyl groups	46/1381	282/11065	0.033397938	0.130982539	AT3G46970/AT3G43190/AT3G29320/AT5G57560/AT4G15490/AT2G40840/AT1G05680/AT5G16170/AT4G30280/AT2G23210/AT2G36750/AT2G18800/AT3G11340/AT5G64860/AT4G15290/AT4G34138/AT2G15490/AT1G43620/AT1G05675/AT3G53150/AT2G22590/AT1G22370/AT5G05890/AT4G25810/AT3G48580/AT3G29630/AT3G53160/AT2G16890/AT1G67880/AT2G15390/AT5G20830/AT2G32540/AT2G29750/AT3G44990/AT5G65730/AT4G24010/AT3G52060/AT3G27540/AT4G15480/AT2G26480…	PHS2/SUS4/PHS1/XTH22/UGT84A3/DPE2/UGT74E2/-/XTH18/-/UGT73C1/XTH21/UGT76B1/DPE1/CSLB5/UGT73B1/UGT73B4/UGT80B1/UGT74E1/UGT73D1/UGT91A1/UGT85A5/UGT76C5/XTH23/XTH11/UGT79B4/UGT73C7/UGT90A1/-/FUT4/SUS1/CSLB4/UGT71C1/XTH31/XTH6/CSLG1/-/-/UGT84A1/UGT76D1/UGT76E6/UGT78D2/CALS4/GALT6/XTH33/-	46	26	AT3G43190/AT5G57560/AT1G05680/AT5G16170/AT4G30280/AT2G23210/AT3G11340/AT2G15490/AT1G05675/AT3G53150/AT4G25810/AT3G48580/AT3G53160/AT2G16890/AT1G67880/AT2G15390/AT5G20830/AT2G32540/AT3G27540/AT4G15480/AT2G26480/AT3G46680/AT5G17050/AT5G62620/AT1G10550/AT5G25970	20	AT3G46970/AT3G29320/AT4G15490/AT2G40840/AT2G36750/AT2G18800/AT5G64860/AT4G15290/AT4G34138/AT1G43620/AT2G22590/AT1G22370/AT5G05890/AT3G29630/AT2G29750/AT3G44990/AT5G65730/AT4G24010/AT3G52060/AT5G36870
MF	GO:0050662	coenzyme binding	36/1381	213/11065	0.034891282	0.131830825	AT1G26390/AT1G26410/AT1G26380/AT4G33070/AT5G61290/AT1G30730/AT1G66800/AT4G20820/AT2G19900/AT1G09500/AT1G30700/AT4G20830/AT1G19250/AT5G43890/AT5G24150/AT5G54960/AT1G26420/AT4G20860/AT2G22830/AT3G09940/ATMG00510/AT1G30720/AT4G38540/AT5G24155/AT2G46750/AT1G75450/AT5G24160/AT5G35790/AT3G27300/AT5G67030/AT3G24170/AT5G44360/AT1G24280/AT5G44440/AT5G24140/AT1G62580	FOX2/FOX4/FOX1/PDC1/-/-/-/-/NADP-ME1/-/-/-/FMO1/YUC5/SQE5/PDC2/FOX5/FAD-OXR/SQE2/MDAR3/NAD7/-/MO2/-/GULLO2/CKX5/SQE6/G6PD1/G6PD5/ZEP/ATGR1/-/G6PD3/-/SQP2/-	36	20	AT1G26390/AT1G26410/AT1G26380/AT4G33070/AT1G30730/AT1G30700/AT4G20830/AT1G19250/AT5G43890/AT1G26420/AT4G20860/AT3G09940/ATMG00510/AT1G30720/AT4G38540/AT2G46750/AT1G75450/AT3G24170/AT1G24280/AT1G62580	16	AT5G61290/AT1G66800/AT4G20820/AT2G19900/AT1G09500/AT5G24150/AT5G54960/AT2G22830/AT5G24155/AT5G24160/AT5G35790/AT3G27300/AT5G67030/AT5G44360/AT5G44440/AT5G24140
MF	GO:0008236	serine-type peptidase activity	23/1381	125/11065	0.035189902	0.131830825	AT3G12203/AT5G59130/AT1G73300/AT2G22980/AT3G17611/AT2G22920/AT3G12230/AT5G09640/AT1G32960/AT5G38510/AT1G11080/AT5G45650/AT5G03620/AT3G12220/AT4G10510/AT4G21323/AT2G22990/AT3G57680/AT4G21650/AT4G20430/AT3G14067/AT1G74140/AT2G33530	SCPL17/SBT4.11/SCPL2/SCPL13/RBL14/SCPL12/SCPL14/SCPL19/SBT3.3/RBL9/scpl31/SBT5.6/SBT4.15/SCPL16/SBT3.7/-/SNG1/CTPA3/SBT3.13/SBT2.2/SBT1.4/RBL17/SCPL46	23	10	AT3G17611/AT3G12230/AT1G32960/AT1G11080/AT5G03620/AT3G12220/AT4G10510/AT4G21323/AT1G74140/AT2G33530	13	AT3G12203/AT5G59130/AT1G73300/AT2G22980/AT2G22920/AT5G09640/AT5G38510/AT5G45650/AT2G22990/AT3G57680/AT4G21650/AT4G20430/AT3G14067
MF	GO:0017171	serine hydrolase activity	23/1381	125/11065	0.035189902	0.131830825	AT3G12203/AT5G59130/AT1G73300/AT2G22980/AT3G17611/AT2G22920/AT3G12230/AT5G09640/AT1G32960/AT5G38510/AT1G11080/AT5G45650/AT5G03620/AT3G12220/AT4G10510/AT4G21323/AT2G22990/AT3G57680/AT4G21650/AT4G20430/AT3G14067/AT1G74140/AT2G33530	SCPL17/SBT4.11/SCPL2/SCPL13/RBL14/SCPL12/SCPL14/SCPL19/SBT3.3/RBL9/scpl31/SBT5.6/SBT4.15/SCPL16/SBT3.7/-/SNG1/CTPA3/SBT3.13/SBT2.2/SBT1.4/RBL17/SCPL46	23	10	AT3G17611/AT3G12230/AT1G32960/AT1G11080/AT5G03620/AT3G12220/AT4G10510/AT4G21323/AT1G74140/AT2G33530	13	AT3G12203/AT5G59130/AT1G73300/AT2G22980/AT2G22920/AT5G09640/AT5G38510/AT5G45650/AT2G22990/AT3G57680/AT4G21650/AT4G20430/AT3G14067
MF	GO:0004185	serine-type carboxypeptidase activity	10/1381	43/11065	0.035760602	0.131998692	AT3G12203/AT1G73300/AT2G22980/AT2G22920/AT3G12230/AT5G09640/AT1G11080/AT3G12220/AT2G22990/AT2G33530	SCPL17/SCPL2/SCPL13/SCPL12/SCPL14/SCPL19/scpl31/SCPL16/SNG1/SCPL46	10	4	AT3G12230/AT1G11080/AT3G12220/AT2G33530	6	AT3G12203/AT1G73300/AT2G22980/AT2G22920/AT5G09640/AT2G22990
MF	GO:0016747	transferase activity, transferring acyl groups other than amino-acyl groups	27/1381	153/11065	0.038689123	0.140738692	AT2G32020/AT4G34520/AT2G39030/AT5G42830/AT5G48880/AT2G32030/AT4G34250/AT3G48360/AT2G15090/AT4G37610/AT5G67480/AT5G17540/AT3G26820/AT1G03495/AT2G46720/AT3G50270/AT1G54570/AT5G61160/AT4G34510/AT1G01120/AT2G28630/AT1G07720/AT5G47950/AT5G39080/AT3G29590/AT5G02890/AT1G03940	-/FAE1/NATA1/-/KAT5/-/KCS16/BT2/KCS8/BT5/BT4/-/-/-/HIC/-/-/ACT/KCS17/KCS1/KCS12/KCS3/-/-/5MAT/-/3AT1	27	13	AT2G32020/AT5G42830/AT2G32030/AT4G37610/AT5G17540/AT3G26820/AT1G03495/AT2G46720/AT5G61160/AT1G01120/AT2G28630/AT1G07720/AT1G03940	14	AT4G34520/AT2G39030/AT5G48880/AT4G34250/AT3G48360/AT2G15090/AT5G67480/AT3G50270/AT1G54570/AT4G34510/AT5G47950/AT5G39080/AT3G29590/AT5G02890
MF	GO:0004180	carboxypeptidase activity	10/1381	45/11065	0.047384133	0.169905964	AT3G12203/AT1G73300/AT2G22980/AT2G22920/AT3G12230/AT5G09640/AT1G11080/AT3G12220/AT2G22990/AT2G33530	SCPL17/SCPL2/SCPL13/SCPL12/SCPL14/SCPL19/scpl31/SCPL16/SNG1/SCPL46	10	4	AT3G12230/AT1G11080/AT3G12220/AT2G33530	6	AT3G12203/AT1G73300/AT2G22980/AT2G22920/AT5G09640/AT2G22990
MF	GO:0016638	oxidoreductase activity, acting on the CH-NH2 group of donors	4/1381	13/11065	0.068523201	0.241115306	AT1G31690/AT3G43670/AT4G12290/AT5G04140	-/-/-/GLU1	4	0		4	AT1G31690/AT3G43670/AT4G12290/AT5G04140
MF	GO:0070008	serine-type exopeptidase activity	10/1381	48/11065	0.06916455	0.241115306	AT3G12203/AT1G73300/AT2G22980/AT2G22920/AT3G12230/AT5G09640/AT1G11080/AT3G12220/AT2G22990/AT2G33530	SCPL17/SCPL2/SCPL13/SCPL12/SCPL14/SCPL19/scpl31/SCPL16/SNG1/SCPL46	10	4	AT3G12230/AT1G11080/AT3G12220/AT2G33530	6	AT3G12203/AT1G73300/AT2G22980/AT2G22920/AT5G09640/AT2G22990
MF	GO:0016757	transferase activity, transferring glycosyl groups	54/1381	356/11065	0.072395184	0.248920428	AT3G46970/AT3G43190/AT5G22470/AT3G28340/AT3G29320/AT5G57560/AT2G41640/AT4G15490/AT2G40840/AT1G05680/AT5G16170/AT4G30280/AT2G23210/AT2G36750/AT2G18800/AT3G11340/AT5G64860/AT4G15290/AT4G34138/AT2G15490/AT1G43620/AT1G05675/AT3G62720/AT3G53150/AT2G22590/AT1G22370/AT5G05890/AT4G25810/AT3G48580/AT3G29630/AT3G53160/AT1G08990/AT1G56600/AT2G03360/AT2G16890/AT1G67880/AT2G15390/AT5G20830/AT2G32540/AT2G29750…	PHS2/SUS4/-/GATL10/PHS1/XTH22/-/UGT84A3/DPE2/UGT74E2/-/XTH18/-/UGT73C1/XTH21/UGT76B1/DPE1/CSLB5/UGT73B1/UGT73B4/UGT80B1/UGT74E1/XXT1/UGT73D1/UGT91A1/UGT85A5/UGT76C5/XTH23/XTH11/UGT79B4/UGT73C7/GUX5/GOLS2/-/UGT90A1/-/FUT4/SUS1/CSLB4/UGT71C1/GATL8/XTH31/XTH6/CSLG1/-/-/UGT84A1/UGT76D1/UGT76E6/UGT78D2/CALS4/GALT6/XTH33/-	54	32	AT3G43190/AT3G28340/AT5G57560/AT2G41640/AT1G05680/AT5G16170/AT4G30280/AT2G23210/AT3G11340/AT2G15490/AT1G05675/AT3G62720/AT3G53150/AT4G25810/AT3G48580/AT3G53160/AT1G56600/AT2G03360/AT2G16890/AT1G67880/AT2G15390/AT5G20830/AT2G32540/AT1G24170/AT3G27540/AT4G15480/AT2G26480/AT3G46680/AT5G17050/AT5G62620/AT1G10550/AT5G25970	22	AT3G46970/AT5G22470/AT3G29320/AT4G15490/AT2G40840/AT2G36750/AT2G18800/AT5G64860/AT4G15290/AT4G34138/AT1G43620/AT2G22590/AT1G22370/AT5G05890/AT3G29630/AT1G08990/AT2G29750/AT3G44990/AT5G65730/AT4G24010/AT3G52060/AT5G36870
MF	GO:0019842	vitamin binding	14/1381	75/11065	0.078635792	0.266724106	AT4G23600/AT4G33070/AT4G11280/AT3G08860/AT4G26200/AT4G08040/AT5G19550/AT2G24850/AT5G54960/AT4G37770/AT4G28410/AT2G02010/AT1G70580/AT2G20340	CORI3/PDC1/ACS6/PYD4/ACS7/ACS11/ASP2/TAT3/PDC2/ACS8/-/GAD4/GGAT2/ELI5	14	7	AT4G33070/AT4G11280/AT4G26200/AT4G08040/AT5G19550/AT4G37770/AT2G02010	7	AT4G23600/AT3G08860/AT2G24850/AT5G54960/AT4G28410/AT1G70580/AT2G20340
MF	GO:0016746	transferase activity, transferring acyl groups	31/1381	194/11065	0.087250977	0.291999938	AT2G32020/AT4G34520/AT2G39030/AT5G42830/AT5G48880/AT2G32030/AT4G34250/AT5G03860/AT4G01950/AT1G02390/AT3G48360/AT5G26220/AT2G15090/AT4G37610/AT5G67480/AT5G17540/AT3G26820/AT1G03495/AT2G46720/AT3G50270/AT1G54570/AT5G61160/AT4G34510/AT1G01120/AT2G28630/AT1G07720/AT5G47950/AT5G39080/AT3G29590/AT5G02890/AT1G03940	-/FAE1/NATA1/-/KAT5/-/KCS16/MLS/ATGPAT3/GPAT2/BT2/GGCT2;1/KCS8/BT5/BT4/-/-/-/HIC/-/-/ACT/KCS17/KCS1/KCS12/KCS3/-/-/5MAT/-/3AT1	31	15	AT2G32020/AT5G42830/AT2G32030/AT4G01950/AT1G02390/AT4G37610/AT5G17540/AT3G26820/AT1G03495/AT2G46720/AT5G61160/AT1G01120/AT2G28630/AT1G07720/AT1G03940	16	AT4G34520/AT2G39030/AT5G48880/AT4G34250/AT5G03860/AT3G48360/AT5G26220/AT2G15090/AT5G67480/AT3G50270/AT1G54570/AT4G34510/AT5G47950/AT5G39080/AT3G29590/AT5G02890
MF	GO:0030170	pyridoxal phosphate binding	12/1381	65/11065	0.104929051	0.342041451	AT4G23600/AT4G11280/AT3G08860/AT4G26200/AT4G08040/AT5G19550/AT2G24850/AT4G37770/AT4G28410/AT2G02010/AT1G70580/AT2G20340	CORI3/ACS6/PYD4/ACS7/ACS11/ASP2/TAT3/ACS8/-/GAD4/GGAT2/ELI5	12	6	AT4G11280/AT4G26200/AT4G08040/AT5G19550/AT4G37770/AT2G02010	6	AT4G23600/AT3G08860/AT2G24850/AT4G28410/AT1G70580/AT2G20340
MF	GO:0070279	vitamin B6 binding	12/1381	65/11065	0.104929051	0.342041451	AT4G23600/AT4G11280/AT3G08860/AT4G26200/AT4G08040/AT5G19550/AT2G24850/AT4G37770/AT4G28410/AT2G02010/AT1G70580/AT2G20340	CORI3/ACS6/PYD4/ACS7/ACS11/ASP2/TAT3/ACS8/-/GAD4/GGAT2/ELI5	12	6	AT4G11280/AT4G26200/AT4G08040/AT5G19550/AT4G37770/AT2G02010	6	AT4G23600/AT3G08860/AT2G24850/AT4G28410/AT1G70580/AT2G20340
MF	GO:0016835	carbon-oxygen lyase activity	10/1381	52/11065	0.106721721	0.343425025	AT4G13280/AT4G16740/AT1G79460/AT1G61120/AT3G01500/AT4G33580/AT5G48110/AT1G23730/AT3G44720/AT2G27820	TPS12/TPS03/GA2/GES/BCA1/ATBCA5/-/BCA3/ADT4/ADT3	10	2	AT1G23730/AT3G44720	8	AT4G13280/AT4G16740/AT1G79460/AT1G61120/AT3G01500/AT4G33580/AT5G48110/AT2G27820
MF	GO:0004402	histone acetyltransferase activity	3/1381	10/11065	0.118990823	0.359494468	AT3G48360/AT4G37610/AT5G67480	BT2/BT5/BT4	3	1	AT4G37610	2	AT3G48360/AT5G67480
MF	GO:0034212	peptide N-acetyltransferase activity	3/1381	10/11065	0.118990823	0.359494468	AT3G48360/AT4G37610/AT5G67480	BT2/BT5/BT4	3	1	AT4G37610	2	AT3G48360/AT5G67480
MF	GO:0051537	2 iron, 2 sulfur cluster binding	3/1381	10/11065	0.118990823	0.359494468	AT5G51720/AT3G44880/AT4G25650	NEET/PAO/PTC52	3	0		3	AT5G51720/AT3G44880/AT4G25650
MF	GO:0061733	peptide-lysine-N-acetyltransferase activity	3/1381	10/11065	0.118990823	0.359494468	AT3G48360/AT4G37610/AT5G67480	BT2/BT5/BT4	3	1	AT4G37610	2	AT3G48360/AT5G67480
MF	GO:0071949	FAD binding	3/1381	10/11065	0.118990823	0.359494468	AT4G38540/AT5G24155/AT5G67030	MO2/-/ZEP	3	1	AT4G38540	2	AT5G24155/AT5G67030
MF	GO:0008092	cytoskeletal protein binding	18/1381	108/11065	0.121748278	0.359494468	AT4G00680/AT4G17220/AT2G21380/AT5G23910/AT3G23670/AT1G01750/AT3G17360/AT2G37420/AT2G36200/AT3G19050/AT3G20150/AT3G51150/AT2G22610/AT1G18370/AT1G72250/AT3G10310/AT5G60930/AT4G14330	ADF8/MAP70.5/KIN7M/-/KIN12B/ADF11/POK1/KIN5B/-/KIN12D/KIN12F/KIN7G/-/KIN7A/-/-/-/KIN10A	18	0		18	AT4G00680/AT4G17220/AT2G21380/AT5G23910/AT3G23670/AT1G01750/AT3G17360/AT2G37420/AT2G36200/AT3G19050/AT3G20150/AT3G51150/AT2G22610/AT1G18370/AT1G72250/AT3G10310/AT5G60930/AT4G14330
MF	GO:0038023	signaling receptor activity	7/1381	34/11065	0.123173403	0.359494468	AT5G11210/AT5G48400/AT2G24720/AT5G48410/AT2G32390/AT2G29100/AT2G29110	GLR2.5/GLR1.2/GLR2.2/GLR1.3/GLR3.5/ATGLR2.9/ATGLR2.8	7	6	AT5G11210/AT5G48400/AT2G24720/AT5G48410/AT2G29100/AT2G29110	1	AT2G32390
MF	GO:0050661	NADP binding	7/1381	34/11065	0.123173403	0.359494468	AT5G61290/AT1G19250/AT5G43890/AT5G35790/AT3G27300/AT1G24280/AT1G62580	-/FMO1/YUC5/G6PD1/G6PD5/G6PD3/-	7	4	AT1G19250/AT5G43890/AT1G24280/AT1G62580	3	AT5G61290/AT5G35790/AT3G27300
MF	GO:0016836	hydro-lyase activity	5/1381	22/11065	0.130493642	0.376481658	AT3G01500/AT4G33580/AT1G23730/AT3G44720/AT2G27820	BCA1/ATBCA5/BCA3/ADT4/ADT3	5	2	AT1G23730/AT3G44720	3	AT3G01500/AT4G33580/AT2G27820
MF	GO:0004872	receptor activity	7/1381	35/11065	0.138346577	0.390168437	AT5G11210/AT5G48400/AT2G24720/AT5G48410/AT2G32390/AT2G29100/AT2G29110	GLR2.5/GLR1.2/GLR2.2/GLR1.3/GLR3.5/ATGLR2.9/ATGLR2.8	7	6	AT5G11210/AT5G48400/AT2G24720/AT5G48410/AT2G29100/AT2G29110	1	AT2G32390
MF	GO:0060089	molecular transducer activity	7/1381	35/11065	0.138346577	0.390168437	AT5G11210/AT5G48400/AT2G24720/AT5G48410/AT2G32390/AT2G29100/AT2G29110	GLR2.5/GLR1.2/GLR2.2/GLR1.3/GLR3.5/ATGLR2.9/ATGLR2.8	7	6	AT5G11210/AT5G48400/AT2G24720/AT5G48410/AT2G29100/AT2G29110	1	AT2G32390
MF	GO:0004252	serine-type endopeptidase activity	12/1381	69/11065	0.145961844	0.407071366	AT5G59130/AT3G17611/AT1G32960/AT5G38510/AT5G45650/AT5G03620/AT4G10510/AT4G21323/AT4G21650/AT4G20430/AT3G14067/AT1G74140	SBT4.11/RBL14/SBT3.3/RBL9/SBT5.6/SBT4.15/SBT3.7/-/SBT3.13/SBT2.2/SBT1.4/RBL17	12	6	AT3G17611/AT1G32960/AT5G03620/AT4G10510/AT4G21323/AT1G74140	6	AT5G59130/AT5G38510/AT5G45650/AT4G21650/AT4G20430/AT3G14067
MF	GO:0005507	copper ion binding	9/1381	49/11065	0.150555433	0.415268281	AT1G31690/AT4G37160/AT3G43670/AT4G12290/AT5G03260/ATMG00160/AT2G30210/AT3G09220/AT1G18140	-/sks15/-/-/LAC11/COX2/LAC3/LAC7/LAC1	9	2	ATMG00160/AT3G09220	7	AT1G31690/AT4G37160/AT3G43670/AT4G12290/AT5G03260/AT2G30210/AT1G18140
MF	GO:0015075	ion transmembrane transporter activity	34/1381	230/11065	0.166295535	0.4536976	AT4G13420/AT5G11210/AT5G48400/AT2G46440/AT2G24720/AT1G51610/AT3G02850/AT2G04032/AT3G27170/AT1G01340/AT1G64170/AT5G48410/AT4G13800/AT2G38460/ATMG01360/AT1G10970/AT5G04770/AT1G79400/AT4G33020/AT2G01170/AT2G32390/AT4G08620/AT2G46450/ATMG00640/AT2G29100/ATMG00160/AT3G23870/AT3G05030/AT2G46430/AT4G02700/AT4G23700/AT4G04640/ATMG01170/AT2G29110	POT5/GLR2.5/GLR1.2/CNGC11/GLR2.2/MTPC4/SKOR/ZIP7/CLC-B/CNGC10/CHX16/GLR1.3/-/IREG1/COX1/ZIP4/CAT6/CHX2/ZIP9/BAT1/GLR3.5/SULTR1;1/CNGC12/ORF25/ATGLR2.9/COX2/-/NHX2/CNGC3/SULTR3;2/CHX17/ATPC1/ATP6-2/ATGLR2.8	34	21	AT4G13420/AT5G11210/AT5G48400/AT2G46440/AT2G24720/AT3G27170/AT1G01340/AT5G48410/ATMG01360/AT1G10970/AT1G79400/AT4G33020/AT2G46450/ATMG00640/AT2G29100/ATMG00160/AT2G46430/AT4G02700/AT4G23700/ATMG01170/AT2G29110	13	AT1G51610/AT3G02850/AT2G04032/AT1G64170/AT4G13800/AT2G38460/AT5G04770/AT2G01170/AT2G32390/AT4G08620/AT3G23870/AT3G05030/AT4G04640
MF	GO:0010333	terpene synthase activity	5/1381	24/11065	0.171894384	0.463930004	AT4G13280/AT4G16740/AT1G79460/AT1G61120/AT5G48110	TPS12/TPS03/GA2/GES/-	5	0		5	AT4G13280/AT4G16740/AT1G79460/AT1G61120/AT5G48110
MF	GO:0004620	phospholipase activity	3/1381	12/11065	0.181316405	0.484153378	AT3G08510/AT5G58670/AT4G29070	PLC2/PLC1/-	3	0		3	AT3G08510/AT5G58670/AT4G29070
MF	GO:0016830	carbon-carbon lyase activity	8/1381	45/11065	0.192442243	0.508452664	AT4G26530/AT3G21720/AT5G15950/AT2G42600/AT2G02010/AT2G22450/AT3G14930/AT2G20340	FBA5/ICL/SAMDC2/PPC2/GAD4/RIBA2/HEME1/ELI5	8	3	AT3G21720/AT5G15950/AT2G02010	5	AT4G26530/AT2G42600/AT2G22450/AT3G14930/AT2G20340
MF	GO:0008238	exopeptidase activity	10/1381	60/11065	0.209752333	0.545242322	AT3G12203/AT1G73300/AT2G22980/AT2G22920/AT3G12230/AT5G09640/AT1G11080/AT3G12220/AT2G22990/AT2G33530	SCPL17/SCPL2/SCPL13/SCPL12/SCPL14/SCPL19/scpl31/SCPL16/SNG1/SCPL46	10	4	AT3G12230/AT1G11080/AT3G12220/AT2G33530	6	AT3G12203/AT1G73300/AT2G22980/AT2G22920/AT5G09640/AT2G22990
MF	GO:0030234	enzyme regulator activity	22/1381	147/11065	0.210711176	0.545242322	AT5G62360/AT4G25250/AT5G62330/AT2G45220/AT5G43570/AT5G62350/AT3G10720/AT2G01610/AT1G11580/AT1G10770/AT2G47550/AT3G62820/AT3G60730/AT1G48020/AT1G73330/AT5G47550/AT2G43050/AT2G38900/AT5G51490/AT5G62340/AT2G31425/AT5G43580	-/PMEI4/-/PME17/-/-/PME25/-/ATPMEPCRA/-/PME20/-/PME36/PMEI1/ATDR4/CYS5/PME16/-/PME59/-/-/-	22	11	AT2G45220/AT5G43570/AT3G10720/AT1G11580/AT2G47550/AT3G62820/AT1G48020/AT5G47550/AT2G43050/AT2G31425/AT5G43580	11	AT5G62360/AT4G25250/AT5G62330/AT5G62350/AT2G01610/AT1G10770/AT3G60730/AT1G73330/AT2G38900/AT5G51490/AT5G62340
MF	GO:0022891	substrate-specific transmembrane transporter activity	34/1381	237/11065	0.215212446	0.551207386	AT4G13420/AT5G11210/AT5G48400/AT2G46440/AT2G24720/AT1G51610/AT3G02850/AT2G04032/AT3G27170/AT1G01340/AT1G64170/AT5G48410/AT4G13800/AT2G38460/ATMG01360/AT1G10970/AT5G04770/AT1G79400/AT4G33020/AT2G01170/AT2G32390/AT4G08620/AT2G46450/ATMG00640/AT2G29100/ATMG00160/AT3G23870/AT3G05030/AT2G46430/AT4G02700/AT4G23700/AT4G04640/ATMG01170/AT2G29110	POT5/GLR2.5/GLR1.2/CNGC11/GLR2.2/MTPC4/SKOR/ZIP7/CLC-B/CNGC10/CHX16/GLR1.3/-/IREG1/COX1/ZIP4/CAT6/CHX2/ZIP9/BAT1/GLR3.5/SULTR1;1/CNGC12/ORF25/ATGLR2.9/COX2/-/NHX2/CNGC3/SULTR3;2/CHX17/ATPC1/ATP6-2/ATGLR2.8	34	21	AT4G13420/AT5G11210/AT5G48400/AT2G46440/AT2G24720/AT3G27170/AT1G01340/AT5G48410/ATMG01360/AT1G10970/AT1G79400/AT4G33020/AT2G46450/ATMG00640/AT2G29100/ATMG00160/AT2G46430/AT4G02700/AT4G23700/ATMG01170/AT2G29110	13	AT1G51610/AT3G02850/AT2G04032/AT1G64170/AT4G13800/AT2G38460/AT5G04770/AT2G01170/AT2G32390/AT4G08620/AT3G23870/AT3G05030/AT4G04640
MF	GO:0016838	carbon-oxygen lyase activity, acting on phosphates	5/1381	26/11065	0.217585701	0.551656677	AT4G13280/AT4G16740/AT1G79460/AT1G61120/AT5G48110	TPS12/TPS03/GA2/GES/-	5	0		5	AT4G13280/AT4G16740/AT1G79460/AT1G61120/AT5G48110
MF	GO:0016791	phosphatase activity	7/1381	40/11065	0.226030232	0.563440456	AT1G51420/AT3G52180/AT3G01310/AT1G73010/AT3G10940/AT1G17710/AT3G52820	ATSPP1/DSP4/-/PS2/LSF2/-/PAP22	7	3	AT1G51420/AT1G73010/AT1G17710	4	AT3G52180/AT3G01310/AT3G10940/AT3G52820
MF	GO:0004871	signal transducer activity	8/1381	47/11065	0.226723052	0.563440456	AT5G11210/AT5G48400/AT2G24720/AT5G48410/AT3G16360/AT2G32390/AT2G29100/AT2G29110	GLR2.5/GLR1.2/GLR2.2/GLR1.3/AHP4/GLR3.5/ATGLR2.9/ATGLR2.8	8	7	AT5G11210/AT5G48400/AT2G24720/AT5G48410/AT3G16360/AT2G29100/AT2G29110	1	AT2G32390
MF	GO:0046983	protein dimerization activity	43/1381	310/11065	0.249673741	0.603748058	AT3G56970/AT2G43010/AT2G43140/AT3G56980/AT2G41240/AT1G76790/AT1G24260/AT2G28720/AT1G21120/AT1G77950/AT5G65350/AT1G77520/AT4G00050/AT1G65330/AT2G22760/AT5G46830/AT1G05805/AT2G14210/AT1G08170/AT4G38070/AT3G53650/AT3G50330/AT4G35160/AT5G43650/AT1G77530/AT5G51780/AT1G33030/AT5G61270/AT2G45660/AT2G22540/AT1G72210/AT2G40200/AT1G47760/AT5G51790/AT4G29930/AT5G41315/AT2G18300/AT1G51140/AT5G63470/AT3G22100…	ORG2/PIF4/-/ORG3/BHLH100/IGMT5/SEP3/-/-/AGL67/HTR11/-/UNE10/PHE1/BHLH19/BHLH28/BHLH128/ANR1/-/BHLH131/-/HEC2/ASMT/BHLH92/-/-/-/BHLH72/SOC1/SVP/BHLH96/BHLH51/AGL102/-/BHLH27/GL3/-/BHLH122/NFYC4/BHLH117/BHLH25/-/BHLH113	43	18	AT3G56970/AT2G43140/AT3G56980/AT2G41240/AT1G21120/AT5G65350/AT4G00050/AT2G22760/AT2G14210/AT1G08170/AT4G38070/AT3G50330/AT5G43650/AT1G33030/AT1G72210/AT2G40200/AT3G22100/AT5G56960	25	AT2G43010/AT1G76790/AT1G24260/AT2G28720/AT1G77950/AT1G77520/AT1G65330/AT5G46830/AT1G05805/AT3G53650/AT4G35160/AT1G77530/AT5G51780/AT5G61270/AT2G45660/AT2G22540/AT1G47760/AT5G51790/AT4G29930/AT5G41315/AT2G18300/AT1G51140/AT5G63470/AT4G37850/AT3G19500
MF	GO:0098772	molecular function regulator	24/1381	166/11065	0.249990445	0.603748058	AT1G47540/AT5G62360/AT4G25250/AT5G62330/AT2G45220/AT5G43570/AT5G62350/AT3G10720/AT2G01610/AT1G11580/AT1G10770/AT2G47550/AT3G62820/AT3G60730/AT1G48020/AT3G55660/AT1G73330/AT5G47550/AT2G43050/AT2G38900/AT5G51490/AT5G62340/AT2G31425/AT5G43580	-/-/PMEI4/-/PME17/-/-/PME25/-/ATPMEPCRA/-/PME20/-/PME36/PMEI1/ROPGEF6/ATDR4/CYS5/PME16/-/PME59/-/-/-	24	11	AT2G45220/AT5G43570/AT3G10720/AT1G11580/AT2G47550/AT3G62820/AT1G48020/AT5G47550/AT2G43050/AT2G31425/AT5G43580	13	AT1G47540/AT5G62360/AT4G25250/AT5G62330/AT5G62350/AT2G01610/AT1G10770/AT3G60730/AT3G55660/AT1G73330/AT2G38900/AT5G51490/AT5G62340
MF	GO:0016298	lipase activity	3/1381	14/11065	0.250158558	0.603748058	AT3G08510/AT5G58670/AT4G29070	PLC2/PLC1/-	3	0		3	AT3G08510/AT5G58670/AT4G29070
MF	GO:0022892	substrate-specific transporter activity	36/1381	258/11065	0.260240729	0.622099267	AT4G13420/AT5G11210/AT5G48400/AT2G46440/AT4G39670/AT2G24720/AT1G51610/AT3G02850/AT2G04032/AT3G27170/AT1G01340/AT1G64170/AT5G48410/AT4G13800/AT2G38460/ATMG01360/AT1G10970/AT5G04770/AT1G79400/AT4G33020/AT2G01170/AT2G32390/AT4G08620/AT2G46450/ATMG00640/AT2G29100/ATMG00160/AT1G21360/AT3G23870/AT3G05030/AT2G46430/AT4G02700/AT4G23700/AT4G04640/ATMG01170/AT2G29110	POT5/GLR2.5/GLR1.2/CNGC11/-/GLR2.2/MTPC4/SKOR/ZIP7/CLC-B/CNGC10/CHX16/GLR1.3/-/IREG1/COX1/ZIP4/CAT6/CHX2/ZIP9/BAT1/GLR3.5/SULTR1;1/CNGC12/ORF25/ATGLR2.9/COX2/GLTP2/-/NHX2/CNGC3/SULTR3;2/CHX17/ATPC1/ATP6-2/ATGLR2.8	36	22	AT4G13420/AT5G11210/AT5G48400/AT2G46440/AT4G39670/AT2G24720/AT3G27170/AT1G01340/AT5G48410/ATMG01360/AT1G10970/AT1G79400/AT4G33020/AT2G46450/ATMG00640/AT2G29100/ATMG00160/AT2G46430/AT4G02700/AT4G23700/ATMG01170/AT2G29110	14	AT1G51610/AT3G02850/AT2G04032/AT1G64170/AT4G13800/AT2G38460/AT5G04770/AT2G01170/AT2G32390/AT4G08620/AT1G21360/AT3G23870/AT3G05030/AT4G04640
MF	GO:0042578	phosphoric ester hydrolase activity	12/1381	78/11065	0.263188079	0.623209507	AT1G51420/AT3G52180/AT3G01310/AT1G73010/AT3G08510/AT5G58670/AT3G10940/AT1G17710/AT5G41080/AT3G02040/AT1G66980/AT3G52820	ATSPP1/DSP4/-/PS2/PLC2/PLC1/LSF2/-/GDPD2/GDPD1/SNC4/PAP22	12	5	AT1G51420/AT1G73010/AT1G17710/AT5G41080/AT3G02040	7	AT3G52180/AT3G01310/AT3G08510/AT5G58670/AT3G10940/AT1G66980/AT3G52820
MF	GO:0030599	pectinesterase activity	7/1381	43/11065	0.285911405	0.670689372	AT2G45220/AT3G10720/AT1G11580/AT2G47550/AT3G60730/AT2G43050/AT5G51490	PME17/PME25/ATPMEPCRA/PME20/PME36/PME16/PME59	7	5	AT2G45220/AT3G10720/AT1G11580/AT2G47550/AT2G43050	2	AT3G60730/AT5G51490
MF	GO:0004499	N,N-dimethylaniline monooxygenase activity	4/1381	22/11065	0.291692608	0.671695822	AT5G61290/AT1G19250/AT5G43890/AT1G62580	-/FMO1/YUC5/-	4	3	AT1G19250/AT5G43890/AT1G62580	1	AT5G61290
MF	GO:0005516	calmodulin binding	4/1381	22/11065	0.291692608	0.671695822	AT5G26920/AT1G73805/AT1G27770/AT3G21180	CBP60G/SARD1/ACA1/ACA9	4	3	AT5G26920/AT1G73805/AT1G27770	1	AT3G21180
MF	GO:0016831	carboxy-lyase activity	5/1381	30/11065	0.317506437	0.724491962	AT5G15950/AT2G42600/AT2G02010/AT3G14930/AT2G20340	SAMDC2/PPC2/GAD4/HEME1/ELI5	5	2	AT5G15950/AT2G02010	3	AT2G42600/AT3G14930/AT2G20340
MF	GO:0022857	transmembrane transporter activity	54/1381	406/11065	0.327446684	0.740442503	AT4G13420/AT1G02520/AT5G52050/AT5G11210/AT2G04050/AT5G48400/AT2G46440/AT1G61890/AT2G24720/AT1G51610/AT1G08890/AT3G02850/AT2G04032/AT3G27170/AT1G01340/AT1G64170/AT5G48410/AT4G13800/AT2G38460/ATMG01360/AT1G10970/AT5G04770/AT1G73220/AT2G04090/AT1G79400/AT1G77210/AT4G33020/AT4G36670/AT2G01170/AT2G32390/AT4G08620/AT2G21340/AT5G26340/AT2G46450/ATMG00640/AT2G29100/ATMG00160/AT2G47000/AT2G47800/AT3G23870…	POT5/ABCB11/DTX50/GLR2.5/DTX3/GLR1.2/CNGC11/DTX37/GLR2.2/MTPC4/SUGTL4/SKOR/ZIP7/CLC-B/CNGC10/CHX16/GLR1.3/-/IREG1/COX1/ZIP4/CAT6/OCT1/DTX5/CHX2/STP14/ZIP9/PLT6/BAT1/GLR3.5/SULTR1;1/DTX46/STP13/CNGC12/ORF25/ATGLR2.9/COX2/ABCB4/ABCC4/-/NHX2/CNGC3/SULTR3;2/DTX30/ABCB17/ABCB21/SUGTL5/DTX1/CHX17/-/ATPC1/DTX21/ATP6-2/ATGLR2.8	54	31	AT4G13420/AT1G02520/AT5G52050/AT5G11210/AT2G04050/AT5G48400/AT2G46440/AT1G61890/AT2G24720/AT3G27170/AT1G01340/AT5G48410/ATMG01360/AT1G10970/AT1G73220/AT1G79400/AT4G33020/AT2G46450/ATMG00640/AT2G29100/ATMG00160/AT2G47000/AT2G47800/AT2G46430/AT4G02700/AT3G62150/AT2G04040/AT4G23700/AT1G33110/ATMG01170/AT2G29110	23	AT1G51610/AT1G08890/AT3G02850/AT2G04032/AT1G64170/AT4G13800/AT2G38460/AT5G04770/AT2G04090/AT1G77210/AT4G36670/AT2G01170/AT2G32390/AT4G08620/AT2G21340/AT5G26340/AT3G23870/AT3G05030/AT5G38030/AT3G28380/AT3G05400/AT5G59250/AT4G04640
MF	GO:0015297	antiporter activity	12/1381	83/11065	0.338994018	0.759709809	AT5G52050/AT2G04050/AT1G61890/AT1G64170/AT2G04090/AT1G79400/AT2G21340/AT3G05030/AT5G38030/AT2G04040/AT4G23700/AT1G33110	DTX50/DTX3/DTX37/CHX16/DTX5/CHX2/DTX46/NHX2/DTX30/DTX1/CHX17/DTX21	12	7	AT5G52050/AT2G04050/AT1G61890/AT1G79400/AT2G04040/AT4G23700/AT1G33110	5	AT1G64170/AT2G04090/AT2G21340/AT3G05030/AT5G38030
MF	GO:0008081	phosphoric diester hydrolase activity	5/1381	31/11065	0.343463774	0.762915109	AT3G08510/AT5G58670/AT5G41080/AT3G02040/AT1G66980	PLC2/PLC1/GDPD2/GDPD1/SNC4	5	2	AT5G41080/AT3G02040	3	AT3G08510/AT5G58670/AT1G66980
MF	GO:0016671	oxidoreductase activity, acting on a sulfur group of donors, disulfide as acceptor	3/1381	17/11065	0.358119665	0.767563944	AT4G04840/AT4G21840/AT4G04830	MSRB6/MSRB8/MSRB5	3	1	AT4G21840	2	AT4G04840/AT4G04830
MF	GO:0016840	carbon-nitrogen lyase activity	3/1381	17/11065	0.358119665	0.767563944	AT4G18440/AT3G57010/AT1G74000	-/SSL8/SSL11	3	0		3	AT4G18440/AT3G57010/AT1G74000
MF	GO:0008080	N-acetyltransferase activity	6/1381	39/11065	0.358853556	0.767563944	AT2G32020/AT2G39030/AT2G32030/AT3G48360/AT4G37610/AT5G67480	-/NATA1/-/BT2/BT5/BT4	6	3	AT2G32020/AT2G32030/AT4G37610	3	AT2G39030/AT3G48360/AT5G67480
MF	GO:0016157	sucrose synthase activity	2/1381	10/11065	0.360381249	0.767563944	AT3G43190/AT5G20830	SUS4/SUS1	2	2	AT3G43190/AT5G20830	0
MF	GO:0022890	inorganic cation transmembrane transporter activity	16/1381	115/11065	0.360846794	0.767563944	AT4G13420/AT2G04032/AT1G64170/AT4G13800/AT2G38460/ATMG01360/AT1G10970/AT1G79400/AT4G33020/ATMG00640/ATMG00160/AT3G23870/AT3G05030/AT4G23700/AT4G04640/ATMG01170	POT5/ZIP7/CHX16/-/IREG1/COX1/ZIP4/CHX2/ZIP9/ORF25/COX2/-/NHX2/CHX17/ATPC1/ATP6-2	16	9	AT4G13420/ATMG01360/AT1G10970/AT1G79400/AT4G33020/ATMG00640/ATMG00160/AT4G23700/ATMG01170	7	AT2G04032/AT1G64170/AT4G13800/AT2G38460/AT3G23870/AT3G05030/AT4G04640
MF	GO:0015078	hydrogen ion transmembrane transporter activity	9/1381	62/11065	0.368063246	0.771336408	AT1G64170/ATMG01360/AT1G79400/ATMG00640/ATMG00160/AT3G05030/AT4G23700/AT4G04640/ATMG01170	CHX16/COX1/CHX2/ORF25/COX2/NHX2/CHX17/ATPC1/ATP6-2	9	6	ATMG01360/AT1G79400/ATMG00640/ATMG00160/AT4G23700/ATMG01170	3	AT1G64170/AT3G05030/AT4G04640
MF	GO:0016614	oxidoreductase activity, acting on CH-OH group of donors	18/1381	131/11065	0.36876641	0.771336408	AT1G26390/AT1G26410/AT1G26380/AT1G30730/AT4G20820/AT2G19900/AT1G30700/AT4G20830/AT1G26420/AT4G20860/AT1G30720/AT2G46750/AT1G75450/AT5G35790/AT3G27300/AT5G44360/AT1G24280/AT5G44440	FOX2/FOX4/FOX1/-/-/NADP-ME1/-/-/FOX5/FAD-OXR/-/GULLO2/CKX5/G6PD1/G6PD5/-/G6PD3/-	18	12	AT1G26390/AT1G26410/AT1G26380/AT1G30730/AT1G30700/AT4G20830/AT1G26420/AT4G20860/AT1G30720/AT2G46750/AT1G75450/AT1G24280	6	AT4G20820/AT2G19900/AT5G35790/AT3G27300/AT5G44360/AT5G44440
MF	GO:0015238	drug transmembrane transporter activity	8/1381	55/11065	0.379376788	0.780126296	AT5G52050/AT2G04050/AT1G61890/AT2G04090/AT2G21340/AT5G38030/AT2G04040/AT1G33110	DTX50/DTX3/DTX37/DTX5/DTX46/DTX30/DTX1/DTX21	8	5	AT5G52050/AT2G04050/AT1G61890/AT2G04040/AT1G33110	3	AT2G04090/AT2G21340/AT5G38030
MF	GO:0090484	drug transporter activity	8/1381	55/11065	0.379376788	0.780126296	AT5G52050/AT2G04050/AT1G61890/AT2G04090/AT2G21340/AT5G38030/AT2G04040/AT1G33110	DTX50/DTX3/DTX37/DTX5/DTX46/DTX30/DTX1/DTX21	8	5	AT5G52050/AT2G04050/AT1G61890/AT2G04040/AT1G33110	3	AT2G04090/AT2G21340/AT5G38030
MF	GO:0016410	N-acyltransferase activity	6/1381	40/11065	0.382292966	0.780126296	AT2G32020/AT2G39030/AT2G32030/AT3G48360/AT4G37610/AT5G67480	-/NATA1/-/BT2/BT5/BT4	6	3	AT2G32020/AT2G32030/AT4G37610	3	AT2G39030/AT3G48360/AT5G67480
MF	GO:0000287	magnesium ion binding	9/1381	63/11065	0.386683261	0.781442952	AT4G33070/AT4G13280/AT4G16740/AT5G54960/AT1G79460/AT1G61120/AT5G48110/AT2G36580/AT4G26390	PDC1/TPS12/TPS03/PDC2/GA2/GES/-/-/-	9	3	AT4G33070/AT2G36580/AT4G26390	6	AT4G13280/AT4G16740/AT5G54960/AT1G79460/AT1G61120/AT5G48110
MF	GO:0004743	pyruvate kinase activity	2/1381	11/11065	0.407332227	0.781442952	AT2G36580/AT4G26390	-/-	2	2	AT2G36580/AT4G26390	0
MF	GO:0008138	protein tyrosine/serine/threonine phosphatase activity	2/1381	11/11065	0.407332227	0.781442952	AT3G52180/AT3G10940	DSP4/LSF2	2	0		2	AT3G52180/AT3G10940
MF	GO:0016790	thiolester hydrolase activity	2/1381	11/11065	0.407332227	0.781442952	AT2G30660/AT3G24360	-/-	2	1	AT2G30660	1	AT3G24360
MF	GO:0030955	potassium ion binding	2/1381	11/11065	0.407332227	0.781442952	AT2G36580/AT4G26390	-/-	2	2	AT2G36580/AT4G26390	0
MF	GO:0031420	alkali metal ion binding	2/1381	11/11065	0.407332227	0.781442952	AT2G36580/AT4G26390	-/-	2	2	AT2G36580/AT4G26390	0
MF	GO:0008168	methyltransferase activity	24/1381	181/11065	0.408080559	0.781442952	AT3G44860/AT1G67980/AT1G66700/AT1G76790/AT3G54150/AT1G21120/AT1G77520/AT1G69523/AT5G37990/AT5G42760/AT5G04380/AT4G35160/AT3G44840/AT4G26460/AT1G77530/AT1G33030/AT3G18000/AT2G41380/AT5G38100/AT5G04370/AT5G38020/AT1G55450/AT5G55250/AT1G78140	FAMT/CCOAMT/PXMT1/IGMT5/-/-/-/-/-/-/-/ASMT/-/-/-/-/NMT1/-/-/NAMT1/-/-/IAMT1/-	24	10	AT1G67980/AT1G66700/AT3G54150/AT1G21120/AT5G42760/AT3G44840/AT4G26460/AT1G33030/AT2G41380/AT1G55450	14	AT3G44860/AT1G76790/AT1G77520/AT1G69523/AT5G37990/AT5G04380/AT4G35160/AT1G77530/AT3G18000/AT5G38100/AT5G04370/AT5G38020/AT5G55250/AT1G78140
MF	GO:0015298	solute:cation antiporter activity	4/1381	26/11065	0.410958047	0.781442952	AT1G64170/AT1G79400/AT3G05030/AT4G23700	CHX16/CHX2/NHX2/CHX17	4	2	AT1G79400/AT4G23700	2	AT1G64170/AT3G05030
MF	GO:0015299	solute:proton antiporter activity	4/1381	26/11065	0.410958047	0.781442952	AT1G64170/AT1G79400/AT3G05030/AT4G23700	CHX16/CHX2/NHX2/CHX17	4	2	AT1G79400/AT4G23700	2	AT1G64170/AT3G05030
MF	GO:0016741	transferase activity, transferring one-carbon groups	25/1381	190/11065	0.420730715	0.794010598	AT3G44860/AT1G67980/AT1G66700/AT1G76790/AT3G54150/AT1G21120/AT1G77520/AT1G69523/AT5G37990/AT5G42760/AT5G04380/AT4G35160/AT3G44840/AT4G26460/AT1G77530/AT1G33030/AT3G18000/AT2G41380/AT4G17360/AT5G38100/AT5G04370/AT5G38020/AT1G55450/AT5G55250/AT1G78140	FAMT/CCOAMT/PXMT1/IGMT5/-/-/-/-/-/-/-/ASMT/-/-/-/-/NMT1/-/PURU2/-/NAMT1/-/-/IAMT1/-	25	10	AT1G67980/AT1G66700/AT3G54150/AT1G21120/AT5G42760/AT3G44840/AT4G26460/AT1G33030/AT2G41380/AT1G55450	15	AT3G44860/AT1G76790/AT1G77520/AT1G69523/AT5G37990/AT5G04380/AT4G35160/AT1G77530/AT3G18000/AT4G17360/AT5G38100/AT5G04370/AT5G38020/AT5G55250/AT1G78140
MF	GO:0015291	secondary active transmembrane transporter activity	12/1381	89/11065	0.434315948	0.813532112	AT5G52050/AT2G04050/AT1G61890/AT1G64170/AT2G04090/AT1G79400/AT2G21340/AT3G05030/AT5G38030/AT2G04040/AT4G23700/AT1G33110	DTX50/DTX3/DTX37/CHX16/DTX5/CHX2/DTX46/NHX2/DTX30/DTX1/CHX17/DTX21	12	7	AT5G52050/AT2G04050/AT1G61890/AT1G79400/AT2G04040/AT4G23700/AT1G33110	5	AT1G64170/AT2G04090/AT2G21340/AT3G05030/AT5G38030
MF	GO:0015116	sulfate transmembrane transporter activity	2/1381	12/11065	0.452535391	0.823089734	AT4G08620/AT4G02700	SULTR1;1/SULTR3;2	2	1	AT4G02700	1	AT4G08620
MF	GO:0016814	hydrolase activity, acting on carbon-nitrogen (but not peptide) bonds, in cyclic amidines	2/1381	12/11065	0.452535391	0.823089734	AT4G29610/AT4G29570	CDA6/CDA8	2	0		2	AT4G29610/AT4G29570
MF	GO:0019239	deaminase activity	2/1381	12/11065	0.452535391	0.823089734	AT4G29610/AT4G29570	CDA6/CDA8	2	0		2	AT4G29610/AT4G29570
MF	GO:1901682	sulfur compound transmembrane transporter activity	2/1381	12/11065	0.452535391	0.823089734	AT4G08620/AT4G02700	SULTR1;1/SULTR3;2	2	1	AT4G02700	1	AT4G08620
MF	GO:0015077	monovalent inorganic cation transmembrane transporter activity	10/1381	75/11065	0.463165586	0.836363756	AT4G13420/AT1G64170/ATMG01360/AT1G79400/ATMG00640/ATMG00160/AT3G05030/AT4G23700/AT4G04640/ATMG01170	POT5/CHX16/COX1/CHX2/ORF25/COX2/NHX2/CHX17/ATPC1/ATP6-2	10	7	AT4G13420/ATMG01360/AT1G79400/ATMG00640/ATMG00160/AT4G23700/ATMG01170	3	AT1G64170/AT3G05030/AT4G04640
MF	GO:0004650	polygalacturonase activity	5/1381	36/11065	0.47289335	0.846161806	AT2G43870/AT1G05660/AT1G65570/AT3G07970/AT1G48100	-/-/-/QRT2/-	5	1	AT1G48100	4	AT2G43870/AT1G05660/AT1G65570/AT3G07970
MF	GO:0016407	acetyltransferase activity	6/1381	44/11065	0.475333923	0.846161806	AT2G32020/AT2G39030/AT2G32030/AT3G48360/AT4G37610/AT5G67480	-/NATA1/-/BT2/BT5/BT4	6	3	AT2G32020/AT2G32030/AT4G37610	3	AT2G39030/AT3G48360/AT5G67480
MF	GO:0008234	cysteine-type peptidase activity	11/1381	84/11065	0.481394228	0.85091515	AT3G54940/AT4G11310/AT4G39090/AT4G11320/AT4G16190/AT3G48340/AT2G27420/AT1G02300/AT4G35350/AT1G09850/AT2G21430	RD19D/RDL4/RD19A/RDL5/RD19C/CEP2/-/CATHB1/XCP1/XBCP3/RD19B	11	2	AT2G27420/AT2G21430	9	AT3G54940/AT4G11310/AT4G39090/AT4G11320/AT4G16190/AT3G48340/AT1G02300/AT4G35350/AT1G09850
MF	GO:0004721	phosphoprotein phosphatase activity	2/1381	13/11065	0.495695578	0.862143668	AT3G52180/AT3G10940	DSP4/LSF2	2	0		2	AT3G52180/AT3G10940
MF	GO:0070011	peptidase activity, acting on L-amino acid peptides	37/1381	293/11065	0.496413541	0.862143668	AT3G54940/AT3G12203/AT1G24140/AT5G59130/AT1G73300/AT2G22980/AT3G17611/AT4G11310/AT2G22920/AT4G39090/AT3G12230/AT5G09640/AT1G32960/AT5G38510/AT1G11080/AT4G11320/AT5G45650/AT4G16190/AT3G48340/AT5G03620/AT3G12220/AT2G27420/AT4G10510/AT1G02300/AT4G21323/AT2G22990/AT1G70170/AT2G30950/AT4G35350/AT1G09850/AT3G57680/AT2G21430/AT4G21650/AT4G20430/AT3G14067/AT1G74140/AT2G33530	RD19D/SCPL17/3MMP/SBT4.11/SCPL2/SCPL13/RBL14/RDL4/SCPL12/RD19A/SCPL14/SCPL19/SBT3.3/RBL9/scpl31/RDL5/SBT5.6/RD19C/CEP2/SBT4.15/SCPL16/-/SBT3.7/CATHB1/-/SNG1/2MMP/VAR2/XCP1/XBCP3/CTPA3/RD19B/SBT3.13/SBT2.2/SBT1.4/RBL17/SCPL46	37	14	AT1G24140/AT3G17611/AT3G12230/AT1G32960/AT1G11080/AT5G03620/AT3G12220/AT2G27420/AT4G10510/AT4G21323/AT1G70170/AT2G21430/AT1G74140/AT2G33530	23	AT3G54940/AT3G12203/AT5G59130/AT1G73300/AT2G22980/AT4G11310/AT2G22920/AT4G39090/AT5G09640/AT5G38510/AT4G11320/AT5G45650/AT4G16190/AT3G48340/AT1G02300/AT2G22990/AT2G30950/AT4G35350/AT1G09850/AT3G57680/AT4G21650/AT4G20430/AT3G14067
MF	GO:0046873	metal ion transmembrane transporter activity	7/1381	53/11065	0.498051123	0.862143668	AT4G13420/AT2G04032/AT4G13800/AT2G38460/AT1G10970/AT4G33020/AT3G23870	POT5/ZIP7/-/IREG1/ZIP4/ZIP9/-	7	3	AT4G13420/AT1G10970/AT4G33020	4	AT2G04032/AT4G13800/AT2G38460/AT3G23870
MF	GO:0008233	peptidase activity	38/1381	302/11065	0.505164607	0.868467919	AT3G54940/AT3G12203/AT1G24140/AT5G59130/AT1G73300/AT2G22980/AT3G17611/AT4G11310/AT2G22920/AT4G39090/AT3G12230/AT5G09640/AT1G32960/AT5G38510/AT1G11080/AT4G11320/AT5G45650/AT4G16190/AT3G48340/AT5G03620/AT3G12220/AT2G27420/AT4G10510/AT1G02300/AT4G21323/AT2G22990/AT1G70170/AT2G30950/AT4G35350/AT1G09850/AT1G62710/AT3G57680/AT2G21430/AT4G21650/AT4G20430/AT3G14067/AT1G74140/AT2G33530	RD19D/SCPL17/3MMP/SBT4.11/SCPL2/SCPL13/RBL14/RDL4/SCPL12/RD19A/SCPL14/SCPL19/SBT3.3/RBL9/scpl31/RDL5/SBT5.6/RD19C/CEP2/SBT4.15/SCPL16/-/SBT3.7/CATHB1/-/SNG1/2MMP/VAR2/XCP1/XBCP3/bVPE/CTPA3/RD19B/SBT3.13/SBT2.2/SBT1.4/RBL17/SCPL46	38	14	AT1G24140/AT3G17611/AT3G12230/AT1G32960/AT1G11080/AT5G03620/AT3G12220/AT2G27420/AT4G10510/AT4G21323/AT1G70170/AT2G21430/AT1G74140/AT2G33530	24	AT3G54940/AT3G12203/AT5G59130/AT1G73300/AT2G22980/AT4G11310/AT2G22920/AT4G39090/AT5G09640/AT5G38510/AT4G11320/AT5G45650/AT4G16190/AT3G48340/AT1G02300/AT2G22990/AT2G30950/AT4G35350/AT1G09850/AT1G62710/AT3G57680/AT4G21650/AT4G20430/AT3G14067
MF	GO:1901681	sulfur compound binding	2/1381	14/11065	0.536618415	0.916266817	AT4G33070/AT5G54960	PDC1/PDC2	2	1	AT4G33070	1	AT5G54960
MF	GO:0016765	transferase activity, transferring alkyl or aryl (other than methyl) groups	4/1381	31/11065	0.552495075	0.925465623	AT1G09240/AT1G56430/AT5G58770/AT5G04950	NAS3/NAS4/-/NAS1	4	2	AT1G56430/AT5G58770	2	AT1G09240/AT5G04950
MF	GO:0008324	cation transmembrane transporter activity	17/1381	138/11065	0.562172457	0.925465623	AT4G13420/AT1G51610/AT2G04032/AT1G64170/AT4G13800/AT2G38460/ATMG01360/AT1G10970/AT1G79400/AT4G33020/ATMG00640/ATMG00160/AT3G23870/AT3G05030/AT4G23700/AT4G04640/ATMG01170	POT5/MTPC4/ZIP7/CHX16/-/IREG1/COX1/ZIP4/CHX2/ZIP9/ORF25/COX2/-/NHX2/CHX17/ATPC1/ATP6-2	17	9	AT4G13420/ATMG01360/AT1G10970/AT1G79400/AT4G33020/ATMG00640/ATMG00160/AT4G23700/ATMG01170	8	AT1G51610/AT2G04032/AT1G64170/AT4G13800/AT2G38460/AT3G23870/AT3G05030/AT4G04640
MF	GO:0035251	UDP-glucosyltransferase activity	6/1381	48/11065	0.563869281	0.925465623	AT3G43190/AT4G15290/AT5G20830/AT2G32540/AT4G24010/AT5G36870	SUS4/CSLB5/SUS1/CSLB4/CSLG1/CALS4	6	3	AT3G43190/AT5G20830/AT2G32540	3	AT4G15290/AT4G24010/AT5G36870
MF	GO:0008375	acetylglucosaminyltransferase activity	5/1381	40/11065	0.57015867	0.925465623	AT5G16170/AT1G67880/AT3G52060/AT3G27540/AT5G25970	-/-/-/-/-	5	4	AT5G16170/AT1G67880/AT3G27540/AT5G25970	1	AT3G52060
MF	GO:0005342	organic acid transmembrane transporter activity	2/1381	15/11065	0.57518979	0.925465623	AT5G04770/AT2G01170	CAT6/BAT1	2	0		2	AT5G04770/AT2G01170
MF	GO:0015171	amino acid transmembrane transporter activity	2/1381	15/11065	0.57518979	0.925465623	AT5G04770/AT2G01170	CAT6/BAT1	2	0		2	AT5G04770/AT2G01170
MF	GO:0016843	amine-lyase activity	2/1381	15/11065	0.57518979	0.925465623	AT3G57010/AT1G74000	SSL8/SSL11	2	0		2	AT3G57010/AT1G74000
MF	GO:0016844	strictosidine synthase activity	2/1381	15/11065	0.57518979	0.925465623	AT3G57010/AT1G74000	SSL8/SSL11	2	0		2	AT3G57010/AT1G74000
MF	GO:0046943	carboxylic acid transmembrane transporter activity	2/1381	15/11065	0.57518979	0.925465623	AT5G04770/AT2G01170	CAT6/BAT1	2	0		2	AT5G04770/AT2G01170
MF	GO:0046527	glucosyltransferase activity	6/1381	49/11065	0.58487921	0.935061667	AT3G43190/AT4G15290/AT5G20830/AT2G32540/AT4G24010/AT5G36870	SUS4/CSLB5/SUS1/CSLB4/CSLG1/CALS4	6	3	AT3G43190/AT5G20830/AT2G32540	3	AT4G15290/AT4G24010/AT5G36870
MF	GO:0022804	active transmembrane transporter activity	18/1381	149/11065	0.59674195	0.947869696	AT1G02520/AT5G52050/AT2G04050/AT1G61890/AT1G64170/AT2G04090/AT1G79400/AT2G21340/AT2G47000/AT2G47800/AT3G05030/AT5G38030/AT3G28380/AT3G62150/AT2G04040/AT4G23700/AT4G04640/AT1G33110	ABCB11/DTX50/DTX3/DTX37/CHX16/DTX5/CHX2/DTX46/ABCB4/ABCC4/NHX2/DTX30/ABCB17/ABCB21/DTX1/CHX17/ATPC1/DTX21	18	11	AT1G02520/AT5G52050/AT2G04050/AT1G61890/AT1G79400/AT2G47000/AT2G47800/AT3G62150/AT2G04040/AT4G23700/AT1G33110	7	AT1G64170/AT2G04090/AT2G21340/AT3G05030/AT5G38030/AT3G28380/AT4G04640
MF	GO:0003993	acid phosphatase activity	2/1381	16/11065	0.611358869	0.947869696	AT3G01310/AT3G52820	-/PAP22	2	0		2	AT3G01310/AT3G52820
MF	GO:0000988	transcription factor activity, protein binding	5/1381	42/11065	0.615140787	0.947869696	AT3G48360/AT4G37610/AT5G67480/AT5G13730/AT1G08540	BT2/BT5/BT4/SIGD/SIGB	5	1	AT4G37610	4	AT3G48360/AT5G67480/AT5G13730/AT1G08540
MF	GO:0008509	anion transmembrane transporter activity	5/1381	42/11065	0.615140787	0.947869696	AT3G27170/AT5G04770/AT2G01170/AT4G08620/AT4G02700	CLC-B/CAT6/BAT1/SULTR1;1/SULTR3;2	5	2	AT3G27170/AT4G02700	3	AT5G04770/AT2G01170/AT4G08620
MF	GO:0015103	inorganic anion transmembrane transporter activity	3/1381	25/11065	0.619550611	0.947869696	AT3G27170/AT4G08620/AT4G02700	CLC-B/SULTR1;1/SULTR3;2	3	2	AT3G27170/AT4G02700	1	AT4G08620
MF	GO:0016759	cellulose synthase activity	3/1381	25/11065	0.619550611	0.947869696	AT4G15290/AT2G32540/AT4G24010	CSLB5/CSLB4/CSLG1	3	1	AT2G32540	2	AT4G15290/AT4G24010
MF	GO:0016760	cellulose synthase (UDP-forming) activity	3/1381	25/11065	0.619550611	0.947869696	AT4G15290/AT2G32540/AT4G24010	CSLB5/CSLB4/CSLG1	3	1	AT2G32540	2	AT4G15290/AT4G24010
MF	GO:0008194	UDP-glycosyltransferase activity	11/1381	93/11065	0.623101593	0.947869696	AT3G43190/AT5G16170/AT4G15290/AT1G67880/AT5G20830/AT2G32540/AT4G24010/AT3G52060/AT3G27540/AT5G36870/AT5G25970	SUS4/-/CSLB5/-/SUS1/CSLB4/CSLG1/-/-/CALS4/-	11	7	AT3G43190/AT5G16170/AT1G67880/AT5G20830/AT2G32540/AT3G27540/AT5G25970	4	AT4G15290/AT4G24010/AT3G52060/AT5G36870
MF	GO:0052689	carboxylic ester hydrolase activity	8/1381	69/11065	0.643107929	0.954919663	AT2G45220/AT3G10720/AT1G11580/AT2G47550/AT4G29070/AT3G60730/AT2G43050/AT5G51490	PME17/PME25/ATPMEPCRA/PME20/-/PME36/PME16/PME59	8	5	AT2G45220/AT3G10720/AT1G11580/AT2G47550/AT2G43050	3	AT4G29070/AT3G60730/AT5G51490
MF	GO:0042626	ATPase activity, coupled to transmembrane movement of substances	6/1381	52/11065	0.644588629	0.954919663	AT1G02520/AT2G47000/AT2G47800/AT3G28380/AT3G62150/AT4G04640	ABCB11/ABCB4/ABCC4/ABCB17/ABCB21/ATPC1	6	4	AT1G02520/AT2G47000/AT2G47800/AT3G62150	2	AT3G28380/AT4G04640
MF	GO:0043492	ATPase activity, coupled to movement of substances	6/1381	52/11065	0.644588629	0.954919663	AT1G02520/AT2G47000/AT2G47800/AT3G28380/AT3G62150/AT4G04640	ABCB11/ABCB4/ABCC4/ABCB17/ABCB21/ATPC1	6	4	AT1G02520/AT2G47000/AT2G47800/AT3G62150	2	AT3G28380/AT4G04640
MF	GO:0008514	organic anion transmembrane transporter activity	2/1381	17/11065	0.645124096	0.954919663	AT5G04770/AT2G01170	CAT6/BAT1	2	0		2	AT5G04770/AT2G01170
MF	GO:0016651	oxidoreductase activity, acting on NAD(P)H	3/1381	26/11065	0.646758337	0.954919663	AT5G47910/ATMG00510/AT5G07390	RBOHD/NAD7/RBOHA	3	3	AT5G47910/ATMG00510/AT5G07390	0
MF	GO:0016810	hydrolase activity, acting on carbon-nitrogen (but not peptide) bonds	4/1381	36/11065	0.673814598	0.989049498	AT4G29610/AT3G44300/AT4G29570/AT5G22300	CDA6/NIT2/CDA8/NIT4	4	1	AT3G44300	3	AT4G29610/AT4G29570/AT5G22300
MF	GO:0004175	endopeptidase activity	16/1381	141/11065	0.696770173	1	AT1G24140/AT5G59130/AT3G17611/AT1G32960/AT5G38510/AT5G45650/AT5G03620/AT4G10510/AT1G02300/AT4G21323/AT1G70170/AT2G30950/AT4G21650/AT4G20430/AT3G14067/AT1G74140	3MMP/SBT4.11/RBL14/SBT3.3/RBL9/SBT5.6/SBT4.15/SBT3.7/CATHB1/-/2MMP/VAR2/SBT3.13/SBT2.2/SBT1.4/RBL17	16	8	AT1G24140/AT3G17611/AT1G32960/AT5G03620/AT4G10510/AT4G21323/AT1G70170/AT1G74140	8	AT5G59130/AT5G38510/AT5G45650/AT1G02300/AT2G30950/AT4G21650/AT4G20430/AT3G14067
MF	GO:0015399	primary active transmembrane transporter activity	6/1381	55/11065	0.698805291	1	AT1G02520/AT2G47000/AT2G47800/AT3G28380/AT3G62150/AT4G04640	ABCB11/ABCB4/ABCC4/ABCB17/ABCB21/ATPC1	6	4	AT1G02520/AT2G47000/AT2G47800/AT3G62150	2	AT3G28380/AT4G04640
MF	GO:0015405	P-P-bond-hydrolysis-driven transmembrane transporter activity	6/1381	55/11065	0.698805291	1	AT1G02520/AT2G47000/AT2G47800/AT3G28380/AT3G62150/AT4G04640	ABCB11/ABCB4/ABCC4/ABCB17/ABCB21/ATPC1	6	4	AT1G02520/AT2G47000/AT2G47800/AT3G62150	2	AT3G28380/AT4G04640
MF	GO:0016820	hydrolase activity, acting on acid anhydrides, catalyzing transmembrane movement of substances	6/1381	57/11065	0.731712568	1	AT1G02520/AT2G47000/AT2G47800/AT3G28380/AT3G62150/AT4G04640	ABCB11/ABCB4/ABCC4/ABCB17/ABCB21/ATPC1	6	4	AT1G02520/AT2G47000/AT2G47800/AT3G62150	2	AT3G28380/AT4G04640
MF	GO:0051536	iron-sulfur cluster binding	6/1381	57/11065	0.731712568	1	AT5G51720/AT5G65165/AT3G44880/AT2G29630/AT4G25650/AT3G16250	NEET/SDH2-3/PAO/THIC/PTC52/PNSB3	6	0		6	AT5G51720/AT5G65165/AT3G44880/AT2G29630/AT4G25650/AT3G16250
MF	GO:0051540	metal cluster binding	6/1381	57/11065	0.731712568	1	AT5G51720/AT5G65165/AT3G44880/AT2G29630/AT4G25650/AT3G16250	NEET/SDH2-3/PAO/THIC/PTC52/PNSB3	6	0		6	AT5G51720/AT5G65165/AT3G44880/AT2G29630/AT4G25650/AT3G16250
MF	GO:0016763	transferase activity, transferring pentosyl groups	1/1381	10/11065	0.736499408	1	AT5G22470	-	1	0		1	AT5G22470
MF	GO:0003755	peptidyl-prolyl cis-trans isomerase activity	3/1381	30/11065	0.741512844	1	AT2G21130/AT3G01480/AT4G17070	CYP19-2/CYP38/-	3	1	AT4G17070	2	AT2G21130/AT3G01480
MF	GO:0016859	cis-trans isomerase activity	3/1381	30/11065	0.741512844	1	AT2G21130/AT3G01480/AT4G17070	CYP19-2/CYP38/-	3	1	AT4G17070	2	AT2G21130/AT3G01480
MF	GO:0019899	enzyme binding	3/1381	31/11065	0.761764748	1	AT3G60550/AT5G61650/AT2G44740	CYCU2-2/CYCU4-3/CYCU4-1	3	1	AT3G60550	2	AT5G61650/AT2G44740
MF	GO:0003872	6-phosphofructokinase activity	1/1381	11/11065	0.769416126	1	AT5G47810	PFK2	1	1	AT5G47810	0
MF	GO:0004525	ribonuclease III activity	1/1381	11/11065	0.769416126	1	AT4G15417	ATRTL1	1	1	AT4G15417	0
MF	GO:0005088	Ras guanyl-nucleotide exchange factor activity	1/1381	11/11065	0.769416126	1	AT3G55660	ROPGEF6	1	0		1	AT3G55660
MF	GO:0005089	Rho guanyl-nucleotide exchange factor activity	1/1381	11/11065	0.769416126	1	AT3G55660	ROPGEF6	1	0		1	AT3G55660
MF	GO:0010181	FMN binding	1/1381	11/11065	0.769416126	1	AT1G76680	OPR1	1	0		1	AT1G76680
MF	GO:0016832	aldehyde-lyase activity	1/1381	11/11065	0.769416126	1	AT4G26530	FBA5	1	0		1	AT4G26530
MF	GO:0016868	intramolecular transferase activity, phosphotransferases	1/1381	11/11065	0.769416126	1	AT1G70820	-	1	0		1	AT1G70820
MF	GO:0032296	double-stranded RNA-specific ribonuclease activity	1/1381	11/11065	0.769416126	1	AT4G15417	ATRTL1	1	1	AT4G15417	0
MF	GO:0051082	unfolded protein binding	4/1381	41/11065	0.770292751	1	AT5G52640/AT2G20560/AT5G22060/AT5G56030	HSP90-1/-/ATJ2/HSP81-2	4	4	AT5G52640/AT2G20560/AT5G22060/AT5G56030	0
MF	GO:0003843	1,3-beta-D-glucan synthase activity	1/1381	12/11065	0.798223465	1	AT5G36870	CALS4	1	0		1	AT5G36870
MF	GO:0008417	fucosyltransferase activity	1/1381	12/11065	0.798223465	1	AT2G15390	FUT4	1	1	AT2G15390	0
MF	GO:0008443	phosphofructokinase activity	1/1381	12/11065	0.798223465	1	AT5G47810	PFK2	1	1	AT5G47810	0
MF	GO:0008641	small protein activating enzyme activity	1/1381	12/11065	0.798223465	1	AT5G50580	SAE1B-2	1	0		1	AT5G50580
MF	GO:0016717	oxidoreductase activity, acting on paired donors, with oxidation of a pair of donors resulting in the reduction of molecular oxygen to two molecules of water	1/1381	12/11065	0.798223465	1	AT1G43800	S-ACP-DES6	1	1	AT1G43800	0
MF	GO:0016780	phosphotransferase activity, for other substituted phosphate groups	1/1381	12/11065	0.798223465	1	AT4G18270	TRANS11	1	0		1	AT4G18270
MF	GO:0016877	ligase activity, forming carbon-sulfur bonds	1/1381	12/11065	0.798223465	1	AT5G50580	SAE1B-2	1	0		1	AT5G50580
MF	GO:0016891	endoribonuclease activity, producing 5'-phosphomonoesters	1/1381	12/11065	0.798223465	1	AT4G15417	ATRTL1	1	1	AT4G15417	0
MF	GO:0016893	endonuclease activity, active with either ribo- or deoxyribonucleic acids and producing 5'-phosphomonoesters	1/1381	12/11065	0.798223465	1	AT4G15417	ATRTL1	1	1	AT4G15417	0
MF	GO:0019200	carbohydrate kinase activity	1/1381	12/11065	0.798223465	1	AT5G47810	PFK2	1	1	AT5G47810	0
MF	GO:0005199	structural constituent of cell wall	1/1381	13/11065	0.823434122	1	AT5G35190	-	1	0		1	AT5G35190
MF	GO:0015079	potassium ion transmembrane transporter activity	1/1381	13/11065	0.823434122	1	AT4G13420	POT5	1	1	AT4G13420	0
MF	GO:0004222	metalloendopeptidase activity	3/1381	35/11065	0.830183884	1	AT1G24140/AT1G70170/AT2G30950	3MMP/2MMP/VAR2	3	2	AT1G24140/AT1G70170	1	AT2G30950
MF	GO:0000989	transcription factor activity, transcription factor binding	3/1381	36/11065	0.844399273	1	AT3G48360/AT4G37610/AT5G67480	BT2/BT5/BT4	3	1	AT4G37610	2	AT3G48360/AT5G67480
MF	GO:0003712	transcription cofactor activity	3/1381	36/11065	0.844399273	1	AT3G48360/AT4G37610/AT5G67480	BT2/BT5/BT4	3	1	AT4G37610	2	AT3G48360/AT5G67480
MF	GO:0031072	heat shock protein binding	1/1381	14/11065	0.845496869	1	AT5G22060	ATJ2	1	1	AT5G22060	0
MF	GO:0016879	ligase activity, forming carbon-nitrogen bonds	2/1381	26/11065	0.853254585	1	AT3G47340/AT1G48470	ASN1/GLN1-5	2	0		2	AT3G47340/AT1G48470
MF	GO:0016788	hydrolase activity, acting on ester bonds	34/1381	322/11065	0.875332744	1	AT2G30660/AT1G75380/AT5G40990/AT1G51420/AT3G52180/AT4G17100/AT2G45220/AT1G28660/AT3G01310/AT2G19060/AT3G27950/AT3G10720/novel.10/AT1G73010/AT3G08510/AT1G11580/AT2G47550/AT5G58670/AT4G01130/AT3G10940/AT1G17710/AT1G54010/AT1G19660/AT3G24360/AT4G29070/AT5G41080/AT1G75900/AT3G60730/AT3G02040/AT2G43050/AT5G51490/AT4G15417/AT1G66980/AT3G52820	-/BBD1/GLIP1/ATSPP1/DSP4/-/PME17/-/-/-/-/PME25/-/PS2/PLC2/ATPMEPCRA/PME20/PLC1/-/LSF2/-/GLL23/BBD2/-/-/GDPD2/EXL3/PME36/GDPD1/PME16/PME59/ATRTL1/SNC4/PAP22	34	16	AT2G30660/AT5G40990/AT1G51420/AT2G45220/AT1G28660/AT3G27950/AT3G10720/AT1G73010/AT1G11580/AT2G47550/AT1G17710/AT1G54010/AT5G41080/AT3G02040/AT2G43050/AT4G15417	18	AT1G75380/AT3G52180/AT4G17100/AT3G01310/AT2G19060/novel.10/AT3G08510/AT5G58670/AT4G01130/AT3G10940/AT1G19660/AT3G24360/AT4G29070/AT1G75900/AT3G60730/AT5G51490/AT1G66980/AT3G52820
MF	GO:0008146	sulfotransferase activity	1/1381	16/11065	0.881700894	1	AT1G13430	STO9	1	1	AT1G13430	0
MF	GO:0016645	oxidoreductase activity, acting on the CH-NH group of donors	1/1381	16/11065	0.881700894	1	AT1G75450	CKX5	1	1	AT1G75450	0
MF	GO:0016782	transferase activity, transferring sulfur-containing groups	1/1381	16/11065	0.881700894	1	AT1G13430	STO9	1	1	AT1G13430	0
MF	GO:0042623	ATPase activity, coupled	6/1381	72/11065	0.899887907	1	AT1G02520/AT2G47000/AT2G47800/AT3G28380/AT3G62150/AT4G04640	ABCB11/ABCB4/ABCC4/ABCB17/ABCB21/ATPC1	6	4	AT1G02520/AT2G47000/AT2G47800/AT3G62150	2	AT3G28380/AT4G04640
MF	GO:0008237	metallopeptidase activity	3/1381	41/11065	0.900947037	1	AT1G24140/AT1G70170/AT2G30950	3MMP/2MMP/VAR2	3	2	AT1G24140/AT1G70170	1	AT2G30950
MF	GO:0003779	actin binding	2/1381	30/11065	0.903572133	1	AT4G00680/AT1G01750	ADF8/ADF11	2	0		2	AT4G00680/AT1G01750
MF	GO:0005085	guanyl-nucleotide exchange factor activity	1/1381	18/11065	0.909426076	1	AT3G55660	ROPGEF6	1	0		1	AT3G55660
MF	GO:0016887	ATPase activity	13/1381	142/11065	0.913861793	1	AT1G02520/AT5G06530/AT3G52310/AT3G47780/AT4G25750/AT3G28370/AT2G47000/AT2G47800/AT4G15233/AT3G53480/AT3G28380/AT3G62150/AT4G04640	ABCB11/ABCG22/-/ABCA7/ABCG4/-/ABCB4/ABCC4/ABCG42/ABCG37/ABCB17/ABCB21/ATPC1	13	9	AT1G02520/AT5G06530/AT3G47780/AT4G25750/AT2G47000/AT2G47800/AT4G15233/AT3G53480/AT3G62150	4	AT3G52310/AT3G28370/AT3G28380/AT4G04640
MF	GO:0004521	endoribonuclease activity	1/1381	19/11065	0.920748841	1	AT4G15417	ATRTL1	1	1	AT4G15417	0
MF	GO:0008378	galactosyltransferase activity	1/1381	19/11065	0.920748841	1	AT5G62620	GALT6	1	1	AT5G62620	0
MF	GO:0016627	oxidoreductase activity, acting on the CH-CH group of donors	2/1381	33/11065	0.930181931	1	AT4G37000/AT5G52100	RCCR/DAPB3	2	0		2	AT4G37000/AT5G52100
MF	GO:0016866	intramolecular transferase activity	2/1381	35/11065	0.943886384	1	AT1G70820/AT3G08900	-/RGP3	2	1	AT3G08900	1	AT1G70820
MF	GO:0046982	protein heterodimerization activity	5/1381	74/11065	0.962509101	1	AT2G28720/AT5G65350/AT1G08170/AT3G53650/AT5G63470	-/HTR11/-/-/NFYC4	5	2	AT5G65350/AT1G08170	3	AT2G28720/AT3G53650/AT5G63470
MF	GO:0004540	ribonuclease activity	1/1381	25/11065	0.964444873	1	AT4G15417	ATRTL1	1	1	AT4G15417	0
MF	GO:0051287	NAD binding	2/1381	40/11065	0.967818996	1	AT2G19900/ATMG00510	NADP-ME1/NAD7	2	1	ATMG00510	1	AT2G19900
MF	GO:0042393	histone binding	1/1381	26/11065	0.968892484	1	AT1G57800	VIM5	1	0		1	AT1G57800
MF	GO:0005543	phospholipid binding	1/1381	30/11065	0.981775256	1	AT5G10230	ANNAT7	1	0		1	AT5G10230
MF	GO:0004519	endonuclease activity	1/1381	31/11065	0.984056033	1	AT4G15417	ATRTL1	1	1	AT4G15417	0
MF	GO:0016616	oxidoreductase activity, acting on the CH-OH group of donors, NAD or NADP as acceptor	4/1381	75/11065	0.988202702	1	AT2G19900/AT5G35790/AT3G27300/AT1G24280	NADP-ME1/G6PD1/G6PD5/G6PD3	4	1	AT1G24280	3	AT2G19900/AT5G35790/AT3G27300
MF	GO:0016853	isomerase activity	8/1381	122/11065	0.988991961	1	AT1G70820/AT3G25770/AT3G25760/AT3G25780/AT2G21130/AT3G01480/AT4G17070/AT3G08900	-/AOC2/AOC1/AOC3/CYP19-2/CYP38/-/RGP3	8	3	AT3G25780/AT4G17070/AT3G08900	5	AT1G70820/AT3G25770/AT3G25760/AT2G21130/AT3G01480
MF	GO:0003743	translation initiation factor activity	1/1381	35/11065	0.99066144	1	AT4G30690	IF3-4	1	0		1	AT4G30690
MF	GO:0008289	lipid binding	3/1381	69/11065	0.994183313	1	AT3G23080/AT5G10230/AT5G11100	-/ANNAT7/SYTD	3	0		3	AT3G23080/AT5G10230/AT5G11100
MF	GO:0004518	nuclease activity	3/1381	71/11065	0.995314366	1	AT1G75380/AT1G19660/AT4G15417	BBD1/BBD2/ATRTL1	3	1	AT4G15417	2	AT1G75380/AT1G19660
MF	GO:0017111	nucleoside-triphosphatase activity	33/1381	393/11065	0.996467471	1	AT1G02520/AT5G06530/AT3G52310/AT5G47960/AT3G47780/AT1G22740/AT2G21380/AT5G23910/AT4G25750/AT3G23670/AT3G28370/AT3G17360/AT2G37420/AT2G47000/AT3G51300/AT2G47800/AT4G15233/AT4G39890/AT2G36200/AT3G19050/AT3G20150/AT3G53480/AT3G51150/AT3G28380/AT3G62150/AT4G04640/AT2G22610/AT1G18370/AT1G72250/AT3G10310/AT2G20290/AT5G60930/AT4G14330	ABCB11/ABCG22/-/RABA4C/ABCA7/RABG3B/KIN7M/-/ABCG4/KIN12B/-/POK1/KIN5B/ABCB4/ARAC11/ABCC4/ABCG42/RABH1C/-/KIN12D/KIN12F/ABCG37/KIN7G/ABCB17/ABCB21/ATPC1/-/KIN7A/-/-/XI-G/-/KIN10A	33	11	AT1G02520/AT5G06530/AT5G47960/AT3G47780/AT4G25750/AT2G47000/AT2G47800/AT4G15233/AT4G39890/AT3G53480/AT3G62150	22	AT3G52310/AT1G22740/AT2G21380/AT5G23910/AT3G23670/AT3G28370/AT3G17360/AT2G37420/AT3G51300/AT2G36200/AT3G19050/AT3G20150/AT3G51150/AT3G28380/AT4G04640/AT2G22610/AT1G18370/AT1G72250/AT3G10310/AT2G20290/AT5G60930/AT4G14330
MF	GO:0008270	zinc ion binding	31/1381	377/11065	0.997077009	1	AT3G02380/AT1G24140/AT4G26150/AT3G28210/AT1G78600/AT5G27280/AT2G31380/AT3G54810/AT3G48360/AT3G49710/AT5G22920/AT4G37610/AT5G67480/AT3G52800/AT4G29610/AT5G15840/AT1G02610/AT4G38960/AT5G18760/AT4G39070/AT5G63780/AT4G29570/AT2G21320/AT3G01500/AT3G12770/AT4G33580/AT1G25440/AT1G70170/AT1G73870/AT1G23730/AT2G37950	COL2/3MMP/GATA22/SAP12/LZF1/-/BBX25/GATA8/BT2/PCMP-H79/RZPF34/BT5/BT4/SAP6/CDA6/CO/-/-/-/BBX20/SHA1/CDA8/BBX18/BCA1/PCMP-H43/ATBCA5/COL16/2MMP/COL7/BCA3/-	31	17	AT3G02380/AT1G24140/AT4G26150/AT3G28210/AT2G31380/AT3G54810/AT3G49710/AT4G37610/AT3G52800/AT5G15840/AT4G38960/AT4G39070/AT2G21320/AT3G12770/AT1G70170/AT1G73870/AT1G23730	14	AT1G78600/AT5G27280/AT3G48360/AT5G22920/AT5G67480/AT4G29610/AT1G02610/AT5G18760/AT5G63780/AT4G29570/AT3G01500/AT4G33580/AT1G25440/AT2G37950
MF	GO:0003690	double-stranded DNA binding	1/1381	47/11065	0.998125915	1	AT2G34620	-	1	0		1	AT2G34620
MF	GO:0016462	pyrophosphatase activity	33/1381	406/11065	0.998278704	1	AT1G02520/AT5G06530/AT3G52310/AT5G47960/AT3G47780/AT1G22740/AT2G21380/AT5G23910/AT4G25750/AT3G23670/AT3G28370/AT3G17360/AT2G37420/AT2G47000/AT3G51300/AT2G47800/AT4G15233/AT4G39890/AT2G36200/AT3G19050/AT3G20150/AT3G53480/AT3G51150/AT3G28380/AT3G62150/AT4G04640/AT2G22610/AT1G18370/AT1G72250/AT3G10310/AT2G20290/AT5G60930/AT4G14330	ABCB11/ABCG22/-/RABA4C/ABCA7/RABG3B/KIN7M/-/ABCG4/KIN12B/-/POK1/KIN5B/ABCB4/ARAC11/ABCC4/ABCG42/RABH1C/-/KIN12D/KIN12F/ABCG37/KIN7G/ABCB17/ABCB21/ATPC1/-/KIN7A/-/-/XI-G/-/KIN10A	33	11	AT1G02520/AT5G06530/AT5G47960/AT3G47780/AT4G25750/AT2G47000/AT2G47800/AT4G15233/AT4G39890/AT3G53480/AT3G62150	22	AT3G52310/AT1G22740/AT2G21380/AT5G23910/AT3G23670/AT3G28370/AT3G17360/AT2G37420/AT3G51300/AT2G36200/AT3G19050/AT3G20150/AT3G51150/AT3G28380/AT4G04640/AT2G22610/AT1G18370/AT1G72250/AT3G10310/AT2G20290/AT5G60930/AT4G14330
MF	GO:0016818	hydrolase activity, acting on acid anhydrides, in phosphorus-containing anhydrides	33/1381	413/11065	0.998847461	1	AT1G02520/AT5G06530/AT3G52310/AT5G47960/AT3G47780/AT1G22740/AT2G21380/AT5G23910/AT4G25750/AT3G23670/AT3G28370/AT3G17360/AT2G37420/AT2G47000/AT3G51300/AT2G47800/AT4G15233/AT4G39890/AT2G36200/AT3G19050/AT3G20150/AT3G53480/AT3G51150/AT3G28380/AT3G62150/AT4G04640/AT2G22610/AT1G18370/AT1G72250/AT3G10310/AT2G20290/AT5G60930/AT4G14330	ABCB11/ABCG22/-/RABA4C/ABCA7/RABG3B/KIN7M/-/ABCG4/KIN12B/-/POK1/KIN5B/ABCB4/ARAC11/ABCC4/ABCG42/RABH1C/-/KIN12D/KIN12F/ABCG37/KIN7G/ABCB17/ABCB21/ATPC1/-/KIN7A/-/-/XI-G/-/KIN10A	33	11	AT1G02520/AT5G06530/AT5G47960/AT3G47780/AT4G25750/AT2G47000/AT2G47800/AT4G15233/AT4G39890/AT3G53480/AT3G62150	22	AT3G52310/AT1G22740/AT2G21380/AT5G23910/AT3G23670/AT3G28370/AT3G17360/AT2G37420/AT3G51300/AT2G36200/AT3G19050/AT3G20150/AT3G51150/AT3G28380/AT4G04640/AT2G22610/AT1G18370/AT1G72250/AT3G10310/AT2G20290/AT5G60930/AT4G14330
MF	GO:0016817	hydrolase activity, acting on acid anhydrides	33/1381	420/11065	0.999235547	1	AT1G02520/AT5G06530/AT3G52310/AT5G47960/AT3G47780/AT1G22740/AT2G21380/AT5G23910/AT4G25750/AT3G23670/AT3G28370/AT3G17360/AT2G37420/AT2G47000/AT3G51300/AT2G47800/AT4G15233/AT4G39890/AT2G36200/AT3G19050/AT3G20150/AT3G53480/AT3G51150/AT3G28380/AT3G62150/AT4G04640/AT2G22610/AT1G18370/AT1G72250/AT3G10310/AT2G20290/AT5G60930/AT4G14330	ABCB11/ABCG22/-/RABA4C/ABCA7/RABG3B/KIN7M/-/ABCG4/KIN12B/-/POK1/KIN5B/ABCB4/ARAC11/ABCC4/ABCG42/RABH1C/-/KIN12D/KIN12F/ABCG37/KIN7G/ABCB17/ABCB21/ATPC1/-/KIN7A/-/-/XI-G/-/KIN10A	33	11	AT1G02520/AT5G06530/AT5G47960/AT3G47780/AT4G25750/AT2G47000/AT2G47800/AT4G15233/AT4G39890/AT3G53480/AT3G62150	22	AT3G52310/AT1G22740/AT2G21380/AT5G23910/AT3G23670/AT3G28370/AT3G17360/AT2G37420/AT3G51300/AT2G36200/AT3G19050/AT3G20150/AT3G51150/AT3G28380/AT4G04640/AT2G22610/AT1G18370/AT1G72250/AT3G10310/AT2G20290/AT5G60930/AT4G14330
MF	GO:0008135	translation factor activity, RNA binding	1/1381	55/11065	0.999358283	1	AT4G30690	IF3-4	1	0		1	AT4G30690
MF	GO:0001883	purine nucleoside binding	11/1381	199/11065	0.999687563	1	AT2G26820/AT1G33970/AT5G47960/AT1G02620/AT1G22740/AT1G72660/AT1G33930/AT3G51300/AT1G33960/AT4G39890/AT1G02440	ATPP2-A3/IAN9/RABA4C/-/RABG3B/DRG2/IAN6/ARAC11/AIG1/RABH1C/ATARFD1A	11	5	AT2G26820/AT5G47960/AT1G72660/AT4G39890/AT1G02440	6	AT1G33970/AT1G02620/AT1G22740/AT1G33930/AT3G51300/AT1G33960
MF	GO:0005525	GTP binding	11/1381	199/11065	0.999687563	1	AT2G26820/AT1G33970/AT5G47960/AT1G02620/AT1G22740/AT1G72660/AT1G33930/AT3G51300/AT1G33960/AT4G39890/AT1G02440	ATPP2-A3/IAN9/RABA4C/-/RABG3B/DRG2/IAN6/ARAC11/AIG1/RABH1C/ATARFD1A	11	5	AT2G26820/AT5G47960/AT1G72660/AT4G39890/AT1G02440	6	AT1G33970/AT1G02620/AT1G22740/AT1G33930/AT3G51300/AT1G33960
MF	GO:0032549	ribonucleoside binding	11/1381	199/11065	0.999687563	1	AT2G26820/AT1G33970/AT5G47960/AT1G02620/AT1G22740/AT1G72660/AT1G33930/AT3G51300/AT1G33960/AT4G39890/AT1G02440	ATPP2-A3/IAN9/RABA4C/-/RABG3B/DRG2/IAN6/ARAC11/AIG1/RABH1C/ATARFD1A	11	5	AT2G26820/AT5G47960/AT1G72660/AT4G39890/AT1G02440	6	AT1G33970/AT1G02620/AT1G22740/AT1G33930/AT3G51300/AT1G33960
MF	GO:0032550	purine ribonucleoside binding	11/1381	199/11065	0.999687563	1	AT2G26820/AT1G33970/AT5G47960/AT1G02620/AT1G22740/AT1G72660/AT1G33930/AT3G51300/AT1G33960/AT4G39890/AT1G02440	ATPP2-A3/IAN9/RABA4C/-/RABG3B/DRG2/IAN6/ARAC11/AIG1/RABH1C/ATARFD1A	11	5	AT2G26820/AT5G47960/AT1G72660/AT4G39890/AT1G02440	6	AT1G33970/AT1G02620/AT1G22740/AT1G33930/AT3G51300/AT1G33960
MF	GO:0032561	guanyl ribonucleotide binding	11/1381	199/11065	0.999687563	1	AT2G26820/AT1G33970/AT5G47960/AT1G02620/AT1G22740/AT1G72660/AT1G33930/AT3G51300/AT1G33960/AT4G39890/AT1G02440	ATPP2-A3/IAN9/RABA4C/-/RABG3B/DRG2/IAN6/ARAC11/AIG1/RABH1C/ATARFD1A	11	5	AT2G26820/AT5G47960/AT1G72660/AT4G39890/AT1G02440	6	AT1G33970/AT1G02620/AT1G22740/AT1G33930/AT3G51300/AT1G33960
MF	GO:0001882	nucleoside binding	11/1381	200/11065	0.999713365	1	AT2G26820/AT1G33970/AT5G47960/AT1G02620/AT1G22740/AT1G72660/AT1G33930/AT3G51300/AT1G33960/AT4G39890/AT1G02440	ATPP2-A3/IAN9/RABA4C/-/RABG3B/DRG2/IAN6/ARAC11/AIG1/RABH1C/ATARFD1A	11	5	AT2G26820/AT5G47960/AT1G72660/AT4G39890/AT1G02440	6	AT1G33970/AT1G02620/AT1G22740/AT1G33930/AT3G51300/AT1G33960
MF	GO:0019001	guanyl nucleotide binding	11/1381	203/11065	0.999778997	1	AT2G26820/AT1G33970/AT5G47960/AT1G02620/AT1G22740/AT1G72660/AT1G33930/AT3G51300/AT1G33960/AT4G39890/AT1G02440	ATPP2-A3/IAN9/RABA4C/-/RABG3B/DRG2/IAN6/ARAC11/AIG1/RABH1C/ATARFD1A	11	5	AT2G26820/AT5G47960/AT1G72660/AT4G39890/AT1G02440	6	AT1G33970/AT1G02620/AT1G22740/AT1G33930/AT3G51300/AT1G33960
MF	GO:0016874	ligase activity	3/1381	99/11065	0.999798239	1	AT3G47340/AT1G48470/AT5G50580	ASN1/GLN1-5/SAE1B-2	3	0		3	AT3G47340/AT1G48470/AT5G50580
MF	GO:0016779	nucleotidyltransferase activity	2/1381	105/11065	0.999987472	1	AT2G02500/AT5G19220	ISPD/ADG2	2	0		2	AT2G02500/AT5G19220
MF	GO:0003924	GTPase activity	4/1381	146/11065	0.999994528	1	AT5G47960/AT1G22740/AT3G51300/AT4G39890	RABA4C/RABG3B/ARAC11/RABH1C	4	2	AT5G47960/AT4G39890	2	AT1G22740/AT3G51300
MF	GO:0003735	structural constituent of ribosome	8/1381	245/11065	0.999999925	1	AT2G28815/novel.40/AT2G03130/ATMG00080/AT2G32220/AT5G43640/ATMG00090/novel.95	-/-/-/RPL16/RPL27A/RPS15E/-/-	8	8	AT2G28815/novel.40/AT2G03130/ATMG00080/AT2G32220/AT5G43640/ATMG00090/novel.95	0
MF	GO:0005198	structural molecule activity	9/1381	273/11065	0.999999983	1	AT2G28815/novel.40/AT2G03130/ATMG00080/AT2G32220/AT5G35190/AT5G43640/ATMG00090/novel.95	-/-/-/RPL16/RPL27A/-/RPS15E/-/-	9	8	AT2G28815/novel.40/AT2G03130/ATMG00080/AT2G32220/AT5G43640/ATMG00090/novel.95	1	AT5G35190
MF	GO:0003723	RNA binding	7/1381	291/11065	1	1	AT5G06520/AT3G49130/AT4G30690/AT4G26370/AT1G23400/ATMG00090/AT3G01920	-/-/IF3-4/-/CAF2/-/-	7	3	AT5G06520/AT3G49130/ATMG00090	4	AT4G30690/AT4G26370/AT1G23400/AT3G01920
