# Supplementary material for: F-Box Gene D5RF Is Regulated by Agrobacterium Virulence Protein VirD5 and Essential for Agrobacterium-Mediated Plant Transformation
Source: Int J Mol Sci. 2020 Sep 14;21(18):6731. doi: 10.3390/ijms21186731 (PMC7555846; doi:10.3390/ijms21186731)
Supplement: Supplementary file 1 [file ijms-21-06731-s001.zip › Supp for conversion/Supplement Table 5 d5rf vs col_0_KEGGenrich.xls]

KEGGID	Description	GeneRatio	BgRatio	pvalue	padj	geneID	geneName	keggID	Count	Up	Up_Gene_names	Down	Down_Gene_names
ath00196	Photosynthesis - antenna proteins	15/526	20/4479	8.20033137840779e-11	7.87231812327148e-09	AT2G34430/AT3G54890/AT3G47470/AT5G54270/AT2G05070/AT1G61520/AT3G27690/AT1G29910/AT4G10340/AT1G15820/AT5G01530/AT2G05100/AT3G61470/AT1G19150/AT3G08940	LHB1B1/LHCA1/LHCA4/LHCB3/LHCB2.2/LHCA3/LHCB2.4/LHCB1.1/LHCB5/LHCB6/LHCB4.1/LHCB2.1/LHCA2/LHCA6/LHCB4.2	ath:AT2G34430/ath:AT3G54890/ath:AT3G47470/ath:AT5G54270/ath:AT2G05070/ath:AT1G61520/ath:AT3G27690/ath:AT1G29920/ath:AT4G10340/ath:AT1G15820/ath:AT5G01530/ath:AT2G05100/ath:AT3G61470/ath:AT1G19150/ath:AT3G08940	15	0		15	AT2G34430/AT3G54890/AT3G47470/AT5G54270/AT2G05070/AT1G61520/AT3G27690/AT1G29910/AT4G10340/AT1G15820/AT5G01530/AT2G05100/AT3G61470/AT1G19150/AT3G08940
ath00500	Starch and sucrose metabolism	39/526	144/4479	2.37024665781526e-07	1.13771839575132e-05	AT1G69830/AT3G21370/AT4G15210/AT3G60140/AT3G46970/AT3G43190/AT4G09020/AT3G29320/AT1G32900/AT1G51420/AT3G62740/AT2G40840/AT3G18080/AT4G18240/AT3G62750/AT4G10260/AT4G21760/AT5G64860/AT5G51460/AT4G27820/AT1G61810/AT2G44470/AT2G36390/AT5G20830/AT1G03310/AT2G18700/AT3G13784/AT3G60120/AT4G39770/AT5G24300/AT1G70290/AT2G32290/AT3G20440/AT4G22100/AT5G19220/AT4G25000/AT1G22210/AT3G18070/AT5G11920	AMY3/BGLU19/BAM5/BGLU30/PHS2/SUS4/ISA3/PHS1/GBSS1/ATSPP1/BGLU7/DPE2/BGLU44/SS4/BGLU8/-/BGLU47/DPE1/TPPA/BGLU9/BGLU45/BGLU29/SBE2.1/SUS1/ISA2/TPS11/CWINV5/BGLU27/TPPH/SS1/TPS8/BAM6/SBE3/BGLU3/ADG2/AMY1/TPPC/BGLU43/CWINV6	ath:AT1G69830/ath:AT3G21370/ath:AT4G15210/ath:AT3G60140/ath:AT3G46970/ath:AT3G43190/ath:AT4G09020/ath:AT3G29320/ath:AT1G32900/ath:AT1G51420/ath:AT3G62740/ath:AT2G40840/ath:AT3G18080/ath:AT4G18240/ath:AT3G62750/ath:AT4G10260/ath:AT4G21760/ath:AT5G64860/ath:AT5G51460/ath:AT4G27820/ath:AT1G61810/ath:AT2G44470/ath:AT2G36390/ath:AT5G20830/ath:AT1G03310/ath:AT2G18700/ath:AT3G13784/ath:AT3G60120/ath:AT4…	39	10	AT3G60140/AT3G43190/AT1G32900/AT1G51420/AT4G10260/AT5G51460/AT5G20830/AT3G60120/AT1G22210/AT5G11920	29	AT1G69830/AT3G21370/AT4G15210/AT3G46970/AT4G09020/AT3G29320/AT3G62740/AT2G40840/AT3G18080/AT4G18240/AT3G62750/AT4G21760/AT5G64860/AT4G27820/AT1G61810/AT2G44470/AT2G36390/AT1G03310/AT2G18700/AT3G13784/AT4G39770/AT5G24300/AT1G70290/AT2G32290/AT3G20440/AT4G22100/AT5G19220/AT4G25000/AT3G18070
ath00195	Photosynthesis	22/526	70/4479	8.23403151313964e-06	0.000256593501958801	AT1G20020/AT1G03130/AT1G31330/AT1G08380/AT2G30570/AT4G02770/AT4G12800/AT1G06680/AT5G66190/AT4G05180/AT1G55670/AT4G28750/AT2G20260/AT1G14150/AT5G64040/AT1G52230/ATCG00270/AT1G79040/AT4G04640/AT5G66570/AT1G44575/AT1G30380	LFNR2/PSAD2/PSAF/PSAO/PSBW/PSAD1/PSAL/PSBP1/LFNR1/PSBQ2/PSAG/PSAE1/PSAE2/PNSL2/PSAN/PSAH2/PSBD/PSBR/ATPC1/PSBO1/PSBS/PSAK	ath:AT1G20020/ath:AT1G03130/ath:AT1G31330/ath:AT1G08380/ath:AT2G30570/ath:AT4G02770/ath:AT4G12800/ath:AT1G06680/ath:AT5G66190/ath:AT4G05180/ath:AT1G55670/ath:AT4G28750/ath:AT2G20260/ath:AT1G14150/ath:AT5G64040/ath:AT1G52230/ath:ArthCp017/ath:AT1G79040/ath:AT4G04640/ath:AT5G66570/ath:AT1G44575/ath:AT1G30380	22	0		22	AT1G20020/AT1G03130/AT1G31330/AT1G08380/AT2G30570/AT4G02770/AT4G12800/AT1G06680/AT5G66190/AT4G05180/AT1G55670/AT4G28750/AT2G20260/AT1G14150/AT5G64040/AT1G52230/ATCG00270/AT1G79040/AT4G04640/AT5G66570/AT1G44575/AT1G30380
ath00940	Phenylpropanoid biosynthesis	36/526	148/4479	1.069139591495e-05	0.000256593501958801	AT1G48130/AT3G21370/AT1G14540/AT1G14550/AT3G60140/AT5G15180/AT3G13610/AT1G67980/AT5G39580/AT5G19890/AT2G39040/AT3G62740/AT4G08770/AT1G49570/AT3G18080/AT5G09640/AT3G62750/AT4G21760/AT4G11290/AT5G64100/AT4G36220/AT5G06730/AT4G27820/AT1G61810/AT4G37520/AT2G44470/AT2G22990/AT3G60120/AT5G19880/AT4G08780/AT4G22100/AT2G24800/AT4G31760/AT3G01190/AT3G18070/AT5G24070	PER1/BGLU19/PER4/PER5/BGLU30/PER56/F6'H1/CCOAMT/PER62/PER59/PER24/BGLU7/PER37/PER10/BGLU44/SCPL19/BGLU8/BGLU47/PER39/PER69/CYP84A1/PER54/BGLU9/BGLU45/PER50/BGLU29/SNG1/BGLU27/PER58/PER38/BGLU3/PER18/PER46/PER27/BGLU43/PER61	ath:AT1G48130/ath:AT3G21370/ath:AT1G14540/ath:AT1G14550/ath:AT3G60140/ath:AT5G15180/ath:AT3G13610/ath:AT1G67980/ath:AT5G39580/ath:AT5G19890/ath:AT2G39040/ath:AT3G62740/ath:AT4G08770/ath:AT1G49570/ath:AT3G18080/ath:AT5G09640/ath:AT3G62750/ath:AT4G21760/ath:AT4G11290/ath:AT5G64100/ath:AT4G36220/ath:AT5G06730/ath:AT4G27820/ath:AT1G61810/ath:AT4G37520/ath:AT2G44470/ath:AT2G22990/ath:AT3G60120/ath:AT5…	36	19	AT1G14540/AT1G14550/AT3G60140/AT3G13610/AT1G67980/AT5G39580/AT5G19890/AT4G08770/AT1G49570/AT4G11290/AT5G64100/AT5G06730/AT4G37520/AT3G60120/AT5G19880/AT4G08780/AT2G24800/AT4G31760/AT5G24070	17	AT1G48130/AT3G21370/AT5G15180/AT2G39040/AT3G62740/AT3G18080/AT5G09640/AT3G62750/AT4G21760/AT4G36220/AT4G27820/AT1G61810/AT2G44470/AT2G22990/AT4G22100/AT3G01190/AT3G18070
ath00480	Glutathione metabolism	26/526	97/4479	3.10672322641894e-05	0.000596490859472436	AT2G02930/AT2G29470/AT1G02920/AT4G31870/AT1G02930/AT5G26220/AT1G69920/AT1G78340/AT1G74590/AT2G29460/AT5G02780/AT2G25080/AT1G17190/AT1G17170/AT1G17180/AT4G11600/AT3G09640/AT4G09010/AT5G17220/AT4G02520/AT5G35790/AT3G27300/AT3G24170/AT1G49860/AT5G62480/AT1G24280	GSTF3/GSTU3/GSTF7/GPX7/GSTF6/GGCT2;1/GSTU12/GSTU22/GSTU10/GSTU4/GSTL1/GPX1/GSTU26/GSTU24/GSTU25/GPX6/APX2/APX4/GSTF12/GSTF2/G6PD1/G6PD5/ATGR1/GSTF14/GSTU9/G6PD3	ath:AT2G02930/ath:AT2G29470/ath:AT1G02920/ath:AT4G31870/ath:AT1G02930/ath:AT5G26220/ath:AT1G69920/ath:AT1G78340/ath:AT1G74590/ath:AT2G29460/ath:AT5G02780/ath:AT2G25080/ath:AT1G17190/ath:AT1G17170/ath:AT1G17180/ath:AT4G11600/ath:AT3G09640/ath:AT4G09010/ath:AT5G17220/ath:AT4G02520/ath:AT5G35790/ath:AT3G27300/ath:AT3G24170/ath:AT1G49860/ath:AT5G62480/ath:AT1G24280	26	17	AT2G02930/AT2G29470/AT1G02920/AT1G02930/AT1G69920/AT1G78340/AT1G74590/AT2G29460/AT5G02780/AT1G17170/AT1G17180/AT3G09640/AT4G02520/AT3G24170/AT1G49860/AT5G62480/AT1G24280	9	AT4G31870/AT5G26220/AT2G25080/AT1G17190/AT4G11600/AT4G09010/AT5G17220/AT5G35790/AT3G27300
ath00960	Tropane, piperidine and pyridine alkaloid biosynthesis	13/526	33/4479	4.29801932322255e-05	0.000687683091715607	AT1G31690/AT2G29310/AT2G29300/AT2G30670/AT5G19550/AT2G24850/AT2G29290/AT2G29320/AT3G43670/AT2G29360/AT4G12290/AT4G28410/AT2G29150	-/-/-/-/ASP2/TAT3/-/-/-/SDR/-/-/-	ath:AT1G31690/ath:AT2G29310/ath:AT2G29300/ath:AT2G30670/ath:AT5G19550/ath:AT2G24850/ath:AT2G29290/ath:AT2G29320/ath:AT3G43670/ath:AT2G29360/ath:AT4G12290/ath:AT4G28410/ath:AT2G29150	13	3	AT2G30670/AT5G19550/AT2G29150	10	AT1G31690/AT2G29310/AT2G29300/AT2G24850/AT2G29290/AT2G29320/AT3G43670/AT2G29360/AT4G12290/AT4G28410
ath04075	Plant hormone signal transduction	49/526	247/4479	0.000107385550095815	0.00147271611559975	AT2G43010/AT5G18020/AT5G18030/AT1G49720/AT5G57560/AT5G13320/AT3G09870/AT3G44460/AT3G12830/AT3G03820/AT4G26120/AT4G38860/AT5G45110/AT2G23030/AT2G21220/AT2G23170/AT4G38850/AT3G03840/AT5G18050/AT3G16360/AT3G53250/AT1G07430/AT5G18010/AT5G18060/AT2G41070/AT1G66350/AT3G23240/AT1G56150/AT3G03850/AT2G40330/AT2G21200/AT3G61900/AT5G18080/AT1G19050/AT1G22070/AT5G66880/AT1G17380/AT5G27320/AT2G21210/AT1G78290…	PIF4/SAUR20/SAUR21/ABF1/XTH22/PBS3/-/DPBF2/SAUR72/-/-/-/NPR3/SRK2J/-/GH3.3/SAUR15/-/SAUR22/AHP4/-/AIP1/SAUR19/SAUR23/EEL/RGL1/ERF1B/SAUR71/-/PYL6/-/-/SAUR24/ARR7/TGA3/SRK2I/TIFY11A/GID1C/-/SRK2C/SAUR32/TIFY10A/DFL2/YDK1/ARR6/HAB1/-/ARR15/ARR5	ath:AT2G43010/ath:AT5G18020/ath:AT5G18030/ath:AT1G49720/ath:AT5G57560/ath:AT5G13320/ath:AT3G09870/ath:AT3G44460/ath:AT3G12830/ath:AT3G03820/ath:AT4G26120/ath:AT4G38860/ath:AT5G45110/ath:AT2G23030/ath:AT2G21220/ath:AT2G23170/ath:AT4G38850/ath:AT3G03840/ath:AT5G18050/ath:AT3G16360/ath:AT3G53250/ath:AT1G07430/ath:AT5G18010/ath:AT5G18060/ath:AT2G41070/ath:AT1G66350/ath:AT3G23240/ath:AT1G56150/ath:AT3…	49	25	AT5G57560/AT5G13320/AT3G09870/AT3G12830/AT4G26120/AT5G45110/AT2G21220/AT2G23170/AT3G16360/AT2G41070/AT1G66350/AT3G23240/AT1G56150/AT2G40330/AT2G21200/AT1G19050/AT1G17380/AT1G78290/AT1G19180/AT4G37390/AT5G62920/AT1G72770/AT5G53590/AT1G74890/AT3G48100	24	AT2G43010/AT5G18020/AT5G18030/AT1G49720/AT3G44460/AT3G03820/AT4G38860/AT2G23030/AT4G38850/AT3G03840/AT5G18050/AT3G53250/AT1G07430/AT5G18010/AT5G18060/AT3G03850/AT3G61900/AT5G18080/AT1G22070/AT5G66880/AT5G27320/AT2G21210/AT2G46690/AT4G03400
ath00909	Sesquiterpenoid and triterpenoid biosynthesis	9/526	21/4479	0.000316758341561861	0.00380110009874233	AT5G42600/AT4G13280/AT4G15370/AT5G48010/AT5G24150/AT2G22830/AT1G78500/AT5G24160/AT5G24140	MRN1/TPS12/BARS1/THAS1/SQE5/SQE2/PEN6/SQE6/SQP2	ath:AT5G42600/ath:AT4G13280/ath:AT4G15370/ath:AT5G48010/ath:AT5G24150/ath:AT2G22830/ath:AT1G78500/ath:AT5G24160/ath:AT5G24140	9	1	AT4G15370	8	AT5G42600/AT4G13280/AT5G48010/AT5G24150/AT2G22830/AT1G78500/AT5G24160/AT5G24140
ath04626	Plant-pathogen interaction	31/526	146/4479	0.000618699847956634	0.00659946504487077	AT5G42380/AT5G52640/AT1G76650/AT2G38470/AT3G01830/AT2G46440/AT3G47480/AT4G39090/AT5G37770/AT5G66210/AT1G01340/AT1G66400/AT3G57530/AT5G47910/AT3G07490/AT3G48080/AT3G25600/AT2G41090/AT1G01120/AT2G43290/AT3G45640/AT5G07390/AT2G46450/AT3G10190/AT4G20780/AT2G41410/AT4G01250/AT2G46430/AT4G04710/AT5G56030/AT4G23570	CML37/HSP90-1/CML38/WRKY33/CML40/CNGC11/CML47/RD19A/CML24/CPK28/CNGC10/CML23/CPK32/RBOHD/CML3/EDS1B/CML16/CML10/KCS1/CML5/MPK3/RBOHA/CNGC12/CML36/CML42/CML35/WRKY22/CNGC3/CPK22/HSP81-2/SGT1A	ath:AT5G42380/ath:AT5G52640/ath:AT1G76650/ath:AT2G38470/ath:AT3G01830/ath:AT2G46440/ath:AT3G47480/ath:AT4G39090/ath:AT5G37770/ath:AT5G66210/ath:AT1G01340/ath:AT1G66400/ath:AT3G57530/ath:AT5G47910/ath:AT3G07490/ath:AT3G48080/ath:AT3G25600/ath:AT2G41090/ath:AT1G01120/ath:AT2G43290/ath:AT3G45640/ath:AT5G07390/ath:AT2G46450/ath:AT3G10190/ath:AT4G20780/ath:AT2G41410/ath:AT4G01250/ath:AT2G46430/ath:AT4…	31	29	AT5G42380/AT5G52640/AT1G76650/AT2G38470/AT3G01830/AT2G46440/AT3G47480/AT5G37770/AT5G66210/AT1G01340/AT1G66400/AT3G57530/AT5G47910/AT3G48080/AT3G25600/AT2G41090/AT1G01120/AT2G43290/AT3G45640/AT5G07390/AT2G46450/AT3G10190/AT4G20780/AT2G41410/AT4G01250/AT2G46430/AT4G04710/AT5G56030/AT4G23570	2	AT4G39090/AT3G07490
ath00460	Cyanoamino acid metabolism	16/526	59/4479	0.000907370495422936	0.00871075675606019	AT3G21370/AT3G60140/AT3G62740/AT3G18080/AT3G16150/AT3G62750/AT4G21760/AT3G44300/AT4G27820/AT1G61810/AT2G44470/AT5G22300/AT3G60120/AT4G37930/AT4G22100/AT3G18070	BGLU19/BGLU30/BGLU7/BGLU44/-/BGLU8/BGLU47/NIT2/BGLU9/BGLU45/BGLU29/NIT4/BGLU27/SHM1/BGLU3/BGLU43	ath:AT3G21370/ath:AT3G60140/ath:AT3G62740/ath:AT3G18080/ath:AT3G16150/ath:AT3G62750/ath:AT4G21760/ath:AT3G44300/ath:AT4G27820/ath:AT1G61810/ath:AT2G44470/ath:AT5G22300/ath:AT3G60120/ath:AT4G37930/ath:AT4G22100/ath:AT3G18070	16	4	AT3G60140/AT3G16150/AT3G44300/AT3G60120	12	AT3G21370/AT3G62740/AT3G18080/AT3G62750/AT4G21760/AT4G27820/AT1G61810/AT2G44470/AT5G22300/AT4G37930/AT4G22100/AT3G18070
ath00950	Isoquinoline alkaloid biosynthesis	7/526	21/4479	0.0078614353639045	0.0686088904486211	AT1G31690/AT5G19550/AT2G24850/AT3G43670/AT4G12290/AT4G28410/AT2G20340	-/ASP2/TAT3/-/-/-/ELI5	ath:AT1G31690/ath:AT5G19550/ath:AT2G24850/ath:AT3G43670/ath:AT4G12290/ath:AT4G28410/ath:AT2G20340	7	1	AT5G19550	6	AT1G31690/AT2G24850/AT3G43670/AT4G12290/AT4G28410/AT2G20340
ath00906	Carotenoid biosynthesis	8/526	27/4479	0.00998744762719926	0.0768648754532271	AT5G45340/AT4G19170/AT4G19230/AT1G08550/AT2G29090/AT4G32810/AT3G19270/AT5G67030	CYP707A3/CCD4/CYP707A1/VDE1/CYP707A2/CCD8/CYP707A4/ZEP	ath:AT5G45340/ath:AT4G19170/ath:AT4G19230/ath:AT1G08550/ath:AT2G29090/ath:AT4G32810/ath:AT3G19270/ath:AT5G67030	8	2	AT5G45340/AT4G19230	6	AT4G19170/AT1G08550/AT2G29090/AT4G32810/AT3G19270/AT5G67030
ath04016	MAPK signaling pathway - plant	24/526	126/4479	0.0104087852176245	0.0768648754532271	AT5G24770/AT5G44430/AT2G26020/AT5G44420/AT4G11280/AT3G25250/AT2G38470/AT2G23030/AT1G20620/AT5G47910/AT3G26830/AT1G18150/AT1G07430/AT1G20630/AT3G23240/AT2G41090/AT2G40330/AT3G45640/AT5G07390/AT5G66880/AT4G01250/AT1G78290/AT2G32510/AT1G72770	VSP2/PDF1.2C/PDF1.2B/PDF1.2A/ACS6/OXI1/WRKY33/SRK2J/CAT3/RBOHD/CYP71B15/MPK8/AIP1/CAT1/ERF1B/CML10/PYL6/MPK3/RBOHA/SRK2I/WRKY22/SRK2C/MAPKKK17/HAB1	ath:AT5G24770/ath:AT5G44430/ath:AT2G26020/ath:AT5G44420/ath:AT4G11280/ath:AT3G25250/ath:AT2G38470/ath:AT2G23030/ath:AT1G20620/ath:AT5G47910/ath:AT3G26830/ath:AT1G18150/ath:AT1G07430/ath:AT1G20630/ath:AT3G23240/ath:AT2G41090/ath:AT2G40330/ath:AT3G45640/ath:AT5G07390/ath:AT5G66880/ath:AT4G01250/ath:AT1G78290/ath:AT2G32510/ath:AT1G72770	24	13	AT4G11280/AT3G25250/AT2G38470/AT5G47910/AT3G26830/AT3G23240/AT2G41090/AT2G40330/AT3G45640/AT5G07390/AT4G01250/AT1G78290/AT1G72770	11	AT5G24770/AT5G44430/AT2G26020/AT5G44420/AT2G23030/AT1G20620/AT1G18150/AT1G07430/AT1G20630/AT5G66880/AT2G32510
ath00062	Fatty acid elongation	9/526	34/4479	0.0139838407195053	0.0958891935051793	AT5G47330/AT4G34520/AT4G34250/AT2G15090/AT2G46720/AT4G34510/AT1G01120/AT2G28630/AT1G07720	-/FAE1/KCS16/KCS8/HIC/KCS17/KCS1/KCS12/KCS3	ath:AT5G47330/ath:AT4G34520/ath:AT4G34250/ath:AT2G15090/ath:AT2G46720/ath:AT4G34510/ath:AT1G01120/ath:AT2G28630/ath:AT1G07720	9	4	AT2G46720/AT1G01120/AT2G28630/AT1G07720	5	AT5G47330/AT4G34520/AT4G34250/AT2G15090/AT4G34510
ath04712	Circadian rhythm - plant	9/526	36/4479	0.0202985952389643	0.129911009529372	AT1G01060/AT1G22770/AT5G24470/AT2G46830/AT5G02810/AT5G60100/AT5G23730/AT1G65480/AT5G62430	LHY/GI/APRR5/CCA1/APRR7/PRR3/RUP2/FT/CDF1	ath:AT1G01060/ath:AT1G22770/ath:AT5G24470/ath:AT2G46830/ath:AT5G02810/ath:AT5G60100/ath:AT5G23730/ath:AT1G65480/ath:AT5G62430	9	4	AT1G01060/AT2G46830/AT5G23730/AT5G62430	5	AT1G22770/AT5G24470/AT5G02810/AT5G60100/AT1G65480
ath00350	Tyrosine metabolism	9/526	37/4479	0.0241289557525242	0.144773734515145	AT1G77120/AT1G31690/AT5G19550/AT2G24850/AT5G42250/AT3G43670/AT4G12290/AT4G28410/AT2G20340	ADH1/-/ASP2/TAT3/-/-/-/-/ELI5	ath:AT1G77120/ath:AT1G31690/ath:AT5G19550/ath:AT2G24850/ath:AT5G42250/ath:AT3G43670/ath:AT4G12290/ath:AT4G28410/ath:AT2G20340	9	2	AT1G77120/AT5G19550	7	AT1G31690/AT2G24850/AT5G42250/AT3G43670/AT4G12290/AT4G28410/AT2G20340
ath00910	Nitrogen metabolism	9/526	38/4479	0.028447172970473	0.157522912228851	AT1G48470/AT1G12940/AT3G45060/AT3G44300/AT3G01500/AT4G33580/AT1G23730/AT2G28210/AT5G04140	GLN1-5/NRT2.5/NRT2.6/NIT2/BCA1/ATBCA5/BCA3/ATACA2/GLU1	ath:AT1G48470/ath:AT1G12940/ath:AT3G45060/ath:AT3G44300/ath:AT3G01500/ath:AT4G33580/ath:AT1G23730/ath:AT2G28210/ath:AT5G04140	9	4	AT1G12940/AT3G45060/AT3G44300/AT1G23730	5	AT1G48470/AT3G01500/AT4G33580/AT2G28210/AT5G04140
ath00730	Thiamine metabolism	6/526	21/4479	0.0295355460429095	0.157522912228851	AT3G21500/AT3G01820/AT5G54770/AT5G35170/AT2G37250/AT2G29630	DXPS1/-/THI1/-/ADK/THIC	ath:AT3G21500/ath:AT3G01820/ath:AT5G54770/ath:AT5G35170/ath:AT2G37250/ath:AT2G29630	6	2	AT3G01820/AT2G37250	4	AT3G21500/AT5G54770/AT5G35170/AT2G29630
ath00592	alpha-Linolenic acid metabolism	9/526	42/4479	0.0510982856837606	0.245993513009416	AT3G25770/AT1G77120/AT3G45140/AT1G72520/AT3G01420/AT5G48880/AT3G25760/AT3G25780/AT1G76680	AOC2/ADH1/LOX2/LOX4/DOX1/KAT5/AOC1/AOC3/OPR1	ath:AT3G25770/ath:AT1G77120/ath:AT3G45140/ath:AT1G72520/ath:AT3G01420/ath:AT5G48880/ath:AT3G25760/ath:AT3G25780/ath:AT1G76680	9	4	AT1G77120/AT1G72520/AT3G01420/AT3G25780	5	AT3G25770/AT3G45140/AT5G48880/AT3G25760/AT1G76680
ath00904	Diterpenoid biosynthesis	5/526	18/4479	0.0512486485436284	0.245993513009416	AT1G78440/AT5G07200/AT1G02400/AT1G79460/AT1G61120	GA2OX1/GA20OX3/GA2OX6/GA2/GES	ath:AT1G78440/ath:AT5G07200/ath:AT1G02400/ath:AT1G79460/ath:AT1G61120	5	1	AT1G02400	4	AT1G78440/AT5G07200/AT1G79460/AT1G61120
ath00360	Phenylalanine metabolism	7/526	30/4479	0.0544048734815014	0.248707993058292	AT1G31690/AT5G19550/AT2G24850/AT3G43670/AT4G12290/AT4G28410/AT2G20340	-/ASP2/TAT3/-/-/-/ELI5	ath:AT1G31690/ath:AT5G19550/ath:AT2G24850/ath:AT3G43670/ath:AT4G12290/ath:AT4G28410/ath:AT2G20340	7	1	AT5G19550	6	AT1G31690/AT2G24850/AT3G43670/AT4G12290/AT4G28410/AT2G20340
ath04141	Protein processing in endoplasmic reticulum	30/526	192/4479	0.0595943128591154	0.258047396046495	AT5G12030/AT5G12020/AT1G53540/AT3G46230/AT3G53800/AT1G07400/AT4G10250/AT4G25200/AT5G52640/AT1G59860/AT5G51440/AT3G12580/AT1G52560/AT2G29500/AT1G16030/AT4G27670/AT4G03510/AT3G53230/AT3G21850/AT4G21870/AT1G02620/AT5G02490/AT4G34470/AT3G09350/AT3G21660/AT1G54050/AT2G20160/AT1G19310/AT5G22060/AT5G56030	HSP17.7/HSP17.6/HSP17.6C/HSP17.4A/Fes1B/HSP17.8/HSP22.0/HSP23.6/HSP90-1/HSP17.6A/HSP23.5/MED37C/HSP26.5/HSP17.6B/HSP70-5/HSP21/RMA1/CDC48D/ASK9/HSP15.4/-/MED37D/ASK12/Fes1A/-/HSP17.4B/ASK17/-/ATJ2/HSP81-2	ath:AT5G12030/ath:AT5G12020/ath:AT1G53540/ath:AT3G46230/ath:AT3G53800/ath:AT1G07400/ath:AT4G10250/ath:AT4G25200/ath:AT5G52640/ath:AT1G59860/ath:AT5G51440/ath:AT3G12580/ath:AT1G52560/ath:AT2G29500/ath:AT1G16030/ath:AT4G27670/ath:AT4G03510/ath:AT3G53230/ath:AT3G21850/ath:AT4G21870/ath:AT1G02620/ath:AT5G02490/ath:AT4G34470/ath:AT3G09350/ath:AT3G21660/ath:AT1G54050/ath:AT2G20160/ath:AT1G19310/ath:AT5…	30	25	AT5G12030/AT5G12020/AT1G53540/AT3G46230/AT1G07400/AT4G10250/AT4G25200/AT5G52640/AT1G59860/AT5G51440/AT3G12580/AT1G52560/AT2G29500/AT1G16030/AT4G27670/AT3G53230/AT4G21870/AT5G02490/AT4G34470/AT3G09350/AT3G21660/AT1G54050/AT2G20160/AT5G22060/AT5G56030	5	AT3G53800/AT4G03510/AT3G21850/AT1G02620/AT1G19310
ath00250	Alanine, aspartate and glutamate metabolism	10/526	50/4479	0.061823855302806	0.258047396046495	AT3G08860/AT5G14760/AT3G47340/AT1G48470/AT3G16150/AT5G19550/AT4G18440/AT2G02010/AT1G70580/AT2G13360	PYD4/AO/ASN1/GLN1-5/-/ASP2/-/GAD4/GGAT2/AGT1	ath:AT3G08860/ath:AT5G14760/ath:AT3G47340/ath:AT1G48470/ath:AT3G16150/ath:AT5G19550/ath:AT4G18440/ath:AT2G02010/ath:AT1G70580/ath:AT2G13360	10	4	AT5G14760/AT3G16150/AT5G19550/AT2G02010	6	AT3G08860/AT3G47340/AT1G48470/AT4G18440/AT1G70580/AT2G13360
ath00630	Glyoxylate and dicarboxylate metabolism	13/526	73/4479	0.0803744020328503	0.321497608131401	AT3G21720/AT1G48470/AT5G03860/AT5G36790/AT1G20620/AT1G20630/AT4G18360/AT4G37930/AT1G70580/AT2G13360/AT4G17360/AT5G04140/AT5G38430	ICL/GLN1-5/MLS/PGLP1A/CAT3/CAT1/GLO5/SHM1/GGAT2/AGT1/PURU2/GLU1/RBCS-1B	ath:AT3G21720/ath:AT1G48470/ath:AT5G03860/ath:AT5G36790/ath:AT1G20620/ath:AT1G20630/ath:AT4G18360/ath:AT4G37930/ath:AT1G70580/ath:AT2G13360/ath:AT4G17360/ath:AT5G04140/ath:AT5G38430	13	4	AT3G21720/AT5G36790/AT4G18360/AT5G38430	9	AT1G48470/AT5G03860/AT1G20620/AT1G20630/AT4G37930/AT1G70580/AT2G13360/AT4G17360/AT5G04140
ath00040	Pentose and glucuronate interconversions	13/526	74/4479	0.0875981994809796	0.336377086006962	AT2G21370/AT2G45220/AT2G43870/AT1G05660/AT3G10720/AT1G65570/AT1G11580/AT2G47550/AT3G27400/AT3G07970/AT5G51490/AT4G24780/AT5G04310	XK-1/PME17/-/-/PME25/-/ATPMEPCRA/PME20/-/QRT2/PME59/-/-	ath:AT2G21370/ath:AT2G45220/ath:AT2G43870/ath:AT1G05660/ath:AT3G10720/ath:AT1G65570/ath:AT1G11580/ath:AT2G47550/ath:AT3G27400/ath:AT3G07970/ath:AT5G51490/ath:AT4G24780/ath:AT5G04310	13	5	AT2G45220/AT3G10720/AT1G11580/AT2G47550/AT5G04310	8	AT2G21370/AT2G43870/AT1G05660/AT1G65570/AT3G27400/AT3G07970/AT5G51490/AT4G24780
ath00380	Tryptophan metabolism	9/526	53/4479	0.162810300533868	0.601145725048127	AT2G30750/AT2G30770/AT5G43890/AT1G20620/AT3G44300/AT1G51470/AT1G20630/AT4G35160/AT2G20340	CYP71A12/CYP71A13/YUC5/CAT3/NIT2/TGG5/CAT1/ASMT/ELI5	ath:AT2G30750/ath:AT2G30770/ath:AT5G43890/ath:AT1G20620/ath:AT3G44300/ath:AT1G51470/ath:AT1G20630/ath:AT4G35160/ath:AT2G20340	9	4	AT2G30750/AT2G30770/AT5G43890/AT3G44300	5	AT1G20620/AT1G51470/AT1G20630/AT4G35160/AT2G20340
ath00430	Taurine and hypotaurine metabolism	3/526	13/4479	0.189504951911954	0.653419032744757	AT5G39890/AT5G15120/AT2G02010	PCO2/PCO1/GAD4	ath:AT5G39890/ath:AT5G15120/ath:AT2G02010	3	3	AT5G39890/AT5G15120/AT2G02010	0
ath00030	Pentose phosphate pathway	9/526	55/4479	0.190580551217221	0.653419032744757	AT4G26530/AT1G43670/AT1G13700/AT5G24420/AT5G35790/AT5G64380/AT3G27300/AT1G24280/AT5G47810	FBA5/CYFBP/PGL1/PGL5/G6PD1/-/G6PD5/G6PD3/PFK2	ath:AT4G26530/ath:AT1G43670/ath:AT1G13700/ath:AT5G24420/ath:AT5G35790/ath:AT5G64380/ath:AT3G27300/ath:AT1G24280/ath:AT5G47810	9	2	AT1G24280/AT5G47810	7	AT4G26530/AT1G43670/AT1G13700/AT5G24420/AT5G35790/AT5G64380/AT3G27300
ath00410	beta-Alanine metabolism	8/526	49/4479	0.211252873186998	0.699319856067305	AT1G31690/AT2G30660/AT3G43670/AT3G24360/AT4G12290/AT2G02010/AT2G43020/AT5G13700	-/-/-/-/-/GAD4/PAO2/PAO1	ath:AT1G31690/ath:AT2G30660/ath:AT3G43670/ath:AT3G24360/ath:AT4G12290/ath:AT2G02010/ath:AT2G43020/ath:AT5G13700	8	3	AT2G30660/AT2G02010/AT5G13700	5	AT1G31690/AT3G43670/AT3G24360/AT4G12290/AT2G43020
ath00330	Arginine and proline metabolism	8/526	51/4479	0.2444904013036	0.757131565327277	AT2G39800/AT5G15950/AT5G19550/AT4G34710/AT5G61160/AT2G43020/AT5G13700/AT5G14800	P5CSA/SAMDC2/ASP2/ADC2/ACT/PAO2/PAO1/PROC1	ath:AT2G39800/ath:AT5G15950/ath:AT5G19550/ath:AT4G34710/ath:AT5G61160/ath:AT2G43020/ath:AT5G13700/ath:AT5G14800	8	6	AT5G15950/AT5G19550/AT4G34710/AT5G61160/AT5G13700/AT5G14800	2	AT2G39800/AT2G43020
ath00860	Porphyrin and chlorophyll metabolism	8/526	51/4479	0.2444904013036	0.757131565327277	AT5G54190/AT4G13250/AT4G27440/AT5G26030/AT3G44880/AT4G37000/AT3G14930/AT5G18660	PORA/NYC1/PORB/FC1/PAO/RCCR/HEME1/DVR	ath:AT5G54190/ath:AT4G13250/ath:AT4G27440/ath:AT5G26030/ath:AT3G44880/ath:AT4G37000/ath:AT3G14930/ath:AT5G18660	8	1	AT5G26030	7	AT5G54190/AT4G13250/AT4G27440/AT3G44880/AT4G37000/AT3G14930/AT5G18660
ath00750	Vitamin B6 metabolism	3/526	15/4479	0.254445208860512	0.763335626581535	AT3G16050/AT1G73010/AT1G17710	PDX12/PS2/-	ath:AT3G16050/ath:AT1G73010/ath:AT1G17710	3	3	AT3G16050/AT1G73010/AT1G17710	0
ath00073	Cutin, suberine and wax biosynthesis	4/526	23/4479	0.281319862189753	0.76802743375322	AT4G26740/AT5G55240/AT4G33790/AT2G33380	PXG1/PXG2/FAR3/PXG3	ath:AT4G26740/ath:AT5G55240/ath:AT4G33790/ath:AT2G33380	4	0		4	AT4G26740/AT5G55240/AT4G33790/AT2G33380
ath02010	ABC transporters	4/526	23/4479	0.281319862189753	0.76802743375322	AT1G02520/AT3G28370/AT2G47000/AT3G62150	ABCB11/-/ABCB4/ABCB21	ath:AT1G02520/ath:AT3G28380/ath:AT2G47000/ath:AT3G62150	4	3	AT1G02520/AT2G47000/AT3G62150	1	AT3G28370
ath00270	Cysteine and methionine metabolism	16/526	116/4479	0.283289233025021	0.76802743375322	AT2G26400/AT4G23600/AT4G11280/AT3G08860/AT4G26200/AT4G08040/AT1G10060/AT5G15950/AT2G19590/AT5G19550/AT2G24850/AT4G37770/AT1G50090/AT5G28030/AT4G28410/AT3G23810	ARD/CORI3/ACS6/PYD4/ACS7/ACS11/ATBCAT-1/SAMDC2/ACO1/ASP2/TAT3/ACS8/BCAT7/DES1/-/SAHH2	ath:AT2G26400/ath:AT4G23600/ath:AT4G11280/ath:AT3G08860/ath:AT4G26200/ath:AT4G08040/ath:AT1G10060/ath:AT5G15950/ath:AT2G19590/ath:AT5G19550/ath:AT2G24850/ath:AT4G37770/ath:AT1G50090/ath:AT5G28030/ath:AT4G28410/ath:AT3G23810	16	9	AT2G26400/AT4G11280/AT4G26200/AT4G08040/AT5G15950/AT2G19590/AT5G19550/AT4G37770/AT1G50090	7	AT4G23600/AT3G08860/AT1G10060/AT2G24850/AT5G28030/AT4G28410/AT3G23810
ath00590	Arachidonic acid metabolism	3/526	16/4479	0.288010287657458	0.76802743375322	AT4G31870/AT2G25080/AT4G11600	GPX7/GPX1/GPX6	ath:AT4G31870/ath:AT2G25080/ath:AT4G11600	3	0		3	AT4G31870/AT2G25080/AT4G11600
ath00100	Steroid biosynthesis	5/526	33/4479	0.344825383928517	0.894682077219936	AT5G24150/AT2G22830/AT1G07420/AT5G24160/AT5G24140	SQE5/SQE2/SMO2-2/SQE6/SQP2	ath:AT5G24150/ath:AT2G22830/ath:AT1G07420/ath:AT5G24160/ath:AT5G24140	5	0		5	AT5G24150/AT2G22830/AT1G07420/AT5G24160/AT5G24140
ath00760	Nicotinate and nicotinamide metabolism	3/526	18/4479	0.355756653096635	0.898753649928342	AT5G14760/AT1G78590/AT1G21640	AO/NADK3/NADK2	ath:AT5G14760/ath:AT1G78590/ath:AT1G21640	3	1	AT5G14760	2	AT1G78590/AT1G21640
ath04933	AGE-RAGE signaling pathway in diabetic complications	3/526	19/4479	0.389404636507067	0.943657918366413	AT3G08510/AT5G58670/AT3G51300	PLC2/PLC1/ARAC11	ath:AT3G08510/ath:AT5G58670/ath:AT3G51300	3	0		3	AT3G08510/AT5G58670/AT3G51300
ath00908	Zeatin biosynthesis	4/526	27/4479	0.393190799319339	0.943657918366413	AT2G36750/AT1G22370/AT3G53160/AT1G75450	UGT73C1/UGT85A5/UGT73C7/CKX5	ath:AT2G36750/ath:AT1G22370/ath:AT3G53160/ath:AT1G75450	4	2	AT3G53160/AT1G75450	2	AT2G36750/AT1G22370
ath04146	Peroxisome	10/526	78/4479	0.434912537578071	0.999999999955604	AT3G56350/AT5G48880/AT1G20620/AT1G20630/AT4G33790/AT4G14070/AT4G18360/AT2G13360/AT4G03410/AT2G14860	MSD2/KAT5/CAT3/CAT1/FAR3/AAE15/GLO5/AGT1/-/-	ath:AT3G56350/ath:AT5G48880/ath:AT1G20620/ath:AT1G20630/ath:AT4G33790/ath:AT4G14070/ath:AT4G18360/ath:AT2G13360/ath:AT4G03410/ath:AT2G14860	10	1	AT4G18360	9	AT3G56350/AT5G48880/AT1G20620/AT1G20630/AT4G33790/AT4G14070/AT2G13360/AT4G03410/AT2G14860
ath00130	Ubiquinone and other terpenoid-quinone biosynthesis	5/526	38/4479	0.46652946859659	0.999999999955604	AT2G24850/AT1G30520/AT4G28410/AT4G32770/AT1G18870	TAT3/AAE14/-/VTE1/ICS2	ath:AT2G24850/ath:AT1G30520/ath:AT4G28410/ath:AT4G32770/ath:AT1G18870	5	0		5	AT2G24850/AT1G30520/AT4G28410/AT4G32770/AT1G18870
ath00710	Carbon fixation in photosynthetic organisms	8/526	65/4479	0.501125617131526	0.999999999955604	AT4G26530/AT1G43670/AT5G19550/AT2G19900/AT2G42600/AT1G70580/AT5G64380/AT5G38430	FBA5/CYFBP/ASP2/NADP-ME1/PPC2/GGAT2/-/RBCS-1B	ath:AT4G26530/ath:AT1G43670/ath:AT5G19550/ath:AT2G19900/ath:AT2G42600/ath:AT1G70580/ath:AT5G64380/ath:AT5G38430	8	2	AT5G19550/AT5G38430	6	AT4G26530/AT1G43670/AT2G19900/AT2G42600/AT1G70580/AT5G64380
ath00280	Valine, leucine and isoleucine degradation	6/526	48/4479	0.50162730918491	0.999999999955604	AT3G08860/AT2G30660/AT5G48880/AT1G10060/AT1G50090/AT3G24360	PYD4/-/KAT5/ATBCAT-1/BCAT7/-	ath:AT3G08860/ath:AT2G30660/ath:AT5G48880/ath:AT1G10060/ath:AT1G50090/ath:AT3G24360	6	2	AT2G30660/AT1G50090	4	AT3G08860/AT5G48880/AT1G10060/AT3G24360
ath01200	Carbon metabolism	30/526	254/4479	0.517253934603064	0.999999999955604	AT4G26530/AT2G30660/AT1G43670/AT3G21720/AT5G03860/AT5G36790/AT5G19550/AT5G50950/AT2G19900/AT2G42600/AT1G20620/AT5G42250/AT1G20630/AT5G65165/AT1G13700/AT3G24360/AT5G28030/AT4G18360/AT4G37930/AT1G70580/AT2G13360/AT5G24420/AT5G35790/AT5G64380/AT3G27300/AT2G36580/AT1G24280/AT5G47810/AT5G38430/AT4G26390	FBA5/-/CYFBP/ICL/MLS/PGLP1A/ASP2/FUM2/NADP-ME1/PPC2/CAT3/-/CAT1/SDH2-3/PGL1/-/DES1/GLO5/SHM1/GGAT2/AGT1/PGL5/G6PD1/-/G6PD5/-/G6PD3/PFK2/RBCS-1B/-	ath:AT4G26530/ath:AT2G30660/ath:AT1G43670/ath:AT3G21720/ath:AT5G03860/ath:AT5G36790/ath:AT5G19550/ath:AT5G50950/ath:AT2G19900/ath:AT2G42600/ath:AT1G20620/ath:AT5G42250/ath:AT1G20630/ath:AT5G65165/ath:AT1G13700/ath:AT3G24360/ath:AT5G28030/ath:AT4G18360/ath:AT4G37930/ath:AT1G70580/ath:AT2G13360/ath:AT5G24420/ath:AT5G35790/ath:AT5G64380/ath:AT3G27300/ath:AT2G36580/ath:AT1G24280/ath:AT5G47810/ath:AT5…	30	10	AT2G30660/AT3G21720/AT5G36790/AT5G19550/AT4G18360/AT2G36580/AT1G24280/AT5G47810/AT5G38430/AT4G26390	20	AT4G26530/AT1G43670/AT5G03860/AT5G50950/AT2G19900/AT2G42600/AT1G20620/AT5G42250/AT1G20630/AT5G65165/AT1G13700/AT3G24360/AT5G28030/AT4G37930/AT1G70580/AT2G13360/AT5G24420/AT5G35790/AT5G64380/AT3G27300
ath04130	SNARE interactions in vesicular transport	5/526	41/4479	0.536357596263347	0.999999999955604	AT1G61290/AT3G52400/AT3G11820/AT5G39630/AT5G11150	SYP124/SYP122/SYP121/-/ATVAMP713	ath:AT1G61290/ath:AT3G52400/ath:AT3G11820/ath:AT5G39630/ath:AT5G11150	5	4	AT1G61290/AT3G52400/AT3G11820/AT5G39630	1	AT5G11150
ath00770	Pantothenate and CoA biosynthesis	3/526	25/4479	0.576284135187076	0.999999999955604	AT1G10060/AT1G50090/AT1G48605	ATBCAT-1/BCAT7/HAL3B	ath:AT1G10060/ath:AT1G50090/ath:AT1G48605	3	2	AT1G50090/AT1G48605	1	AT1G10060
ath00900	Terpenoid backbone biosynthesis	6/526	52/4479	0.583261826071945	0.999999999955604	AT3G21500/AT5G58770/AT2G18620/AT1G49530/AT1G63970/AT2G02500	DXPS1/-/-/GGPP6/ISPF/ISPD	ath:AT3G21500/ath:AT5G58770/ath:AT2G18620/ath:AT1G49530/ath:AT1G63970/ath:AT2G02500	6	2	AT5G58770/AT1G49530	4	AT3G21500/AT2G18620/AT1G63970/AT2G02500
ath00053	Ascorbate and aldarate metabolism	5/526	45/4479	0.622297041762248	0.999999999955604	AT3G09940/AT4G26850/AT3G09640/AT4G09010/AT2G46750	MDAR3/VTC2/APX2/APX4/GULLO2	ath:AT3G09940/ath:AT4G26850/ath:AT3G09640/ath:AT4G09010/ath:AT2G46750	5	4	AT3G09940/AT4G26850/AT3G09640/AT2G46750	1	AT4G09010
ath00740	Riboflavin metabolism	2/526	18/4479	0.642214008046899	0.999999999955604	AT4G11570/AT2G22450	PYRP2/RIBA2	ath:AT4G11570/ath:AT2G22450	2	0		2	AT4G11570/AT2G22450
ath00941	Flavonoid biosynthesis	2/526	18/4479	0.642214008046899	0.999999999955604	AT1G67980/AT5G63595	CCOAMT/FLS4	ath:AT1G67980/ath:AT5G63595	2	1	AT1G67980	1	AT5G63595
ath00230	Purine metabolism	10/526	94/4479	0.679875291294314	0.999999999955604	AT1G14250/AT3G01820/AT5G35170/AT1G14240/AT4G18440/AT2G37250/AT1G54130/AT2G36580/AT4G20070/AT4G26390	APY5/-/-/APY3/-/ADK/RSH3/-/AAH/-	ath:AT1G14250/ath:AT3G01820/ath:AT5G35170/ath:AT1G14240/ath:AT4G18440/ath:AT2G37250/ath:AT1G54130/ath:AT2G36580/ath:AT4G20070/ath:AT4G26390	10	5	AT3G01820/AT2G37250/AT2G36580/AT4G20070/AT4G26390	5	AT1G14250/AT5G35170/AT1G14240/AT4G18440/AT1G54130
ath00400	Phenylalanine, tyrosine and tryptophan biosynthesis	5/526	49/4479	0.698003920309028	0.999999999955604	AT5G19550/AT2G24850/AT4G28410/AT3G44720/AT2G27820	ASP2/TAT3/-/ADT4/ADT3	ath:AT5G19550/ath:AT2G24850/ath:AT4G28410/ath:AT3G44720/ath:AT2G27820	5	2	AT5G19550/AT3G44720	3	AT2G24850/AT4G28410/AT2G27820
ath00290	Valine, leucine and isoleucine biosynthesis	2/526	20/4479	0.699662398076578	0.999999999955604	AT1G10060/AT1G50090	ATBCAT-1/BCAT7	ath:AT1G10060/ath:AT1G50090	2	1	AT1G50090	1	AT1G10060
ath00670	One carbon pool by folate	2/526	20/4479	0.699662398076578	0.999999999955604	AT4G37930/AT4G17360	SHM1/PURU2	ath:AT4G37930/ath:AT4G17360	2	0		2	AT4G37930/AT4G17360
ath00260	Glycine, serine and threonine metabolism	7/526	68/4479	0.701993724990011	0.999999999955604	AT1G31690/AT3G08860/AT3G43670/AT4G12290/AT4G37930/AT1G70580/AT2G13360	-/PYD4/-/-/SHM1/GGAT2/AGT1	ath:AT1G31690/ath:AT3G08860/ath:AT3G43670/ath:AT4G12290/ath:AT4G37930/ath:AT1G70580/ath:AT2G13360	7	0		7	AT1G31690/AT3G08860/AT3G43670/AT4G12290/AT4G37930/AT1G70580/AT2G13360
ath00966	Glucosinolate biosynthesis	2/526	21/4479	0.725399475515076	0.999999999955604	AT1G10060/AT1G16410	ATBCAT-1/CYP79F1	ath:AT1G10060/ath:AT1G16410	2	0		2	AT1G10060/AT1G16410
ath04070	Phosphatidylinositol signaling system	6/526	63/4479	0.766056492603704	0.999999999955604	AT1G62430/AT3G01310/AT3G08510/AT5G58670/AT2G41090/AT5G09290	CDS1/-/PLC2/PLC1/CML10/SAL4	ath:AT1G62430/ath:AT3G01310/ath:AT3G08510/ath:AT5G58670/ath:AT2G41090/ath:AT5G09290	6	2	AT2G41090/AT5G09290	4	AT1G62430/AT3G01310/AT3G08510/AT5G58670
ath00071	Fatty acid degradation	4/526	44/4479	0.776639964289171	0.999999999955604	AT1G77120/AT5G48880/AT5G42250/AT4G14070	ADH1/KAT5/-/AAE15	ath:AT1G77120/ath:AT5G48880/ath:AT5G42250/ath:AT4G14070	4	1	AT1G77120	3	AT5G48880/AT5G42250/AT4G14070
ath00999	Biosynthesis of secondary metabolites - unclassified	1/526	12/4479	0.77710726002235	0.999999999955604	AT1G67980	CCOAMT	ath:AT1G67980	1	1	AT1G67980	0
ath00220	Arginine biosynthesis	3/526	34/4479	0.780034324571684	0.999999999955604	AT1G48470/AT5G19550/AT1G70580	GLN1-5/ASP2/GGAT2	ath:AT1G48470/ath:AT5G19550/ath:AT1G70580	3	1	AT5G19550	2	AT1G48470/AT1G70580
ath00564	Glycerophospholipid metabolism	9/526	94/4479	0.790873882090733	0.999999999955604	AT4G01950/AT2G01180/AT1G02390/AT1G62430/AT5G41080/AT3G18000/AT3G02040/AT4G09760/AT2G38670	ATGPAT3/ATPAP1/GPAT2/CDS1/GDPD2/NMT1/GDPD1/-/PECT1	ath:AT4G01950/ath:AT2G01180/ath:AT1G02390/ath:AT1G62430/ath:AT5G41080/ath:AT3G18000/ath:AT3G02040/ath:AT4G09760/ath:AT2G38670	9	5	AT4G01950/AT2G01180/AT1G02390/AT5G41080/AT3G02040	4	AT1G62430/AT3G18000/AT4G09760/AT2G38670
ath00790	Folate biosynthesis	2/526	24/4479	0.79163051828975	0.999999999955604	AT2G22450/AT1G78680	RIBA2/GGH2	ath:AT2G22450/ath:AT1G78680	2	0		2	AT2G22450/AT1G78680
ath01040	Biosynthesis of unsaturated fatty acids	2/526	24/4479	0.79163051828975	0.999999999955604	AT1G43800/AT5G48880	S-ACP-DES6/KAT5	ath:AT1G43800/ath:AT5G48880	2	1	AT1G43800	1	AT5G48880
ath00051	Fructose and mannose metabolism	5/526	56/4479	0.803761605339387	0.999999999955604	AT4G26530/AT1G43670/AT4G10260/AT5G64380/AT5G47810	FBA5/CYFBP/-/-/PFK2	ath:AT4G26530/ath:AT1G43670/ath:AT4G10260/ath:AT5G64380/ath:AT5G47810	5	2	AT4G10260/AT5G47810	3	AT4G26530/AT1G43670/AT5G64380
ath00010	Glycolysis / Gluconeogenesis	10/526	106/4479	0.814339791994703	0.999999999955604	AT4G26530/AT1G77120/AT4G33070/AT1G43670/AT5G54960/AT5G42250/AT5G64380/AT2G36580/AT5G47810/AT4G26390	FBA5/ADH1/PDC1/CYFBP/PDC2/-/-/-/PFK2/-	ath:AT4G26530/ath:AT1G77120/ath:AT4G33070/ath:AT1G43670/ath:AT5G54960/ath:AT5G42250/ath:AT5G64380/ath:AT2G36580/ath:AT5G47810/ath:AT4G26390	10	5	AT1G77120/AT4G33070/AT2G36580/AT5G47810/AT4G26390	5	AT4G26530/AT1G43670/AT5G54960/AT5G42250/AT5G64380
ath00561	Glycerolipid metabolism	5/526	59/4479	0.839089391881451	0.999999999955604	AT4G01950/AT2G01180/AT1G02390/AT1G73480/AT1G18360	ATGPAT3/ATPAP1/GPAT2/-/-	ath:AT4G01950/ath:AT2G01180/ath:AT1G02390/ath:AT1G73480/ath:AT1G18360	5	3	AT4G01950/AT2G01180/AT1G02390	2	AT1G73480/AT1G18360
ath00052	Galactose metabolism	4/526	49/4479	0.843938971699918	0.999999999955604	AT1G56600/AT3G13784/AT5G47810/AT5G11920	GOLS2/CWINV5/PFK2/CWINV6	ath:AT1G56600/ath:AT3G13784/ath:AT5G47810/ath:AT5G11920	4	3	AT1G56600/AT5G47810/AT5G11920	1	AT3G13784
ath00620	Pyruvate metabolism	7/526	81/4479	0.854740754211279	0.999999999955604	AT5G03860/AT5G50950/AT2G19900/AT2G42600/AT2G38860/AT2G36580/AT4G26390	MLS/FUM2/NADP-ME1/PPC2/DJ1E/-/-	ath:AT5G03860/ath:AT5G50950/ath:AT2G19900/ath:AT2G42600/ath:AT2G38860/ath:AT2G36580/ath:AT4G26390	7	3	AT2G38860/AT2G36580/AT4G26390	4	AT5G03860/AT5G50950/AT2G19900/AT2G42600
ath04120	Ubiquitin mediated proteolysis	11/526	121/4479	0.857440986675011	0.999999999955604	AT5G22920/AT3G21850/AT5G62800/AT5G23730/AT4G34470/AT1G66650/AT2G20160/AT4G10000/AT5G58760/AT4G33260/AT4G33270	RZPF34/ASK9/-/RUP2/ASK12/-/ASK17/-/DDB2/CDC20-2/CDC20-1	ath:AT5G22920/ath:AT3G21850/ath:AT5G62800/ath:AT5G23730/ath:AT4G34470/ath:AT1G66650/ath:AT2G20160/ath:AT4G10000/ath:AT5G58760/ath:AT4G33260/ath:AT4G33270	11	5	AT5G23730/AT4G34470/AT1G66650/AT2G20160/AT5G58760	6	AT5G22920/AT3G21850/AT5G62800/AT4G10000/AT4G33260/AT4G33270
ath00780	Biotin metabolism	1/526	16/4479	0.864985643175167	0.999999999955604	AT4G13180	-	ath:AT4G13180	1	1	AT4G13180	0
ath00061	Fatty acid biosynthesis	3/526	41/4479	0.876052443378648	0.999999999955604	AT1G43800/AT4G13180/AT4G14070	S-ACP-DES6/-/AAE15	ath:AT1G43800/ath:AT4G13180/ath:AT4G14070	3	2	AT1G43800/AT4G13180	1	AT4G14070
ath00520	Amino sugar and nucleotide sugar metabolism	10/526	114/4479	0.877131625635105	0.999999999955604	AT2G43570/AT4G10260/AT2G43590/AT4G19820/AT2G43610/AT4G30440/AT5G24090/AT5G19220/AT3G54420/AT2G43600	CHI/-/-/-/-/GAE1/CHIB1/ADG2/EP3/-	ath:AT2G43570/ath:AT4G10260/ath:AT2G43590/ath:AT4G19820/ath:AT2G43610/ath:AT4G30440/ath:AT5G24090/ath:AT5G19220/ath:AT3G54420/ath:AT2G43600	10	8	AT2G43570/AT4G10260/AT2G43590/AT4G19820/AT2G43610/AT4G30440/AT5G24090/AT3G54420	2	AT5G19220/AT2G43600
ath00240	Pyrimidine metabolism	4/526	54/4479	0.893320646608263	0.999999999955604	AT1G14250/AT4G29610/AT1G14240/AT4G29570	APY5/CDA6/APY3/CDA8	ath:AT1G14250/ath:AT4G29610/ath:AT1G14240/ath:AT4G29570	4	0		4	AT1G14250/AT4G29610/AT1G14240/AT4G29570
ath01210	2-Oxocarboxylic acid metabolism	5/526	66/4479	0.901526487047144	0.999999999955604	AT1G10060/AT5G19550/AT1G16410/AT1G50090/AT1G70580	ATBCAT-1/ASP2/CYP79F1/BCAT7/GGAT2	ath:AT1G10060/ath:AT5G19550/ath:AT1G16410/ath:AT1G50090/ath:AT1G70580	5	2	AT5G19550/AT1G50090	3	AT1G10060/AT1G16410/AT1G70580
ath00650	Butanoate metabolism	1/526	19/4479	0.907326296902002	0.999999999955604	AT2G02010	GAD4	ath:AT2G02010	1	1	AT2G02010	0
ath01212	Fatty acid metabolism	5/526	67/4479	0.908466487117012	0.999999999955604	AT1G43800/AT5G47330/AT5G48880/AT4G13180/AT4G14070	S-ACP-DES6/-/KAT5/-/AAE15	ath:AT1G43800/ath:AT5G47330/ath:AT5G48880/ath:AT4G13180/ath:AT4G14070	5	2	AT1G43800/AT4G13180	3	AT5G47330/AT5G48880/AT4G14070
ath00920	Sulfur metabolism	2/526	41/4479	0.96210341483476	0.999999999955604	AT5G28030/AT5G09290	DES1/SAL4	ath:AT5G28030/ath:AT5G09290	2	1	AT5G09290	1	AT5G28030
ath03410	Base excision repair	2/526	41/4479	0.96210341483476	0.999999999955604	AT5G22470/AT1G05900	-/NTH2	ath:AT5G22470/ath:AT1G05900	2	0		2	AT5G22470/AT1G05900
ath00640	Propanoate metabolism	2/526	42/4479	0.965897956320556	0.999999999955604	AT2G30660/AT3G24360	-/-	ath:AT2G30660/ath:AT3G24360	2	1	AT2G30660	1	AT3G24360
ath00510	N-Glycan biosynthesis	2/526	44/4479	0.972421068857004	0.999999999955604	AT1G67880/AT3G27540	-/-	ath:AT1G67880/ath:AT3G27540	2	2	AT1G67880/AT3G27540	0
ath00310	Lysine degradation	1/526	30/4479	0.976733358501403	0.999999999955604	AT1G02580	MEA	ath:AT1G02580	1	1	AT1G02580	0
ath01230	Biosynthesis of amino acids	18/526	229/4479	0.980557232532585	0.999999999955604	AT4G26530/AT2G39800/AT3G47340/AT1G48470/AT1G10060/AT5G19550/AT2G24850/AT1G50090/AT5G28030/AT4G28410/AT4G37930/AT1G70580/AT3G44720/AT2G36580/AT5G47810/AT4G26390/AT2G27820/AT5G14800	FBA5/P5CSA/ASN1/GLN1-5/ATBCAT-1/ASP2/TAT3/BCAT7/DES1/-/SHM1/GGAT2/ADT4/-/PFK2/-/ADT3/PROC1	ath:AT4G26530/ath:AT2G39800/ath:AT3G47340/ath:AT1G48470/ath:AT1G10060/ath:AT5G19550/ath:AT2G24850/ath:AT1G50090/ath:AT5G28030/ath:AT4G28410/ath:AT4G37930/ath:AT1G70580/ath:AT3G44720/ath:AT2G36580/ath:AT5G47810/ath:AT4G26390/ath:AT2G27820/ath:AT5G14800	18	7	AT5G19550/AT1G50090/AT3G44720/AT2G36580/AT5G47810/AT4G26390/AT5G14800	11	AT4G26530/AT2G39800/AT3G47340/AT1G48470/AT1G10060/AT2G24850/AT5G28030/AT4G28410/AT4G37930/AT1G70580/AT2G27820
ath00562	Inositol phosphate metabolism	3/526	66/4479	0.987911577590411	0.999999999955604	AT3G08510/AT5G58670/AT5G09290	PLC2/PLC1/SAL4	ath:AT3G08510/ath:AT5G58670/ath:AT5G09290	3	1	AT5G09290	2	AT3G08510/AT5G58670
ath00190	Oxidative phosphorylation	9/526	142/4479	0.989892938130266	0.999999999955604	ATMG01360/ATMG00510/AT5G65165/AT5G25450/ATMG00160/AT2G07727/AT2G07629/AT4G04640/ATMG01170	COX1/NAD7/SDH2-3/QCR7-2/COX2/-/-/ATPC1/ATP6-2	ath:ArthMp109/ath:ArthMp043/ath:AT5G65165/ath:AT5G25450/ath:ArthMp015/ath:ArthMp020/ath:AT2G07698/ath:AT4G04640/ath:ArthMp098	9	7	ATMG01360/ATMG00510/AT5G25450/ATMG00160/AT2G07727/AT2G07629/ATMG01170	2	AT5G65165/AT4G04640
ath00020	Citrate cycle (TCA cycle)	2/526	59/4479	0.994637154408875	0.999999999955604	AT5G50950/AT5G65165	FUM2/SDH2-3	ath:AT5G50950/ath:AT5G65165	2	0		2	AT5G50950/AT5G65165
ath03060	Protein export	1/526	49/4479	0.997880413864362	0.999999999955604	AT2G01110	TATC	ath:AT2G01110	1	0		1	AT2G01110
ath03018	RNA degradation	4/526	106/4479	0.999086922178312	0.999999999955604	AT5G22250/AT3G44260/AT2G32550/AT5G47810	CAF1-11/CAF1-9/-/PFK2	ath:AT5G22250/ath:AT3G44260/ath:AT2G32550/ath:AT5G47810	4	3	AT5G22250/AT3G44260/AT5G47810	1	AT2G32550
ath04145	Phagosome	2/526	75/4479	0.999123488433497	0.999999999955604	AT1G22740/AT3G51300	RABG3B/ARAC11	ath:AT1G22740/ath:AT3G51300	2	0		2	AT1G22740/AT3G51300
ath04144	Endocytosis	6/526	137/4479	0.999319835172761	0.999999999955604	AT3G12580/AT1G16030/AT5G47960/AT5G02490/AT1G22740/AT2G19710	MED37C/HSP70-5/RABA4C/MED37D/RABG3B/-	ath:AT3G12580/ath:AT1G16030/ath:AT5G47960/ath:AT5G02490/ath:AT1G22740/ath:AT2G19710	6	5	AT3G12580/AT1G16030/AT5G47960/AT5G02490/AT2G19710	1	AT1G22740
ath03420	Nucleotide excision repair	1/526	62/4479	0.999591118178492	0.999999999955604	AT5G58760	DDB2	ath:AT5G58760	1	1	AT5G58760	0
ath03015	mRNA surveillance pathway	3/526	110/4479	0.999884991146235	0.999999999955604	AT1G66500/AT5G43620/AT1G03960	PCFS1/PCFS5/B''EPSILON	ath:AT1G66500/ath:AT5G43620/ath:AT1G03960	3	2	AT1G66500/AT5G43620	1	AT1G03960
ath03008	Ribosome biogenesis in eukaryotes	1/526	85/4479	0.999978036533839	0.999999999955604	AT5G08600	-	ath:AT5G08600	1	1	AT5G08600	0
ath03040	Spliceosome	5/526	172/4479	0.999995380079617	0.999999999955604	AT5G06520/AT3G12580/AT1G16030/AT5G02490/AT5G07060	-/MED37C/HSP70-5/MED37D/-	ath:AT5G06520/ath:AT3G12580/ath:AT1G16030/ath:AT5G02490/ath:AT5G07060	5	5	AT5G06520/AT3G12580/AT1G16030/AT5G02490/AT5G07060	0
ath03013	RNA transport	2/526	155/4479	0.999999939165845	0.999999999955604	AT1G53875/AT1G59660	-/NUP98B	ath:AT1G53900/ath:AT1G59660	2	1	AT1G59660	1	AT1G53875
ath03010	Ribosome	6/526	292/4479	0.999999999955604	0.999999999955604	novel.40/ATMG00080/AT2G32220/AT5G43640/ATMG00090/novel.95	-/RPL16/RPL27A/RPS15E/-/-	ath:AT5G23740/ath:ArthMp008/ath:AT2G32220/ath:AT5G43640/ath:ArthMp009/ath:AT1G61580	6	6	novel.40/ATMG00080/AT2G32220/AT5G43640/ATMG00090/novel.95	0
